# Supplementary material for: Differential microRNA Analysis of Glandular Trichomes and Young Leaves in Xanthium strumarium L. Reveals Their Putative Roles in Regulating Terpenoid Biosynthesis
Source: PLoS One. 2015 Sep 25;10(9):e0139002. doi: 10.1371/journal.pone.0139002 (PMC4583480; doi:10.1371/journal.pone.0139002)
Supplement: S1 Table — (XLSX) [file pone.0139002.s001.xlsx]

## Sheet: target site for conserved miRNA
Table S1 Alignments of the miRNAs (top sequences) to the target sites (bottom sequences)
"|" represents a base pair; "x" represents a mismatch; "o" represents a G-U basepair
>miR1042	|CL6468.Contig1_All	|location[517,537]	|
5'GCGGUGCGGAACUAGCAGAGG3'
||||x||||||||||||||||
3'UCGAACUGAGCCUCCUCCUUGCAGCGGCCGCGCCUCGCCUUGAUCGUCUCCUCCUGCUCAUCACACUAUAAGACAACGCCC5' ( -42.60[91.42%] )
>miR1085	|CL231.Contig2_All	|location[1678,1695]	|
5'UUGAUAUGUUUGUAGGAU3'
x|||||||x|||o|||||
3'AGAAUAUGCUGAUAAUAAUACUCAUACUCAUACUAUACUAACGUCCUAUUAUUAUUAUAUUCACAAUUAACUAAUGAA5' ( -20.40[80.31%] )
>miR1085	|CL231.Contig3_All	|location[1834,1851]	|
5'UUGAUAUGUUUGUAGGAU3'
x|||||||x|||o|||||
3'AGAAUAUGCUGAUAAUAAUACUCAUACUCAUACUAUACUAACGUCCUAUUAUUAUUAUAUUCACAAUUAACUAAUGAA5' ( -20.40[80.31%] )
>miR1085	|CL492.Contig2_All	|location[122,139]	|
5'UUGAUAUGUUUGUAGGAU3'
|||x||||||||o|||x|
3'ACGAUAAUUGCGGCAGCACCAAAGAGUACUAACCAUACAAACGUCCCAAAAUAAAAAUUGUCGAUGAGAUGAAAUGCA5' ( -18.80[74.31%] )
>miR1085	|CL1389.Contig1_All	|location[179,196]	|
5'UUGAUAUGUUUGUAGGAU3'
||||o|o|||||||||xo
3'ACCGGCGUUGUCGUAUAGGACGCCUGACGCAACUGUGCAAACAUCCGGACUGCGAGCGCGUAACCCUUGGCACUUUUG5' ( -22.80[90.48%] )
>miR1085	|CL1389.Contig3_All	|location[349,366]	|
5'UUGAUAUGUUUGUAGGAU3'
||||o|o|||||||||xo
3'ACCGGCGUUGUCGUAUAGGACGCCUGACGCAACUGUGCAAACAUCCGGACUGCGAGCGCGUAACCCUUGGCACUUUUG5' ( -22.80[90.48%] )
>miR1085	|CL1389.Contig4_All	|location[179,196]	|
5'UUGAUAUGUUUGUAGGAU3'
||||o|o|||||||||xo
3'ACCGGCGUUGUCGUAUAGGACGCCUGACGCAACUGUGCAAACAUCCGGACUGCGAGCGCGUAACCCUUGGCACUUUUG5' ( -22.80[90.48%] )
>miR1085	|CL3141.Contig3_All	|location[1559,1576]	|
5'UUGAUAUGUUUGUAGGAU3'
||||||||||||o|ox|o
3'GGAAGGUACGAUUUUGGGGUCGGUUCUUCGAACUAUACAAACGUUGUGGUUCAUCUCUAACUUAGUAUAGUCGUCACG5' ( -19.10[74.61%] )
>miR1085	|CL3779.Contig1_All	|location[153,170]	|
5'UUGAUAUGUUUGUAGGAU3'
||||o||||||||xo|||
3'AAACACCUGAGCACGAAUACUCUGCUUGUAAACUGUACAAACACUCUACUUACCGUUACAAAUACUCGUACACUUCUU5' ( -19.50[76.47%] )
>miR1085	|CL8080.Contig1_All	|location[145,162]	|
5'UUGAUAUGUUUGUAGGAU3'
||||||||o||||||oxo
3'CUCACAUUGAACUUCGUCACUCGGAGCGAAAACUAUACGAACAUCUAGUCAUACACCAAAUCACCUUUCGAUAAGUAC5' ( -21.00[82.68%] )
>miR1085	|CL10186.Contig1_All	|location[1105,1122]	|
5'UUGAUAUGUUUGUAGGAU3'
||||o||||||x||o||o
3'CCUGACUAAUUCUCCAUCGGAGAAUUACCCAACUGUACAAAGAUUCUGAACGUGUAAUUCUCCAAAGCAAAUUUCCCG5' ( -18.90[75.00%] )
>miR1085	|CL10186.Contig3_All	|location[1261,1278]	|
5'UUGAUAUGUUUGUAGGAU3'
||||o||||||x||o||o
3'CCUGACUAAUUCUCCAUCGGAGAAUUACCCAACUGUACAAAGAUUCUGAACGUGUAAUUCUCCAAAGCAAAUUUCCCG5' ( -18.90[75.00%] )
>miR1085	|CL10969.Contig1_All	|location[1764,1781]	|
5'UUGAUAUGUUUGUAGGAU3'
o|||xx||||||||||||
3'ACCCCGUCUUGCUAGUUGUCGUCAUGUUGCGACUUAACAAACAUCCUAAAGGUUUUAUCGACCGAAUAGUUCGUGGCA5' ( -18.70[74.21%] )
>miR1085	|CL11323.Contig2_All	|location[54,71]	|
5'UUGAUAUGUUUGUAGGAU3'
o||||||x||||o|||x|
3'UUAGGAACUACAAUGACUAUUAGAGAAGCUGACUAUAGAAACGUCCCAAACUGAAACUGGGUUAGGGCUCUCUGUUCU5' ( -19.20[75.89%] )
>miR1085	|CL11782.Contig2_All	|location[4756,4773]	|
5'UUGAUAUGUUUGUAGGAU3'
||||||||||||||||||
3'UUAGAUUCCUGGGCAGGUAGUAAUAAAAAUAACUAUACAAACAUCCUAUCUAUCUAGAUUUUUAUUUAGGUAACAUUU5' ( -25.20[100.00%] )
>miR1085	|CL12392.Contig2_All	|location[413,430]	|
5'UUGAUAUGUUUGUAGGAU3'
x||x||||o||||||||x
3'GUCUACAAACCAGAACACCCCACUGAGAAAUACAAUACGAACAUCCUCGAAUAGGAAAACUCCUAGGGUCUCUGGGAG5' ( -19.30[75.39%] )
>miR1085	|CL12620.Contig1_All	|location[1434,1451]	|
5'UUGAUAUGUUUGUAGGAU3'
||||||o|||||o||xx|
3'CCGACUAUGGGCCCGAAUGGUUUAACAAGUAACUAUGCAAACGUCGAAAGUAGAUAGAGUCGGACAUAAAGCAGGUUU5' ( -19.80[78.26%] )
>miR1085	|Unigene642_All	|location[553,570]	|
5'UUGAUAUGUUUGUAGGAU3'
oo|||||||||x|||||x
3'UGCCAAAAUGGGUAAGUAAAUCAUCGCCUAGGCUAUACAAAGAUCCUUUACGGUUCAAAACGUGAACCACACUUAGUC5' ( -19.90[78.35%] )
>miR1085	|Unigene8293_All	|location[706,723]	|
5'UUGAUAUGUUUGUAGGAU3'
x|||||||o||||||o|x
3'UUAAUGCAUUUAUGGGAAGCACAACAUUUCCACUAUACGAACAUCUUCACCAUAAUGAACCUAGAACGAGAACUCCAC5' ( -20.90[82.94%] )
>miR1085	|Unigene8553_All	|location[172,189]	|
5'UUGAUAUGUUUGUAGGAU3'
|xo|||||||||||||xx
3'CACAACUGGGAGUAAUGCAUUAGCAAAAGAACUUAUACAAACAUCCCCCUACUACUUAUAUUUCACCCCCUCACAUCA5' ( -19.80[77.65%] )
>miR1085	|Unigene10975_All	|location[1,18]	|
5'UUGAUAUGUUUGUAGGAU3'
|x|x||||||||||||||
3'AUGUCAAAAAGUAACGUUAUUCGUGAUUUAAUCAAUACAAACAUCCUA5' ( -19.00[75.40%] )
>miR1085	|Unigene14266_All	|location[1199,1216]	|
5'UUGAUAUGUUUGUAGGAU3'
||||||o||||||xo||x
3'GAGUAGUUAUGUUUCGAAAUUUCUCUAAGCAACUAUGCAAACACUCUCCUACUUCGGCCAAAAGCAACCCUUAAAGCU5' ( -19.30[76.59%] )
>miR1085	|Unigene20749_All	|location[235,252]	|
5'UUGAUAUGUUUGUAGGAU3'
|x|||x||||||||||||
3'CAGAUUCUACGUUAAUUUAAAAUAAUAAACAUCUACACAAACAUCCUAAAACCCAAAGUACAUUGGCUACUUUGGUUU5' ( -19.30[76.59%] )
>miR1085	|Unigene26614_All	|location[424,441]	|
5'UUGAUAUGUUUGUAGGAU3'
x|||||||x|||o|||||
3'AGAAUAUGCUGAUAAUAAUACUCAUACUCAUACUAUACUAACGUCCUAUUAUUAUUAUAUUCACAAUUAACUAAUGAA5' ( -20.40[80.31%] )
>miR1085	|Unigene27550_All	|location[367,384]	|
5'UUGAUAUGUUUGUAGGAU3'
|||||||||||||x||xo
3'AAAAAGGUUUCAGAGUAAACUAUACAAAACUAUACAAACAACCAGCAGAACCCCAAGAACGGAAAAAAAAUACAA5' ( -19.30[75.69%] )
>miR1085	|Unigene35651_All	|location[141,158]	|
5'UUGAUAUGUUUGUAGGAU3'
|||||x||||||||||x|
3'GUCUGGUCAAAAUCACAUCACAAAACACGAAACUACACAAACAUCCCAACCAAUUUUUUCCCUAUACGUCCUAAUAGG5' ( -19.50[76.47%] )
>miR1085	|Unigene36379_All	|location[76,93]	|
5'UUGAUAUGUUUGUAGGAU3'
|||xx|||o||||||||o
3'AAUAAUAUAUACAAGUAUGUUUAAUGACUGAACACUACGAACAUCCUGAAGUACUCAUCCUUCUAACAUAAAUCUUUA5' ( -19.30[75.69%] )
>miR1085	|Unigene37224_All	|location[128,145]	|
5'UUGAUAUGUUUGUAGGAU3'
|||||x|||||||||||x
3'AUGCCAAACUCCUUAUUUAGCUACCCCAAAAACUAAACAAACAUCCUUACCGUAUUGUCGAAUCCAAAGACACUACCC5' ( -20.80[81.57%] )
>miR1085	|Unigene44750_All	|location[172,189]	|
5'UUGAUAUGUUUGUAGGAU3'
||||||x||||o||||||
3'ACUUGCUUGCCGAUAAAUCAAGACGGUCAGAACUAUUCAAAUAUCCUACCAAAUAUUACCUACCAAAGAACAUUUUUC5' ( -19.30[75.69%] )
>miR1085	|Unigene47791_All	|location[115,132]	|
5'UUGAUAUGUUUGUAGGAU3'
||o|x|||||||||||||
3'UAUUCUAACCACUCAUACACCACUUUUCUUAAUUUUACAAACAUCCUACUUUACAUUUACUUCCUUCCCCAUGUAAAU5' ( -19.20[75.89%] )
>miR1085	|Unigene48114_All	|location[48,65]	|
5'UUGAUAUGUUUGUAGGAU3'
||||||xo||||o||||x
3'UACAUACACACUCUACUCUACUUUUGGCUCAACUAUUUAAACGUCCUCUCGUCUAGUCUAGUCUGCCUGCCCAGUUAA5' ( -18.80[74.90%] )
>miR1085	|Unigene52920_All	|location[181,198]	|
5'UUGAUAUGUUUGUAGGAU3'
|o||||x|||||||||||
3'GGCUCGUACCUGUUUGAGCUAUCCAAACAUCCUAAACCCUAGUUCUGGAACAUCCUAUGGUAAC5' ( -20.90[81.96%] )
>miR1089	|CL8566.Contig1_All	|location[60,82]	|
5'AGAUACUCUAGGAUUGAUUUUGC3'
|||||x|||||||||||||||||
3'GCACCAGUGAACAAUCUACGAGCUAUAAGGUCUAUAAGAUCCUAACUAAAACGGUAUACUUAAGAAAUAGACAAAUGUAUUGA5' ( -30.70[83.65%] )
>miR1097	|CL12864.Contig3_All	|location[2613,2633]	|
5'UAGAAGUGUUUGUUGUUGGAA3'
|xx||||o|||||||o|||||
3'CACAAAUGGACGAAGGUCUUAAAGUCAAACAAGUUCAUAAACAACGACCUUAGGUCCGGGGAAGUUACCCUUCUUCUUGUU5' ( -24.80[77.74%] )
>miR1097	|CL12864.Contig4_All	|location[2403,2423]	|
5'UAGAAGUGUUUGUUGUUGGAA3'
|xx||||o|||||||o|||||
3'CACAAAUAGACGAAGGUCUUAAGGUCAAACAAGUUCAUAAACAACGACCUUAGGUCCGUGGUAGUUACCCUUCUUUUUGUG5' ( -24.80[77.74%] )
>miR1097	|CL12864.Contig5_All	|location[932,952]	|
5'UAGAAGUGUUUGUUGUUGGAA3'
|xx||||o|||||||o|||||
3'UCCAUGCGCUGAAUGACCUAAAUGUACUUGAAGUUCAUAAACAACGACCUUAGGUCCGGGGAAGUUACCCUUCUUCUUGUU5' ( -24.80[77.02%] )
>miR1097	|CL12864.Contig8_All	|location[2635,2655]	|
5'UAGAAGUGUUUGUUGUUGGAA3'
|xx||||o|||||||o|||||
3'CACAAAUAGACGAAGGUCUUAAGGUCAAACAAGUUCAUAAACAACGACCUUAGGUCCGUGGUAGUUACCCUUCUUUUUGUG5' ( -24.80[77.74%] )
>miR1097	|CL12899.Contig1_All	|location[2435,2455]	|
5'UAGAAGUGUUUGUUGUUGGAA3'
|||||||||||||||x|||xx
3'ACCAAUCUCUCUCUGUUUUCUUCUUUCUCAAUCUUCACAAACAACCACCCAAUCUAGCGCUAUGUUGACUUCAUCUAGAAU5' ( -26.30[81.68%] )
>miR1097	|CL12899.Contig2_All	|location[3020,3040]	|
5'UAGAAGUGUUUGUUGUUGGAA3'
|||||||||||||||x|||xx
3'ACCAAUCUCUCUCUGUUUUCUUCUUUCUCAAUCUUCACAAACAACCACCCAAUCUAGCGCUAUGUUGACUUCAUCUAGAAU5' ( -26.30[81.68%] )
>miR1097	|CL12899.Contig4_All	|location[2491,2511]	|
5'UAGAAGUGUUUGUUGUUGGAA3'
|||||||||||||||x|||xx
3'ACCAAUCUCUCUCUGUUUUCUUCUUUCUCAAUCUUCACAAACAACCACCCAAUCUAGCGCUAUGUUGACUUCAUCUAGAAU5' ( -26.30[81.68%] )
>miR1097	|CL12899.Contig8_All	|location[4164,4184]	|
5'UAGAAGUGUUUGUUGUUGGAA3'
|||||||||||||||x|||xx
3'ACCAAUCUCUCUCUGUUUUCUUCUUUCUCAAUCUUCACAAACAACCACCCAAUCUAGCGCUAUGUUGACUUCAUCUAGAAU5' ( -26.30[81.68%] )
>miR1097	|Unigene879_All	|location[414,434]	|
5'UAGAAGUGUUUGUUGUUGGAA3'
x||x||||o|||||||||||x
3'CUCCUUAACGUCCACUACCGAAUAAACCGAUUCCUCACGAACAACAACCUAGGUCUACGGGCGGGUUGUUACUCGCUCCAC5' ( -25.90[80.69%] )
>miR1097	|Unigene2356_All	|location[4108,4128]	|
5'UAGAAGUGUUUGUUGUUGGAA3'
|||||||||||||||x|||xx
3'ACCAAUCUCUCUCUGUUUUCUUCUUUCUCAAUCUUCACAAACAACCACCCAAUCUAGCGCUAUGUUGACUUCAUCUAGAAU5' ( -26.30[81.68%] )
>miR1097	|Unigene2357_All	|location[4799,4819]	|
5'UAGAAGUGUUUGUUGUUGGAA3'
|||||||||||||||x|||xx
3'ACCAAUCUCUCUCUGUUUUCUUCUUUCUCAAUCUUCACAAACAACCACCCAAUCUAGCGCUAUGUUGACUUCAUCUAGAAU5' ( -26.30[81.68%] )
>miR1097	|Unigene2359_All	|location[3126,3146]	|
5'UAGAAGUGUUUGUUGUUGGAA3'
|||||||||||||||x|||xx
3'ACCAAUCUCUCUCUGUUUUCUUCUUUCUCAAUCUUCACAAACAACCACCCAAUCUAGCGCUAUGUUGACUUCAUCUAGAAU5' ( -26.30[81.68%] )
>miR1097	|Unigene9771_All	|location[924,944]	|
5'UAGAAGUGUUUGUUGUUGGAA3'
|xo|x|||||||||||||||x
3'AGUAUCUUCGACACCACCCGGGGCCACUCUACUUCCACAAACAACAACCUGUACUAACCCCACGCAAUUACCGGACCCGAA5' ( -26.40[82.76%] )
>miR1097	|Unigene36573_All	|location[374,394]	|
5'UAGAAGUGUUUGUUGUUGGAA3'
|||xx||||||||||||||xx
3'UUAUUCCUAUUUUUUUAAUCCAUUUUUCUCAUCAACACAAACAACAACCCGGCGCCCAUUCCGUCCUUCUCAUAGUACUCC5' ( -24.30[76.42%] )
>miR1112	|Unigene32693_All	|location[170,193]	|
5'ACUUUAAGUUGAUGGCAUUCUCUG3'
|||o||||||||||o|||x||||x
3'AGUGGUGCCAUUACUAUAACGAAUGAACAAUGAGAUUCAACUACUGUAUGAGAAACAAUGGAGAAGUCGUGUCGAAGCUGUCGU5' ( -30.60[77.08%] )
>miR1114	|CL1699.Contig9_All	|location[683,703]	|
5'AAGGGACACAAGCAUGAGCUG3'
x|||o||x||||||||||||o
3'UCACUUGCAAGAAAUUACCUUGCACAAUCCGUCCUUGAGUUCGUACUCGAUUUCGUCCCCAUGUUUCUCUUUUAACACCUA5' ( -30.90[77.25%] )
>miR1114	|Unigene47110_All	|location[385,405]	|
5'AAGGGACACAAGCAUGAGCUG3'
x||||||||||||||||||||
3'ACUCCCUGUGUUCGUACUCGACUUCGAAACGGAUGAAUCCUACACUACAUGA5' ( -39.40[97.04%] )
>miR1117	|CL1152.Contig2_All	|location[134,156]	|
5'UGGACCGGUUUUGGCAUCGAACC3'
|||||||||||||||||||||||
3'UGGCCUGGCCUGGCCAAGCCCAGUUGUACAACCUGGCCAAAACCGUAGCUUGGCCUUUUUUUGGGCCAACUUAUCCUUUUUUU5' ( -46.00[100.00%] )
>miR1117	|CL1610.Contig3_All	|location[100,122]	|
5'UGGACCGGUUUUGGCAUCGAACC3'
|||||||||||||||||||||||
3'GCCUGGGGGCUGACCAGGCCCAGUUGCACAACCUGGCCAAAACCGUAGCUUGGCCCAACUUGGCCUUUUUUUGGGCCAACCUG5' ( -46.00[100.00%] )
>miR1117	|CL7621.Contig1_All	|location[917,939]	|
5'UGGACCGGUUUUGGCAUCGAACC3'
||o||||||||||||||||||||
3'GUUUGGCCUUUGGCCAGGCCCAGUUGUAUAACUUGGCCAAAACCGUAGCUUGGUCCAACCUGGCUUUUUUUUGGGCCAGUUGG5' ( -42.80[93.65%] )
>miR1117	|CL7621.Contig2_All	|location[910,932]	|
5'UGGACCGGUUUUGGCAUCGAACC3'
||o||||||||||||||||||||
3'GUUUGGCCUUUGGCCAGGCCCAGUUGUAUAACUUGGCCAAAACCGUAGCUUGGUCCAACCUGGCUUUUUUUUGGGCCAGUUGG5' ( -42.80[93.65%] )
>miR1117	|CL9020.Contig2_All	|location[653,675]	|
5'UGGACCGGUUUUGGCAUCGAACC3'
||o||||||||||||||||||||
3'GCCUGGGGACCGGCCAGACCCAGUUCUCCAACUUGGCCAAAACCGUAGCUUGGCCCAACUUGGCCCUUUUUGGGCCGACCUGG5' ( -43.10[93.70%] )
>miR1119	|CL1202.Contig1_All	|location[309,331]	|
5'UGGGCAGGUGUGAUGAUUAGUCA3'
|||||||||||||||||||||||
3'CGUCGAGACGAACAGUCACUUGUCAACGGAACCCGUCCACACUACUAAUCAGUAGAUCGAAUACCGGGUUCCUUGGAAGUCGU5' ( -44.30[100.00%] )
>miR1119	|CL1202.Contig2_All	|location[3129,3151]	|
5'UGGGCAGGUGUGAUGAUUAGUCA3'
||||||||||||x||||||||||
3'CUUGUCAACGGAACCCGUCCACACCACUAAUCAGUAGAUCGAAUACCGGGUUCCUUGGAAGGCGU5' ( -39.70[89.62%] )
>miR1119	|Unigene39038_All	|location[438,460]	|
5'UGGGCAGGUGUGAUGAUUAGUCA3'
|||||||||||||||||||||||
3'GUCACUUGUCAACGGAACCCGUCCACACUACUAAUCAGUAGAUCGAAUACCGGGUUCCUUGGAAGGCGU5' ( -44.30[100.00%] )
>miR1119	|Unigene39039_All	|location[240,262]	|
5'UGGGCAGGUGUGAUGAUUAGUCA3'
||||||||||||||||||||xxx
3'CGUCGAGACGAACAUUCACUUGUCAACAGAACCCGUCCACACUACUAAUCCACAGACUGAAUACCGGGUUCCUUGGAAGACGU5' ( -38.70[87.36%] )
>miR1127	|Unigene24742_All	|location[292,310]	|
5'UCCUAUUCGUUCGGAAUCA3'
|||o||||||||x||x||x
3'GAAGAAGGGUAAGCAAGGCUCAGCAGUUCCCCGCCUUCUGAAGAAAGAAUAAAG5' ( -23.80[74.37%] )
>miR1134	|CL217.Contig1_All	|location[1824,1846]	|
5'AACGACGACGAAGAAGAAGAAGA3'
x|||||||x||||||||||||||
3'AGUCUUUAUCUUCUUCUUCUUCUUCUUCUUCUGCUGCUUCUUCUUCUUCUUCUGCUAAAGUUACUUAUGCUUCUUGUUGGUGU5' ( -35.10[90.70%] )
>miR1134	|CL1835.Contig1_All	|location[1605,1627]	|
5'AACGACGACGAAGAAGAAGAAGA3'
x|||||||||||||x|xx|||||
3'UUCGCUUUCGCUUAUUUUUAUAUGCUUCUGCUGCUGCUGCUUCUGCCGCUUCUUCUGCUUGUUGUUGCUCUGUUAUUUUUUGG5' ( -33.30[84.73%] )
>miR1134	|CL1835.Contig3_All	|location[1877,1899]	|
5'AACGACGACGAAGAAGAAGAAGA3'
x|||||||||||||x|xx|||||
3'UUCGCUUUCGCUUAUUUUUAUAUGCUUCUGCUGCUGCUGCUUCUGCCGCUUCUUCUGCUUGUUGUUGCUCUGUUAUUUUUUGG5' ( -33.30[84.73%] )
>miR1134	|CL1835.Contig4_All	|location[2080,2102]	|
5'AACGACGACGAAGAAGAAGAAGA3'
x|||||||||||||x|xx|||||
3'UUCGCUUUCGCUUAUUUUUAUAUGCUUCUGCUGCUGCUGCUUCUGCCGCUUCUUCUGCUUGUUGUUGCUCUGUUAUUUUUUGG5' ( -33.30[84.73%] )
>miR1134	|CL2700.Contig2_All	|location[473,495]	|
5'AACGACGACGAAGAAGAAGAAGA3'
|||||||||||||||||x|||xx
3'CCCGCUGUGUACGUUAUGCUUUUGUUUCUUUUGCUGCUGCUUCUUCUCCUUAAACACUGUUAAUAAGCCAAGUGACUCCUAUU5' ( -31.00[79.90%] )
>miR1134	|CL10042.Contig1_All	|location[768,790]	|
5'AACGACGACGAAGAAGAAGAAGA3'
||||x|||||||||||||||||x
3'AGUAGGUACUAAGGGGGGAAAACCACUAGGUUGCCGCUGCUUCUUCUUCUUCGAUUUAAUCAGAAAUAAGCUCUUAACGACUA5' ( -33.50[85.03%] )
>miR1134	|CL12255.Contig3_All	|location[1693,1715]	|
5'AACGACGACGAAGAAGAAGAAGA3'
x|x|||||||||||||||||x||
3'UACUCAAAACAAGUUGGGCGUGGAAUAAGACUACUGCUGCUUCUUCUUCUCCUACUACUCCUCUAGCAAAAAUGUCUUCUGUG5' ( -31.60[80.20%] )
>miR1134	|Unigene5179_All	|location[299,321]	|
5'AACGACGACGAAGAAGAAGAAGA3'
x|||||||x||||||||||||||
3'CUACUUGGCAGUAUACUUCUUCUUCUUCUACUGCUGCUACUUCUUCUUCUUCUACUACUACUUGUGGAGUUCCAACUAGAACU5' ( -32.50[82.49%] )
>miR1134	|Unigene5967_All	|location[1677,1699]	|
5'AACGACGACGAAGAAGAAGAAGA3'
x||||x||||||||x|||||x||
3'CUGCUGUUGUUGCUUCUUGUUCUUGUUCUUCUGCUUCUGCUUCUGCUUCUGCUUCUUCUGCUGCUGCUUCUUCUUCUUGGGGU5' ( -34.40[88.89%] )
>miR1134	|Unigene9599_All	|location[57,79]	|
5'AACGACGACGAAGAAGAAGAAGA3'
|x||||||x||||||||||||||
3'UCUCCCUCUCCUACUACCACUGCUAGUCUUUGGCUGCUUCUUCUUCUUCUUCUUGUUCAACCAACCGCAAAACCCAAACACAA5' ( -32.10[82.95%] )
>miR1134	|Unigene9626_All	|location[385,407]	|
5'AACGACGACGAAGAAGAAGAAGA3'
x|x||||||||||||||||||||
3'AUAAAGCAGAAGAAGAGGCUAAGUCUUAGACUACUGCUGCUUCUUCUUCUUCUUAGUACUGCCACUUAGAACAGCCACUAGAA5' ( -35.60[90.59%] )
>miR1134	|Unigene14675_All	|location[829,851]	|
5'AACGACGACGAAGAAGAAGAAGA3'
||||x||||||||||||||||ox
3'AGUAGGUACUAAGGGGGGAAAACCACUAGGUUGCCGCUGCUUCUUCUUCUUUGAUUUAAUUAGAAAUAAGCUCUUAACGACUA5' ( -31.20[79.19%] )
>miR1134	|Unigene24397_All	|location[176,198]	|
5'AACGACGACGAAGAAGAAGAAGA3'
|||||x||x||||||||||||||
3'CUUGUUCUUCAGUUGGCUUUGCUACGUCAGUUGCUUCUUCUUCUUCUUCUUCUUCCCCCUCUACCACCACUAUUAUUACUACA5' ( -29.80[75.83%] )
>miR1137	|CL8821.Contig3_All	|location[102,122]	|
5'UAGUCAGCAGUUUGAGUCAUC3'
|||||||||||||||||||||
3'CUAGUCGUGAAACCUGUCGUCGUGAAAUUUAUCAGUCGUCAAACUCAGUAGUCUGAAAACUUCCUUCAUGACAAUAUAACU5' ( -36.60[100.00%] )
>miR1139	|CL532.Contig2_All	|location[2881,2899]	|
5'AGUAACAGUAACAGUAACA3'
||o|x|||o|||||o||||
3'CUGUUGGUUUAUUAAUGUGACUGUACGUCGUCGUCGUCGUUGUCGUUGUCGUUUCCAACUAUCCGGUCGUUUUAUUCGA5' ( -24.40[86.83%] )
>miR1139	|CL1959.Contig1_All	|location[281,299]	|
5'AGUAACAGUAACAGUAACA3'
|||||||||||||||||x|
3'CUUUAAUAUGGCUUUUAACAGAUAUCAUUAUCAUUGUCAUUGUCAUUAUUAUCAUCGCUACUACUUUACUUUCUGCGAA5' ( -24.50[86.88%] )
>miR1139	|CL2286.Contig4_All	|location[2679,2697]	|
5'AGUAACAGUAACAGUAACA3'
||o|x|||o|||||o||||
3'ACCUACCUAACUUAAGUGAGUACGUCGUCGUCGUCGUCGUUGUCGUUGUAGUCGUUAGUUAACCCUCUCCCUAAGUCAA5' ( -24.10[85.16%] )
>miR1139	|CL2286.Contig5_All	|location[2460,2478]	|
5'AGUAACAGUAACAGUAACA3'
||o|x|||o|||||o||||
3'ACCUACCUAACUUAAGUGAGUACGUCGUCGUCGUCGUCGUUGUCGUUGUAGUCGUUAGUUAACCCUCUCCCUAAGUCAA5' ( -24.10[85.16%] )
>miR1139	|CL3539.Contig1_All	|location[88,106]	|
5'AGUAACAGUAACAGUAACA3'
|oo|x|||o||||||||||
3'AGAAGAGUUUUCGUGCUUCCAAGAAGUUCAUUGUCGUCGUUGUCAUUGUUGUUUCCUCCUCCUUAAUUUUUGGUUGUCU5' ( -22.50[79.79%] )
>miR1139	|CL3752.Contig1_All	|location[253,271]	|
5'AGUAACAGUAACAGUAACA3'
|||||||||||||||||||
3'CAUUCCUCUUCGUUGUCGUCUCUGUCAUUGUCAUUGUCAUUGUCAUUGUAGGUGGACACAGAGUGGUAGAAACAAAACA5' ( -28.30[100.00%] )
>miR1139	|CL3937.Contig5_All	|location[1829,1847]	|
5'AGUAACAGUAACAGUAACA3'
||o|||||||||||o|x||
3'ACGUUAAAAUCGCCGUCGACUACGGUAGAAUCGUUGUCAUUGUCGUCGUCGAUAACUUCUGUAAUCGAAUCGAAGUCGU5' ( -23.90[85.05%] )
>miR1139	|CL4032.Contig3_All	|location[1116,1134]	|
5'AGUAACAGUAACAGUAACA3'
||x|x|||o|||||o||||
3'GGACUGUCCUGAAACUGGACCUUCCUAACUUCUUCGUCGUUGUCGUUGUCCCCACCAACGUACCGACGGUCGACCGUAA5' ( -20.70[75.27%] )
>miR1139	|CL4064.Contig1_All	|location[224,242]	|
5'AGUAACAGUAACAGUAACA3'
x|||||||x||||||||||
3'UAGAUUCUCUUGUCUUUGACAGCACAACAGACAUUGUCCUUGUCAUUGUCAAAGACCUUCGUCUAGAACAAACUCGAAA5' ( -23.10[82.21%] )
>miR1139	|CL4712.Contig1_All	|location[255,273]	|
5'AGUAACAGUAACAGUAACA3'
|||||||||||x|||||x|
3'UCAAACGUAUUUUUUGUUUUAUUUUCAUUGUCAUUGUCAUUAUCAUUAUAAUUAUUAUCAUUAUUAUGCCACAGCAUAG5' ( -23.90[84.45%] )
>miR1139	|CL5140.Contig2_All	|location[1463,1481]	|
5'AGUAACAGUAACAGUAACA3'
||o|||||o|||||o||||
3'UCAAUGUCGUUGUCGUCGAGGUCGACGUUGUCGUUGUCGUUGUCGUUGUCUUGUCUUUUUCUUUUGUUGUAAGAAGCAG5' ( -28.10[100.00%] )
>miR1139	|CL6822.Contig3_All	|location[856,874]	|
5'AGUAACAGUAACAGUAACA3'
|||x||||o|||||o||||
3'AAAUUUUAGAUGUUGUUGGUGUUGGUGUUGUCAGUGUCGUUGUCGUUGUGGUCGUUGAUUUUGUACAUUUUGUGUUUUC5' ( -24.30[86.17%] )
>miR1139	|CL7375.Contig1_All	|location[2395,2413]	|
5'AGUAACAGUAACAGUAACA3'
||o|x|||o|||||o||||
3'AUGGUAAAAUCAAUAAUGUAGUAGUAGUCGUCGUCGUCGUUGUCGUUGUGGACGUGUUCGUAUGACGUUGGCUCAAACA5' ( -24.00[85.11%] )
>miR1139	|CL8712.Contig1_All	|location[378,396]	|
5'AGUAACAGUAACAGUAACA3'
xo|||||o|||||o|||||
3'GUUCAAUUCAGAGUUGUAUAAGCAGCUUUGGUAUUGUUAUUGUUAUUGUUAUUAGUGGAGUUGUAAAAGCAGCUUUAUU5' ( -21.00[74.47%] )
>miR1139	|CL8712.Contig2_All	|location[769,787]	|
5'AGUAACAGUAACAGUAACA3'
xo|||||o|||||o|||||
3'GUUCAAUUCAGAGUUGUAUAAGCAGCUUUGGUAUUGUUAUUGUUAUUGUUAUUAGUGGAGUUGUAAAAGCAGCUUUAUU5' ( -21.00[74.47%] )
>miR1139	|CL10175.Contig1_All	|location[2036,2054]	|
5'AGUAACAGUAACAGUAACA3'
||o|||||o|||||o|x||
3'CAAAGUGGAAAUGUUGGGCUUGGUUGCCGGUCGUUGUCGUUGUCGUGGUCGUGGUCGAGAUCGAGUAGGCCCAGCCAUG5' ( -23.90[85.05%] )
>miR1139	|CL10194.Contig2_All	|location[447,465]	|
5'AGUAACAGUAACAGUAACA3'
|||||||o|||||o|||||
3'AAUUAUCAUUGUUAUUGUUAUUGUGCCAGAGUAAUUACUGAAUUGAUUGUGUGC5' ( -23.60[83.69%] )
>miR1139	|CL10712.Contig1_All	|location[409,427]	|
5'AGUAACAGUAACAGUAACA3'
x|||||x|||||||||||x
3'CAUUGGCUGACUUAUUUUAUAAGGGUCUUGGCAUUGGCAUUGUCAUUGGCAGUGGAGAUUUAGUACUGUGUGUUUAUUU5' ( -23.10[82.21%] )
>miR1139	|CL12837.Contig2_All	|location[310,328]	|
5'AGUAACAGUAACAGUAACA3'
|o|||||o|||||o|||||
3'GAGCCGAAGAGUAGAAGGAUAAGGUGGCUGUUAUUGUUAUUGUUAUUGUUAUUGGGAUUGCUGCAGCAUGGUUGAUCUC5' ( -21.30[75.53%] )
>miR1139	|CL12864.Contig4_All	|location[3238,3256]	|
5'AGUAACAGUAACAGUAACA3'
x||||||o|||||o|||||
3'UUUAUGCUGGUGAAAAUUACAUUGUUAUUGUUAUUGUUAUAAAGGAGGCGGCCGGAUUGAUGAGGAA5' ( -23.20[84.06%] )
>miR1139	|CL12864.Contig8_All	|location[3470,3488]	|
5'AGUAACAGUAACAGUAACA3'
x||||||o|||||o|||||
3'UUUAUGCUGGUGAAAAUUACAUUGUUAUUGUUAUUGUUAUAAAGGAGGCGGCCGGAUUGAUGAGGAA5' ( -23.20[84.06%] )
>miR1139	|Unigene2436_All	|location[449,467]	|
5'AGUAACAGUAACAGUAACA3'
||||||||o||||||||xx
3'GAUUUGUCUUACUCAGUUCUUGGAACCCCCUCAUUGUCGUUGUCAUUACUAAAACGCCAAAACUCUCCGCUCCUUCCGC5' ( -23.90[86.59%] )
>miR1139	|Unigene2493_All	|location[467,485]	|
5'AGUAACAGUAACAGUAACA3'
||o||||o|||||o|||||
3'CGUCGUUUUUACCCUCGCUGGAGAUCGUUAUCGUUGUUAUUGUUAUUGUUAUCGCCACACUUGUUAAAACAAUGAUGAU5' ( -23.60[83.69%] )
>miR1139	|Unigene2642_All	|location[1711,1729]	|
5'AGUAACAGUAACAGUAACA3'
|||||x|||||||||||x|
3'UUGCUAUAAUUAUGAUUGUCAUUGUCAUUGUCAUUAUCAUUGUCAUUUUAUUUCCAAGUCUUACCAUCUCACUGUCUCA5' ( -24.50[86.57%] )
>miR1139	|Unigene4730_All	|location[485,503]	|
5'AGUAACAGUAACAGUAACA3'
||o|||||o|||||o|x||
3'UGUUGAGGGUUGGUAAUUUGUACAGUCGAGUCGUUGUCGUUGUCGUCGUUUGCGUCGUCCCUGUGUGGAGGGUGAUGUU5' ( -24.00[85.11%] )
>miR1139	|Unigene5169_All	|location[750,768]	|
5'AGUAACAGUAACAGUAACA3'
x||||||||||||||||xx
3'CGAUAACGUCUCAUAAAGGCGCACAUGUUCCCAUUGUCAUUGUCAUUUAGUUUCCAAAGAGAACACCCAGGACGUGAAG5' ( -23.10[83.70%] )
>miR1139	|Unigene5946_All	|location[649,667]	|
5'AGUAACAGUAACAGUAACA3'
x||||||x||||||o||||
3'UACUUACUAACUAUGUUUGAAUUGUUACCACCAUUGUGAUUGUCGUUGUAAAGAAGGUGGAAGGAAAGGUAGAAAGGUA5' ( -23.10[81.63%] )
>miR1139	|Unigene7496_All	|location[458,476]	|
5'AGUAACAGUAACAGUAACA3'
xo|x||||||||||o||||
3'AGCGUAGUGUCCGCCAGACCACCUCUAUCUAUAAUGUCAUUGUCGUUGUCAGGUUCUCUCUCCUCAGUAGUACAACUUC5' ( -22.60[82.18%] )
>miR1139	|Unigene7592_All	|location[1903,1921]	|
5'AGUAACAGUAACAGUAACA3'
|oo|x||||||||||||||
3'CCCUUUUGUUUAGUACUCUGUUUGUGUUGAUUGUGGUCAUUGUCAUUGUUUGGGCGUUUGUUUUACCGAGUAUAGGUAC5' ( -21.10[74.82%] )
>miR1139	|Unigene11667_All	|location[206,224]	|
5'AGUAACAGUAACAGUAACA3'
|o|||||o|||||o|||||
3'AUUUAGGCAACACACUAAUGCAGUGAGAUGUUAUUGUUAUUGUUAUUGUUACCGAAGGAGUAGUUGGAAGUUUCUCUCU5' ( -21.30[75.53%] )
>miR1139	|Unigene11863_All	|location[265,283]	|
5'AGUAACAGUAACAGUAACA3'
|||||||||||||||||||
3'UGAGGACGGUAGUCUAGGAGGCAAUCGUUGUCAUUGUCAUUGUCAUUGUCGUAGCAGAGCAAAUUAUAGGUGCAGUCGA5' ( -28.10[100.00%] )
>miR1139	|Unigene11950_All	|location[950,968]	|
5'AGUAACAGUAACAGUAACA3'
|||||||o||||||oxx||
3'AGGUGGUGGGAAACGUACUGGUAGGUAGAAUCAUUGUUAUUGUCGAGGUUGUCGUUGUGAGACGAAUUUACGAACUCGA5' ( -21.70[76.95%] )
>miR1139	|Unigene12050_All	|location[1204,1222]	|
5'AGUAACAGUAACAGUAACA3'
x||||||||||||o|||x|
3'AUUUUAGUUAGGAUGAACAUUCAACAUUCAACAUUGUCAUUGUUAUUAUUAUUAUUAUGAUUUAUUAGAAGAAAGAAGA5' ( -21.80[77.30%] )
>miR1139	|Unigene14922_All	|location[355,373]	|
5'AGUAACAGUAACAGUAACA3'
||||||||||||x|||x||
3'AUGCUGUCAUUAUCAUUGUCAUUAUCAUUAUCAUUGUCAUUGCCAUCGUCUUCGCUUCUCCUCGUAGUUCUCGAUCACA5' ( -22.40[79.72%] )
>miR1139	|Unigene14922_All	|location[379,397]	|
5'AGUAACAGUAACAGUAACA3'
|||||x|||||||||||x|
3'ACCUUGUGUUUACGAUAUAGGCAGAUGCUGUCAUUAUCAUUGUCAUUAUCAUUAUCAUUGUCAUUGCCAUCGUCUUCGC5' ( -22.40[79.72%] )
>miR1139	|Unigene15180_All	|location[499,517]	|
5'AGUAACAGUAACAGUAACA3'
x||||||o|||||o|||x|
3'AAUUAAUUCUAUUAAGGAGGUAUGCAUUGUGCAUUGUUAUUGUUAUUUUAUGUUUUUUUGUUUCCUUGUUGAUUAAGUA5' ( -21.70[78.34%] )
>miR1139	|Unigene16791_All	|location[907,925]	|
5'AGUAACAGUAACAGUAACA3'
|o|||||||||||xo||||
3'CUGUAGACCUUGCUAUAGUGGUGGUCGUUGUUAUUGUCAUUGUGGUUGUCGUCGGAGGUUAGAGGCUGGUGGUUAAAGA5' ( -25.90[92.17%] )
>miR1139	|Unigene16792_All	|location[680,698]	|
5'AGUAACAGUAACAGUAACA3'
|o|||||||||||xo||||
3'CUGUAGACCUUGCUAUAGUGGUGGUCGUUGUUAUUGUCAUUGUGGUUGUCGUCGGAGGUUAGAGGCUGGUGGUUAAAGA5' ( -25.90[92.17%] )
>miR1139	|Unigene17791_All	|location[520,538]	|
5'AGUAACAGUAACAGUAACA3'
x||||||o|||||||||xx
3'AUUGUAGUCUAAUGGGCACAAGGGUUUUGGGCAUUGUUAUUGUCAUUUAGAUUUUUUGAGACCACCGCCAGCUGUUUAU5' ( -21.70[76.95%] )
>miR1139	|Unigene18993_All	|location[978,996]	|
5'AGUAACAGUAACAGUAACA3'
||x|x|||o|||||o||||
3'UUGUUGGUGUUCUCGUGCACUUACCGUCCCUCUUCGUCGUUGUCGUUGUCGUUGGCGUUCUCGUACUUGUUCUCGUGCA5' ( -28.10[100.00%] )
>miR1139	|Unigene19408_All	|location[6,24]	|
5'AGUAACAGUAACAGUAACA3'
|o|||||||||||||||x|
3'GGUUUGGUGGUAGUGGUCUCAUCAUCAUUAUUAUUGUCAUUGUCAUUAUCAUUA5' ( -22.20[79.00%] )
>miR1139	|Unigene19439_All	|location[242,260]	|
5'AGUAACAGUAACAGUAACA3'
||||||||||||x|||||x
3'UCGCAUUGCUGCAGCAAAUUCAGAAGAUUGUCAUUGUCAUUGCCAUUGCCUUCAUGAUGAUAAUUUAGAUAUUUUGUAA5' ( -24.40[86.83%] )
>miR1139	|Unigene20505_All	|location[21,39]	|
5'AGUAACAGUAACAGUAACA3'
|xx||||||||||||||||
3'AAUUUUGUCGUCGUUUUUUUCUAAUUUUUGUAUUUGUCAUUGUCAUUGUCUUGUGAUUUUGUCGUUUUG5' ( -23.30[82.92%] )
>miR1139	|Unigene21337_All	|location[2597,2615]	|
5'AGUAACAGUAACAGUAACA3'
|xo|x|||||||||o||||
3'GAGUACAUUACGGCCACGUAGUAAACAGGGUAGUGGUCAUUGUCGUUGUUGUACUGGGAAGAAGGAGUUACGAACGUGC5' ( -21.10[74.82%] )
>miR1139	|Unigene21597_All	|location[930,948]	|
5'AGUAACAGUAACAGUAACA3'
|o|||||o|||||o|||||
3'AGGUAAAGCGAAUAUUAGUAGAUGCGUUUGUUAUUGUUAUUGUUAUUGUUUUAGUUUAGGUUUAAAUAUUUCAAUUGUG5' ( -21.30[75.53%] )
>miR1139	|Unigene21988_All	|location[29,47]	|
5'AGUAACAGUAACAGUAACA3'
xoo|||||||||||||||x
3'GAAUUUAACAUUUCUAAAAGACAUCUGUGAGUGUUGUCAUUGUCAUUGAUGAUUGUCUUAUGAAUCAUUAUAAGGAU5' ( -23.80[84.40%] )
>miR1139	|Unigene21989_All	|location[29,47]	|
5'AGUAACAGUAACAGUAACA3'
xoo|||||||||||||||x
3'GAAUUUAACAUUUCUAAAAGACAUCUGUGAGUGUUGUCAUUGUCAUUGAUGAUUGUCUUAUGAAUCAUUAUAAGGAU5' ( -23.80[84.40%] )
>miR1139	|Unigene23012_All	|location[200,218]	|
5'AGUAACAGUAACAGUAACA3'
||x||||||||||||||||
3'GUCGUCGUUUUUUCCUAAUUUAUGUAUUUGUCUUUGUCAUUGUCAUUGUCUUGUGAUUUUGUCGUUUUGUAUAAUGAUU5' ( -23.50[83.63%] )
>miR1139	|Unigene23155_All	|location[627,645]	|
5'AGUAACAGUAACAGUAACA3'
|o|||||o|||||o|||||
3'UUCUAAUUAUUUGUGUAACUAUGUUCACUGUUAUUGUUAUUGUUAUUGUCACACUAUAAAUGGUUCUGAUAACUGUUAU5' ( -21.20[75.44%] )
>miR1139	|Unigene29362_All	|location[135,153]	|
5'AGUAACAGUAACAGUAACA3'
|||||x|||||||||||||
3'GGGAAAAGCCAAAAGAAGGUUUUUUACUGGUCAUUAUCAUUGUCAUUGUUUUAUUUAAAUCGGAGAAGUCAAGUCCAGA5' ( -22.20[78.72%] )
>miR1139	|Unigene29633_All	|location[29,47]	|
5'AGUAACAGUAACAGUAACA3'
||o|||||o|||||o||||
3'GAUCGCCUCAAAUGUUAGCGACCACCGUUAUCGUUGUCGUUGUCGUUGUCGCUAUUCCUGAAAAUGCCCAUGUUACA5' ( -28.10[100.00%] )
>miR1139	|Unigene37887_All	|location[170,188]	|
5'AGUAACAGUAACAGUAACA3'
||xx|||||||||||||||
3'CUUCUUUGGACGUAAACACCUUCGUUAUCGUCUCUGUCAUUGUCAUUGUAUUUGGACAUUAGGCGGUAACAACAACCUC5' ( -23.20[81.98%] )
>miR1139	|Unigene47782_All	|location[165,183]	|
5'AGUAACAGUAACAGUAACA3'
x|||||||o||||||x||x
3'UCAAUUCCAACUGCACAGAAGCUAAAACUUCCAUUGUCGUUGUCAAUGACAAUUCUAUUCGCUGUUGCACAGCUACUAU5' ( -23.10[84.00%] )
>miR1139	|Unigene49561_All	|location[85,103]	|
5'AGUAACAGUAACAGUAACA3'
x||||||||||||||||xx
3'UUUGUUCACUAAACACCACACUAAUCAUUGCCAUUGUCAUUGUCAUUACCUUACUUAAUAAUACCACUUCCACUACCAC5' ( -23.50[83.63%] )
>miR1139	|Unigene50149_All	|location[173,191]	|
5'AGUAACAGUAACAGUAACA3'
|o||||x||||||||||||
3'GCUAUUAAUGCCUCUGGUUGUCUUCCAUUGUUAUUGCCAUUGUCAUUGUGUUGGACUCAACCUACUAAGCAGACAGCUA5' ( -21.30[75.53%] )
>miR1139	|Unigene51776_All	|location[290,308]	|
5'AGUAACAGUAACAGUAACA3'
||o|||||o||||oo||||
3'ACCCGGAGUCGUUGUCGUUGUUGUUGUCAUCUUCGAACCCUACUAAUGUCCUCAACG5' ( -22.80[81.14%] )
>miR1139	|Unigene52435_All	|location[185,203]	|
5'AGUAACAGUAACAGUAACA3'
|xx|||||o|||||o||||
3'CUUCGGGAUUGAAGGAACCCGACCUAUAUUUGUUUGUCGUUGUCGUUGUCGUUGACCUGAAAUGGUAAUACCCGGCGUA5' ( -28.30[100.00%] )
>miR1139	|Unigene52540_All	|location[118,136]	|
5'AGUAACAGUAACAGUAACA3'
x|o||||o|||||o|||||
3'UUCGCGGUUGUGUUAUUGGCAUUGUUAGUGGCGUUGUUAUUGUUAUUGUUAGUGAAACAUGAAUAAGAAGCUAAAACAU5' ( -23.20[82.27%] )
>miR1142	|Unigene33264_All	|location[26,49]	|
5'AAGGACUGUGGAUGCGACAUGUGG3'
||||||||||||x||||||o|||o
3'UUUUUCAUUGGAAUUAUACUCUUCACAUUCUUCCUGACACCUUCGCUGUGCACUGUGAUCUCUUUUUACCAUAAAAACA5' ( -40.50[85.62%] )
>miR1151	|Unigene3296_All	|location[292,311]	|
5'GACGGGGCUGUGGGAGACGG3'
||||||||||||ox||||x|
3'AGGUUAUGGCGGCCGUUCAGAACGUUUUCACUGCCCCGACACUGUCUGACAUCAACAACUUCAUCGUCUUGAAUCACAAU5' ( -36.90[76.40%] )
>miR1152	|CL160.Contig1_All	|location[111,130]	|
5'AAAGAAGGUGCUGCUGUUGA3'
x||||||ox||||||||||x
3'ACAUUAGCUCUCUCAUUUUUUCGGUAUCUUCUUCUUCUUCGACGACAACGGUACUUACAAUACAACACUAAACACUUCGA5' ( -26.30[75.36%] )
>miR1152	|CL275.Contig2_All	|location[261,280]	|
5'AAAGAAGGUGCUGCUGUUGA3'
|x|||||x||||||||o||x
3'AAAGAGGUAUAGGUCUCCUCCUGAGGUAGAUCUCUUCGACGACGACGACGACGACGAAGUUUAGGACAUCUUGUUCAUCC5' ( -28.10[78.93%] )
>miR1152	|CL275.Contig5_All	|location[382,401]	|
5'AAAGAAGGUGCUGCUGUUGA3'
|x|||||x||||||||o||x
3'AAAGAGGUAUAGGUCUCCUCCUGAGGUAGAUCUCUUCGACGACGACGACGACGACGAAGUUUAGGACAUCUUGUUCAUCC5' ( -28.10[78.93%] )
>miR1152	|CL275.Contig8_All	|location[382,401]	|
5'AAAGAAGGUGCUGCUGUUGA3'
|x|||||x||||||||o||x
3'AAAGAGGUAUAGGUCUCCUCCUGAGGUAGAUCUCUUCGACGACGACGACGACGACGAAGUUUAGGACAUCUUGUUCAUCC5' ( -28.10[78.93%] )
>miR1152	|CL1991.Contig2_All	|location[532,551]	|
5'AAAGAAGGUGCUGCUGUUGA3'
x||||||||||o|||x|||x
3'CUGUUUCUGAGACUUUCCAAACAUUCGUCCCUUCUUCCACGGCGAGAACGUUUUCUCGAACCAACAAACAAAGAACUUAC5' ( -28.90[82.81%] )
>miR1152	|CL1991.Contig3_All	|location[532,551]	|
5'AAAGAAGGUGCUGCUGUUGA3'
x||||||||||o|||x|||x
3'CUGUUUCUGAGACUUUCCAAACAUUCGUCCCUUCUUCCACGGCGAGAACGUUUUCUCGAACCAACAAACAAAGAACUUAC5' ( -28.90[82.81%] )
>miR1152	|CL2640.Contig1_All	|location[445,464]	|
5'AAAGAAGGUGCUGCUGUUGA3'
x||x||||||||x|||o|||
3'AUUGAAAUGGGGGUACCUUCGACCAUAGUUGUUGUUCCACGAGGACGACUCCUGUUACGAGGUUACCCUCCUUGUUAACG5' ( -26.20[75.29%] )
>miR1152	|CL7016.Contig1_All	|location[768,787]	|
5'AAAGAAGGUGCUGCUGUUGA3'
||x|||||||||o|||o||x
3'UGAAAACUAUAGAGAACAUUCUAAACCUCAUUACUUCCACGAUGACGACAACAAAGAUGAGGACCAUCUAAACUACUACU5' ( -30.80[86.52%] )
>miR1152	|CL7489.Contig1_All	|location[589,608]	|
5'AAAGAAGGUGCUGCUGUUGA3'
x|x|||||||||||||x|||
3'GUCUCUUCAACAUUAACUCCACUGAUUGUUCUCCUUCCACGACGACUACUAAAGACACAUAGGACAAAGACAUCUUACUU5' ( -28.40[81.14%] )
>miR1152	|CL9029.Contig2_All	|location[448,467]	|
5'AAAGAAGGUGCUGCUGUUGA3'
x|||||||||||||x|||xx
3'ACCUCGACCCUAACAACGUCGAUCCCAAGGGUUCUUCCACGACGUCAAACGACCAUAACUACUGCACAAAUGAAGGAGUG5' ( -28.00[78.87%] )
>miR1152	|CL9411.Contig1_All	|location[434,453]	|
5'AAAGAAGGUGCUGCUGUUGA3'
||||||||||||xx|xx|||
3'UUAACUAGGAUUUUGAUCCUUUGGAUACUUUUUCUUCCACGAGAAACACUUUUUGCCACGACAACAAUAUACGGCAUAAG5' ( -26.39[75.62%] )
>miR1152	|CL9411.Contig4_All	|location[439,458]	|
5'AAAGAAGGUGCUGCUGUUGA3'
||||||||||||xx|xx|||
3'UUAACUAGGAUUUUGAUCCUUUGGAUACUUUUUCUUCCACGAGAAACACUUUUUGCCACGACAACAAUAUACGGCAUAAG5' ( -26.39[75.62%] )
>miR1152	|CL9741.Contig1_All	|location[516,535]	|
5'AAAGAAGGUGCUGCUGUUGA3'
|x|o||||||||o||||||x
3'UAUCCCUUCUUCUUGGUAUCGUCCUCUGCCUGUUUUCCACGAUGACAACGAGGUUGACAGUUCGGUAUCGCGCAUGUUUG5' ( -28.60[81.71%] )
>miR1152	|CL12077.Contig1_All	|location[1710,1729]	|
5'AAAGAAGGUGCUGCUGUUGA3'
|x|||||x|||||||o|o||
3'GUGUUUCAUGUUUCAGAACUUCCACUCGAAUCUCUUCGACGACGAUAGCUUCAACCAGAAAUGAGUUAUCAACGUCUUGU5' ( -26.70[75.21%] )
>miR1152	|Unigene505_All	|location[1065,1084]	|
5'AAAGAAGGUGCUGCUGUUGA3'
x|||||x|o||||||||||x
3'GCGGAGAAGCCAACAAUCUUGCGAACCUAGCUUCUUGCGCGACGACAACCCAUGAUGACCAAUAACCAACAUGUAUCGAC5' ( -28.80[81.36%] )
>miR1152	|Unigene3010_All	|location[1217,1236]	|
5'AAAGAAGGUGCUGCUGUUGA3'
x|||x|||||||||||||xx
3'AGUAGAGUCAGGUUUAGUUAGAGUUAAGGUCUUCAUCCACGACGACAAAGUCAGAACGAACCAAAACGUGGAGGAAGAUG5' ( -26.20[75.07%] )
>miR1152	|Unigene9991_All	|location[2217,2236]	|
5'AAAGAAGGUGCUGCUGUUGA3'
x||o|x||||||||o|||||
3'GGUCGAAGAAACUCCAGGCUAUGUGGUUUCGUUUUCCCACGACGGCAACUAUUAGUGUCCCCUUUCUUUUUAGAGCAGGA5' ( -27.60[78.86%] )
>miR1152	|Unigene10151_All	|location[162,181]	|
5'AAAGAAGGUGCUGCUGUUGA3'
||x||x|||||||||o|||x
3'GUAGGACCAAACCUCAUUCACCCUUAAUCAUUACUACCACGACGAUAACCAUCCCUUCACUUCUACCAAUACUCCUAUUA5' ( -26.60[74.72%] )
>miR1152	|Unigene10309_All	|location[92,111]	|
5'AAAGAAGGUGCUGCUGUUGA3'
|xx|||||o||||||||x||
3'UUUUGUCUUCUUUGUUGAAGGCAAAGGUGUUGACUUCCGCGACGACACCUAUCUCCCAAUCCAACAAGGGCUUGUAGGAG5' ( -28.90[82.57%] )
>miR1152	|Unigene10539_All	|location[543,562]	|
5'AAAGAAGGUGCUGCUGUUGA3'
|||||||o|||||||||oox
3'ACAAUACAACUAGAAUCAAGUGAGGUUAGAUUUCUUCUACGACGACAGUCCGUUCGACUCUAUCUACAACUUUCCUAACC5' ( -29.50[83.33%] )
>miR1152	|Unigene22520_All	|location[97,116]	|
5'AAAGAAGGUGCUGCUGUUGA3'
||x|||||||||||||oxx|
3'AGCGAACUUGCAGUAAAACACUUCUAGGACUUACUUCCACGACGACGCAUCGCAUCCAGAACUUAGAUCCCAAAACUUUC5' ( -28.40[81.61%] )
>miR1152	|Unigene23962_All	|location[410,429]	|
5'AAAGAAGGUGCUGCUGUUGA3'
||xo|||o|||||||||||x
3'AAACUUUCCCCCCUCCUUACGAGCCUUAUCUUAUUUCUACGACGACAACGACGACGGUAACAAAGAAGUUCUAGCAGGUA5' ( -27.40[78.29%] )
>miR1152	|Unigene29705_All	|location[177,196]	|
5'AAAGAAGGUGCUGCUGUUGA3'
x|||||||||||||||x|ox
3'ACUAAUACAGCAAAAGGUGGCCAAUAGAAGCUUCUUCCACGACGACCAUGAUGAAUACAGAACUAGAUAACAGACCAAUA5' ( -27.90[78.37%] )
>miR1156	|CL6232.Contig1_All	|location[530,551]	|
5'UUCAGUUGGAGACUUCAGGGCA3'
||||||||||||||||x|||||
3'CAUCGGACGAUCCGGUUCCUUCCUUGCUUGAAGUCAACCUCUGAAGCCCCGUUAGGUUAAGAACUGUCGGAGUUAGAAUCGU5' ( -38.10[89.23%] )
>miR1160	|CL135.Contig2_All	|location[182,202]	|
5'GACAAGGACGGCAGAGGGGAU3'
|x||xo|||||||||||||||
3'UAAAGUUUAACAACUUUUCUGCACAGUCCACCGUCUCUGCCGUCUCCCCUACAGACCUCACUGUCAGUGGAACGUAAAGAC5' ( -35.70[77.27%] )
>miR1160	|CL135.Contig3_All	|location[374,394]	|
5'GACAAGGACGGCAGAGGGGAU3'
|x||x|o||||||||||||||
3'CUAAAGUUUUAAACUUUCCUGCACAGUCCACCGUCCUUGCCGUCUCCCCUACAGGACUCACUGUCCGGGAAAUGAAAGGAC5' ( -34.20[74.03%] )
>miR1160	|CL135.Contig4_All	|location[374,394]	|
5'GACAAGGACGGCAGAGGGGAU3'
|x||x|o||||||||||||||
3'CUAAAGUUUUAAACUUUCCUGCACAGUCCACCGUCCUUGCCGUCUCCCCUACAGGACUCACUGUCCGGGAAAUGAAAGGAC5' ( -34.20[74.03%] )
>miR1160	|Unigene21664_All	|location[129,149]	|
5'GACAAGGACGGCAGAGGGGAU3'
|||||||||||x||||||x|x
3'UGUCUCCACUGUGAACACCAACUACACUUUCUGUUCCUGCCCUCUCCCAUUCCUCCACUUUUUUCCAUUCCUUGUUGCCAC5' ( -34.30[75.05%] )
>miR1171	|CL9243.Contig1_All	|location[75,95]	|
5'UGGAUGGGGUGGAGUAGGUGG3'
x|x|||||||||||||o||||
3'UAUUACUCCACCCUACGUGUAACUGAAAAACCAUACCCCACCUCAUUCACCUCCCCUCCCAUUCAAACUGGCCCUCCAAAA5' ( -39.30[85.81%] )
>miR1171	|Unigene10661_All	|location[1245,1265]	|
5'UGGAUGGGGUGGAGUAGGUGG3'
|x||||||||||||ox||||o
3'CUCACAAAUUCCACCACAUACUACUACUGUAACUACCCCACCUCGACCACUGCCGGUGCCGUCUUCGAUGACUCUGGCGGU5' ( -35.60[77.90%] )
>miR1173	|Unigene273_All	|location[1114,1133]	|
5'AUGGAUUGCAAUAGAAUUAG3'
|x|||||||||o|||||||x
3'UCAAUCCAUGAUGUCUAAAAAAAAACAAGGUUCCUAACGUUGUCUUAAUAGGAAUGCAGUGUAAUACCUUGUGUUGGAAG5' ( -25.00[86.51%] )
>miR1173	|Unigene620_All	|location[80,99]	|
5'AUGGAUUGCAAUAGAAUUAG3'
x||||||o||||||||xx||
3'UUCUACAAUUUCACCACACACACUUACACACACCUAAUGUUAUCUUUUUCUCACCACUCCUCCACUAACUUCUACUGGCA5' ( -21.70[75.35%] )
>miR1216	|CL4768.Contig3_All	|location[1835,1855]	|
5'GAUGGUGAUGCAGCUUGUUGC3'
|||||||||||||||xo||ox
3'AUGUCACCUCUCUGACGAUACCUGAGGCUACUACCACUACGUCGACUAAUACUCAAAUAACUAUUACUAAGACUACCAAGA5' ( -31.40[75.85%] )
>miR1216	|CL6714.Contig1_All	|location[45,65]	|
5'GAUGGUGAUGCAGCUUGUUGC3'
ox|||o||o||||||||||||
3'AUCAUCCAAUCCCAAACGUUAGGUUUUCCAUCACCGCUGCGUCGAACAACGGCAAACGGACGGUAGAAGUCCAUUUAAACG5' ( -35.40[86.13%] )
>miR1216	|CL8496.Contig2_All	|location[437,457]	|
5'GAUGGUGAUGCAGCUUGUUGC3'
|||||||||||||||ox|xo|
3'CACUUUUUCCUCCUUUUUCUACUUUUUGAACUACCACUACGUCGAGAAUUGUUUAAAAAGGCACUAUAUAUGUUUCUACGA5' ( -31.70[77.13%] )
>miR1216	|CL10566.Contig1_All	|location[166,186]	|
5'GAUGGUGAUGCAGCUUGUUGC3'
|||o|o|xo||||||||||||
3'GUCUCGGUUCCCAAACGCUAAGUUUUCCCCCUAUCGCCGCGUCGAACAACGGGUAAAUGGGUGAUAGGUUUACAUUGAACA5' ( -32.20[80.10%] )
>miR1216	|CL10566.Contig3_All	|location[97,117]	|
5'GAUGGUGAUGCAGCUUGUUGC3'
|||o|o|xo||||||||||||
3'UCAUCUUAUCCCAAACGCUAAGUUUUCCCCCUAUCGCCGCGUCGAACAACGGGUAAAUGGGUGAUAGGUUUACAUUGAACA5' ( -32.20[80.10%] )
>miR1216	|Unigene36802_All	|location[183,203]	|
5'GAUGGUGAUGCAGCUUGUUGC3'
|||||||x|||||||||||ox
3'GUUUUCACCACCACCACGUUGAGGUUUUCACUACCACCACGUCGAACAAUAGAACAAGGGCGAUAGAUUACAUUAAACGAU5' ( -32.30[78.59%] )
>miR1216	|Unigene37718_All	|location[99,119]	|
5'GAUGGUGAUGCAGCUUGUUGC3'
|||o||||o|||||x|o||||
3'UCGUCCCAUCUAAAAUGCUAAGUUUUCCCCCUAUCACUGCGUCGUAUAACGGGCGAAUGGACGAUAGGUUUACAUCAAGUA5' ( -31.50[78.36%] )
>miR1312	|CL7444.Contig4_All	|location[173,194]	|
5'UUUGGAGAAUAAUGGAGAGCAU3'
x|||||||||||||||||oxx|
3'AGAGCAAACUAUAGGACAAUACUUAUUCUCUAACCUCUUAUUACCUCUUUGACUAGAACCCUAAAUAAUUUUUUAGUGAAAC5' ( -28.20[78.12%] )
>miR1426	|CL1535.Contig5_All	|location[181,204]	|
5'AGGAAUCAUUGGAUGAGAUUAAAA3'
|o||||||x|||||||||||x|||
3'UCACAUUCUUCCUAAAUCCGGAAACUAAUUUUCUUAGUUACCUACUCUAACUUUCAAUCUAAAACUUCUUAGAAAAGCCUAUUC5' ( -26.30[74.50%] )
>miR1438	|CL511.Contig1_All	|location[2747,2768]	|
5'AGGGUAUUUUAGUCAUUUUACA3'
||||o||x|||||||xx|||||
3'UUAUGAUUUCGGUUACCGAGGUCCUUUACUUCCCGUAUAAUCAGUUUAAUGUCUAAGACAAUUUCUGGGAGUUCAAAACUAU5' ( -23.80[77.78%] )
>miR1438	|CL4218.Contig2_All	|location[398,419]	|
5'AGGGUAUUUUAGUCAUUUUACA3'
|||||||||||||||x||o|xx
3'UUGGUGUCAGGCCUAUAAAGCUUGUACUGUUCCCAUAAAAUCAGUUAAGUAGUAUACCGAGUCUUCUUCGUAACUACAAGGU5' ( -23.90[77.85%] )
>miR1438	|CL5340.Contig1_All	|location[973,994]	|
5'AGGGUAUUUUAGUCAUUUUACA3'
||||o|x|||||||x|||||||
3'GGGCAGUGGUCCAUACAACGAGGGUAUUUAUCCCGUCAAAUCAGAAAAAUGUGAUCUCACCGUUAAAUCCGGAUAAAUAAAU5' ( -23.30[74.44%] )
>miR1438	|CL5411.Contig2_All	|location[148,169]	|
5'AGGGUAUUUUAGUCAUUUUACA3'
||||o||||||||||||||xxx
3'GUAGAAAAUAACGAAGACUAAGUUGAUUACUCCCGUAAAAUCAGUAAAAACCAUUUCAUCGUGGGAGUAGACGGUUCUUUCU5' ( -25.90[84.09%] )
>miR1438	|CL11596.Contig1_All	|location[233,254]	|
5'AGGGUAUUUUAGUCAUUUUACA3'
||||||||||||||||||||||
3'CGCCAAAAUUAACAAUGUAAAAAUUAUAGUUCCCAUAAAAUCAGUAAAAUGUGAGUGAAUUGAUCUAAUUGAUUGGAGGUAG5' ( -30.70[100.00%] )
>miR1438	|Unigene7494_All	|location[762,783]	|
5'AGGGUAUUUUAGUCAUUUUACA3'
x|||||x||||||||||||||x
3'GUUGUUUUAAACGACUAGUCGAGCACAGGUCCCCAUCAAAUCAGUAAAAUGAAUGGUCGUUUCGCAACUGGCUGGGCAUUUC5' ( -26.40[85.71%] )
>miR1438	|Unigene9257_All	|location[6,27]	|
5'AGGGUAUUUUAGUCAUUUUACA3'
|||o||x|||||||||||||||
3'UCUUCCCUCCUCUUUUUCCCUUUAUCAAACUCCUAUCAAAUCAGUAAAAUGUACUGA5' ( -24.50[79.55%] )
>miR1438	|Unigene25490_All	|location[27,48]	|
5'AGGGUAUUUUAGUCAUUUUACA3'
|||||||||||o||||||||||
3'AUAAAAACAAUAAUAUAAAAAAAAUGUUGGUCCCAUAAAAUUAGUAAAAUGUGGGUGAAUUGAUCUAAUUGAUUGGAG5' ( -29.00[92.65%] )
>miR1438	|Unigene26013_All	|location[949,970]	|
5'AGGGUAUUUUAGUCAUUUUACA3'
||||o||||||||||||x||||
3'CAAAAAUCUUCCGUAACGCACAAACUGUGUUCCCGUAAAAUCAGUAAUAUGUCAAGGUUUCAUCAAAAACAGGCGUUCCUUG5' ( -27.30[89.22%] )
>miR1438	|Unigene27737_All	|location[497,518]	|
5'AGGGUAUUUUAGUCAUUUUACA3'
x|||o|||x|||||||||x|||
3'AUCGUCCCCGUAAUAUCAGUAAACUGUCUAGGUUCUUAAGUAGUUUAUACGGAUAUA5' ( -22.70[74.18%] )
>miR1438	|Unigene33734_All	|location[263,284]	|
5'AGGGUAUUUUAGUCAUUUUACA3'
||||||x|||||||||||||||
3'UCUUCAACGUUCAUUUACCAAAAUUACAACUCCCAUCAAAUCAGUAAAAUGUACUGAAUUGAAUUGACCUUUAAAAUUGUUU5' ( -27.10[87.99%] )
>miR1438	|Unigene39755_All	|location[68,89]	|
5'AGGGUAUUUUAGUCAUUUUACA3'
x|||||o|||||||||||o|||
3'UCACCACCACCAAAAAUUAAAAAAAUUUCUCCCCAUGAAAUCAGUAAAGUGUACCUAAAUUGAUUUUUUGAGUUGGAGGUAG5' ( -30.20[98.05%] )
>miR1438	|Unigene47562_All	|location[78,99]	|
5'AGGGUAUUUUAGUCAUUUUACA3'
||||ox||||||||x||||||x
3'UGACUACAGUAGAUGGAUAAGACGAUUGGUUCCCGAAAAAUCAGAAAAAUGCUCCUAAACCAAUAAAACCAAGGAAAUAAGU5' ( -22.80[74.27%] )
>miR1438	|Unigene50146_All	|location[138,159]	|
5'AGGGUAUUUUAGUCAUUUUACA3'
||||||||||||x|||||x||x
3'UAUAACUAGAUCCAGUACUACAGUAGGAUUUCCCAUAAAAUCUGUAAAUUGAGAACCAACGCAUGUAGCUGAUUUGAAGUUU5' ( -22.90[74.59%] )
>miR1438	|Unigene52341_All	|location[169,190]	|
5'AGGGUAUUUUAGUCAUUUUACA3'
x||||||||||||x||||o|||
3'UCUCACCAUCCUUUACCAUCACUAUAUUAUCCCCAUAAAAUCAAUAAAGUGUUUUUAAUUGUCUCUUUGAAUUUGUUUCAAU5' ( -23.90[77.85%] )
>miR1440	|Unigene3190_All	|location[21,41]	|
5'UAUAGGAGAGUGGGUAUUGAA3'
x|x|||||||||||o||||x|
3'CUCCGAAACCUACAACCUAAACAAUCCCACUUUUCCUCUCACCCGUAACCUAUGACUCCCCCUCAAACGUA5' ( -30.00[84.27%] )
>miR1440	|Unigene3576_All	|location[240,260]	|
5'UAUAGGAGAGUGGGUAUUGAA3'
|||x|||o||||||||o||x|
3'GUCAACUCAAGUCUAAGAACCUAUACUAUGAUACCCUUUCACCCAUGACAUACAUUGAUAAAUACGUAGACAACCAAAAGA5' ( -27.30[76.04%] )
>miR1508	|Unigene2429_All	|location[429,449]	|
5'UAGAAAGGGAAAUAGCAGUUG3'
oxo||||||||||||||x|||
3'GCUGAAAAUGCACUUGCCUCUAAGUAGAUGGCUUUUCCCUUUAUCGUGAACACACCAACUACAGCCAAACACGUUUGGGCA5' ( -25.70[74.49%] )
>miR1511	|Unigene36447_All	|location[193,216]	|
5'ACCUGCUCUGAUACCAUGUUAAAA3'
x||o|||||||||||||||xx|||
3'ACUACUCGUCCUUCUAGGAUCCUGGAAACUCGGGCGAGACUAUGGUACAUCUUUACUAUUAGUUUCUUAUAACUUUCAACUCUU5' ( -33.60[84.42%] )
>miR1511	|Unigene47898_All	|location[203,226]	|
5'ACCUGCUCUGAUACCAUGUUAAAA3'
||||||||o||||||||||x||||
3'AACUUCUUUGACAGAAUAUCUUCUGAACGAUGGACGAGGCUAUGGUACACUUUUUCUUCUGCGAUUGCUACGAGCGAAUAAAAA5' ( -35.70[88.59%] )
>miR1511	|Unigene52350_All	|location[28,51]	|
5'ACCUGCUCUGAUACCAUGUUAAAA3'
x|||||||||||||||||x||xx|
3'CACUUUUUAGUUUGCCAUACACUACUCGUUCGGACGAGACUAUGGUACUAUAGUUCUCCGAAAAAAAUAAUAACUAGUGAA5' ( -32.90[82.87%] )
>miR1513	|CL205.Contig1_All	|location[1993,2011]	|
5'UAAGAAGAAAGCUCAGGAC3'
o|||||||||||o||o|x|
3'CACAGCAAGCACUGAAUGGUACCUUCUUUUGUUCUUCUUUCGGGUUCGGUGAGCACGGCGGCGGGUGAGGCGGUGUCGG5' ( -24.80[77.50%] )
>miR1513	|CL369.Contig3_All	|location[1164,1182]	|
5'UAAGAAGAAAGCUCAGGAC3'
||||||||||||||||o|x
3'ACUUUUAUACACCUGAUUUCCUUCUUUAAUAUUCUUCUUUCGAGUCUUUUUACGACUCUUUUUACGACGAGCUCUUAGU5' ( -27.10[84.69%] )
>miR1513	|CL436.Contig3_All	|location[365,383]	|
5'UAAGAAGAAAGCUCAGGAC3'
o||o||||||||||||||x
3'UGUAUCGGUUUAAGUAACAUAGGUCUGUGCGUUUUUCUUUCGAGUCCUAUAAAUUUUACCUUCUACACUCGUACCCUUA5' ( -27.10[84.95%] )
>miR1513	|CL1873.Contig1_All	|location[482,500]	|
5'UAAGAAGAAAGCUCAGGAC3'
||||||o||||||||||x|
3'UGUGGAAAAACCCCGGGUUCAUCGAAGGGUAUUCUUUUUUCGAGUCCGGACGCAUCCCCAUUAUACUGGUUAAGUAUAU5' ( -26.10[81.06%] )
>miR1513	|CL1873.Contig2_All	|location[317,335]	|
5'UAAGAAGAAAGCUCAGGAC3'
||||||o||||||||||x|
3'UGUGGAAAAACCCCGGGUUCAUCGAAGGGUAUUCUUUUUUCGAGUCCGGACGCAUCCCCAUUAUACUGGUUAAGUAUAU5' ( -26.10[81.06%] )
>miR1513	|CL1873.Contig3_All	|location[794,812]	|
5'UAAGAAGAAAGCUCAGGAC3'
||||||o||||||||||x|
3'UGUGGAAAAACCCCGGGUUCAUCGAAGGGUAUUCUUUUUUCGAGUCCGGAUGCAUCCCCAUUAUACUGGUUGAGUAUAU5' ( -26.10[81.06%] )
>miR1513	|CL1873.Contig4_All	|location[794,812]	|
5'UAAGAAGAAAGCUCAGGAC3'
||||||o||||||||||x|
3'UGUGGAAAAACCCCGGGUUCAUCGAAGGGUAUUCUUUUUUCGAGUCCGGAUGCAUCCCCAUUAUACUGGUUGAGUAUAU5' ( -26.10[81.06%] )
>miR1513	|CL5988.Contig1_All	|location[183,201]	|
5'UAAGAAGAAAGCUCAGGAC3'
o||o|||||||||||o||x
3'UGUUACCUAACCUCUAUUCCCUAGGUCAGUGUUUUUCUUUCGAGUUCUUGGACGGUAUUCGACCUUACGUUGUAUACUA5' ( -24.40[76.25%] )
>miR1513	|CL5988.Contig2_All	|location[363,381]	|
5'UAAGAAGAAAGCUCAGGAC3'
o||o|||||||||||o||x
3'UGUUACCUAACCUCUAUUCCCUAGGUCAGUGUUUUUCUUUCGAGUUCUUGGACGGUAUUCGACCUUACGUUGUAUACUA5' ( -24.40[76.25%] )
>miR1513	|CL11681.Contig3_All	|location[209,227]	|
5'UAAGAAGAAAGCUCAGGAC3'
|x||||||||||o||o||x
3'CCUGUCCUAAUAGGUAUUUGAUGUCAGUCGAGUCUUCUUUCGGGUUCUUUACUCUCUGAGCCAUAACAGAUUACUCGGA5' ( -24.60[76.40%] )
>miR1513	|CL11681.Contig4_All	|location[209,227]	|
5'UAAGAAGAAAGCUCAGGAC3'
|x||||||||||o||o||x
3'CCUGUCCUAAUAGGUAUUUGAUGUCAGUCGAGUCUUCUUUCGGGUUCUUUACUCUCUGAGCCAUAACAGAUUACUCGGA5' ( -24.60[76.40%] )
>miR1513	|Unigene2650_All	|location[1045,1063]	|
5'UAAGAAGAAAGCUCAGGAC3'
o||o||||||||o|||||x
3'CGGGUUAGUUCCUCAUUGUUUUUCUUUCGGGUCCUAGAACUAACCUUGUAAUACAGAACUUAUACC5' ( -26.30[82.19%] )
>miR1513	|Unigene21658_All	|location[1421,1439]	|
5'UAAGAAGAAAGCUCAGGAC3'
x||||||||||||||oo||
3'CUUGGCAGUUGAAGAAGUUCUGGUCUUCUUCUUCUUCUUUCGAGUUUUGGAAGACUUUUAGUGUUAUGUUGGUUCGGAU5' ( -25.00[78.12%] )
>miR1523	|CL7159.Contig1_All	|location[512,531]	|
5'AGGGAUAGAAUGUGAGCUGA3'
||||||||||||xox||||x
3'AACUUCCACUUCCGACGACACCUCUUCGUUUCCCUAUCUUACCUACGACAAAACCACAAGGGAAGUUACGGACUCCAAUA5' ( -27.00[74.59%] )
>miR1523	|CL7159.Contig2_All	|location[512,531]	|
5'AGGGAUAGAAUGUGAGCUGA3'
||||||||||||xox||||x
3'AACUUCCACUUCCGACGACACCUCUUCGUUUCCCUAUCUUACCUACGACAAAACCACAAGGGAAGUUACGGACUCCAAUA5' ( -27.00[74.59%] )
>miR1523	|Unigene36714_All	|location[191,210]	|
5'AGGGAUAGAAUGUGAGCUGA3'
|x|||o|o|||||||o||||
3'AGUACCUGUUUUACACUUGACUUUCCACCAUCACAACACAAUCUUCGAGUCC5' ( -27.80[75.75%] )
>miR1526	|CL1496.Contig3_All	|location[85,108]	|
5'CUGGAAGAGGGACGAAAUUAACAA3'
|||||||||||||xx||x||||||
3'AAAUAGAAUGUAAGCCGCUGAGAAAUUCCCGACCUUCUCCCUGGCUUUAUUGUUGUAACAUAUUUAGUUUAUAACUGCUUCGAA5' ( -32.10[79.06%] )
>miR1526	|Unigene15254_All	|location[243,266]	|
5'CUGGAAGAGGGACGAAAUUAACAA3'
|||||||||||||xx||x||||x|
3'AGACAGAAUGUAAGCCGCGGAGAGAUUCUCGACCUUCUCCCUGGCUUUAUUGGUGUAAAACAUUUAGUUUGUAACUGCAUCGAA5' ( -31.10[76.60%] )
>miR1532	|CL1818.Contig2_All	|location[250,272]	|
5'AACACCGCGGAAGCAGAGGAGUC3'
x||||||||||||||||||||||
3'GUAGUGUUUUGGUUCAAAAAUUUAAUUGUUCUGUGGCGCCUUCGUCUCCUCAGAUCGCGUAGACUAGGUGGUUGUAUUCGGAA5' ( -47.20[98.74%] )
>miR1532	|Unigene24629_All	|location[192,214]	|
5'AACACCGCGGAAGCAGAGGAGUC3'
|||||||||||||||||||||||
3'GUAGUGUUUUGGUUCAAAAAUUUAAUUGUUUUGUGGCGCCUUCGUCUCCUCAGAUCGCGUAGACUAGGUAGUUGUAUUCGGAA5' ( -47.80[100.00%] )
>miR1533	|Unigene33434_All	|location[25,45]	|
5'CAUAAGAAAACAUAAAAAUGA3'
|||||o||||||||||||oox
3'CAUUUGUAAAUGUUGACUUGUAUUUAAUUCGUAUUUUUUUGUAUUUUUGUGUAUGGUAAACCUUAUAUGAACUCG5' ( -18.40[75.10%] )
>miR157	|CL411.Contig1_All	|location[971,991]	|
5'UUGACAGAAGAUAGAGAGCAC3'
x||||||||||x|||||||||
3'CCCAACAUGUACUACAAACACUGCCACUACUACUGUCUUCUCUCUCUCGUGUCAGACUAACGUGGUGGGCUCGACCACCCC5' ( -32.00[87.19%] )
>miR157	|CL411.Contig2_All	|location[398,418]	|
5'UUGACAGAAGAUAGAGAGCAC3'
x||||||||||x|||||||||
3'CCCAACAUGUACUACAAACACUGCCACUACUACUGUCUUCUCUCUCUCGUGUCAGACUAACGUGGUGGGCUCGACCACCCC5' ( -32.00[87.19%] )
>miR157	|CL5851.Contig1_All	|location[750,770]	|
5'UUGACAGAAGAUAGAGAGCAC3'
|||||||||||x|||||||||
3'AUAGACUGAGUAUACUUGGAGUACUUAACAAACUGUCUUCUCUCUCUCGUGCUACUUCUAGUUCACGAAGACGCAAUCUUG5' ( -33.20[89.01%] )
>miR157	|CL5851.Contig2_All	|location[1059,1079]	|
5'UUGACAGAAGAUAGAGAGCAC3'
|||||||||||x|||||||||
3'UUAGACUGAGUGUACUUGGGGUACUCGACAAACUGUCUUCUCUCUCUCGUGCCGCUUUUAGCUCAGGAAGACGUAAUCUUG5' ( -33.20[89.01%] )
>miR157	|CL8613.Contig1_All	|location[1232,1252]	|
5'UUGACAGAAGAUAGAGAGCAC3'
|||||||||||x|||||||||
3'CAAACUGUCUUCUCUCUCUCGUGCAUCACGUAGAUGUAAACCUUUGUUCCUGA5' ( -33.20[89.01%] )
>miR157	|Unigene9954_All	|location[2,22]	|
5'UUGACAGAAGAUAGAGAGCAC3'
o||||||||||x||x||||||
3'GAACAACGUGGUCUCCUCAAAUCAACUCUUGACUGUCUUCUCUCACUCGUGU5' ( -27.50[74.73%] )
>miR158	|CL852.Contig1_All	|location[435,454]	|
5'UCCCAAAUGUAGACAAAGCA3'
|||||||||||||||x||xx
3'UUAAAGACUUCAUUCAAGAAGGGAACAUUUAGGGUUUACAUCUGUAUCACUAGGAGACUGGGCGAUUGUUAUAUAAACGG5' ( -25.70[76.72%] )
>miR158	|CL852.Contig3_All	|location[456,475]	|
5'UCCCAAAUGUAGACAAAGCA3'
|||||||||||||||x||xx
3'UUAAAGACUUCAUUCAAGAAGGGAACAUUUAGGGUUUACAUCUGUAUCACUAGGAGACUGGGCGAUUGUUAUAUAAACGG5' ( -25.70[76.72%] )
>miR158	|CL852.Contig4_All	|location[435,454]	|
5'UCCCAAAUGUAGACAAAGCA3'
|||||||||||||||x||xx
3'UUAAAGACUUCAUUCAAGAAGGGAACAUUUAGGGUUUACAUCUGUAUCACUAGGAGACUGGGCGAUUGUUAUAUAAACGG5' ( -25.70[76.72%] )
>miR158	|CL852.Contig6_All	|location[500,519]	|
5'UCCCAAAUGUAGACAAAGCA3'
|||||||||||||||x||xx
3'UUAAAGACUUCAUUCAAGAAGGGAACAUUUAGGGUUUACAUCUGUAUCACUAGGAGACUGGGCGAUUGUUAUAUAAACGG5' ( -25.70[76.72%] )
>miR158	|CL4020.Contig1_All	|location[984,1003]	|
5'UCCCAAAUGUAGACAAAGCA3'
|||||||oo|||||||||x|
3'AGUUAAAAAAGUCGCCAAACAAGAGUAAUAAGGGUUUGUAUCUGUUUCUUCAGAUGCUUAGAGUCCUCGGGCUACGUUGU5' ( -26.10[77.68%] )
>miR158	|Unigene26395_All	|location[456,475]	|
5'UCCCAAAUGUAGACAAAGCA3'
|||||||||||||||x||xx
3'UUAAAGACUUCAUUCAAGAAGGGAACAUUUAGGGUUUACAUCUGUAUCACUAGGAGACUGGGCGAUUGUUAUAUAAACGG5' ( -25.70[76.72%] )
>miR164	|CL10126.Contig1_All	|location[718,738]	|
5'UGGAGAAGCAGGGCACGUGAU3'
o|||||||||||x||||||xx
3'GUAACAAAACAAGAACAAGAAGGUACCUAAGCCUCUUCGUCCAGUGCACACUUAAGAGACAGAAACUAGGAGGUAGCUGUG5' ( -33.90[78.29%] )
>miR164	|Unigene34645_All	|location[322,342]	|
5'UGGAGAAGCAGGGCACGUGAU3'
|||||||||||||x|||||xx
3'GUUCUAGAUAUUCCAUCCACGACUAGUUCUACCUCUUCGUCCCAUGCACGUAAUGAUUUAGUAGUACCUUUUAUUGUUUGU5' ( -34.60[80.09%] )
>miR164	|Unigene36765_All	|location[47,67]	|
5'UGGAGAAGCAGGGCACGUGAU3'
||||||||||||||||||||x
3'ACAAACCAUCACUAACCUACAACUAACUCAACCUCUUCGUCCCGUGCACUUCCCUUAGCCUGAACUAGUGGGGAGGUGGUG5' ( -42.80[98.62%] )
>miR165	|Unigene22069_All	|location[114,134]	|
5'UCGGACCAGGCUUCAUACCCC3'
||||||||||||||||x||||
3'UCUCUUUGAACUAGUAACAAAGACACCACGAGCCUGGUCCGAAGUAAGGGGGGUUAACAACGAAGUGAAAGAGUGUUUGAA5' ( -40.50[89.80%] )
>miR168	|Unigene16195_All	|location[392,412]	|
5'UCGCUUGGUGCAGUUCGGGAA3'
|x|||||||||||o||||||x
3'UCGGGUGAACUCCUCCCCAACACUGGACAUAACGAACCACGUCGAGCCCUCAACCACAGUAACUUCCGGGUCGUUUUGGUG5' ( -38.90[92.40%] )
>miR1850	|CL2462.Contig1_All	|location[240,260]	|
5'UGUAAAGUUGGGAGUGGUGGG3'
|||x|||||||||||||o|||
3'CAAUCAAAUCCUCACUGUUUUGUUCGAUUUACAAUUCAACCCUCACCGCCCUCACUUACAACUUCAACCCUCACGAUUGCC5' ( -36.10[89.36%] )
>miR1850	|CL2462.Contig2_All	|location[60,80]	|
5'UGUAAAGUUGGGAGUGGUGGG3'
|||x||||o||||||o|||||
3'CAAUCAAAUCCUCACUGUCUUGUUUGGUUUACAAUUCAGCCCUCAUCACCCUCGCUUAUAAUUUCAACCCUCACUGUUGUU5' ( -33.90[83.91%] )
>miR1850	|CL4294.Contig2_All	|location[1027,1047]	|
5'UGUAAAGUUGGGAGUGGUGGG3'
|||x|||||||||||||||||
3'CAAUCAAACCCUCACUGUCUUGUUUGAUUUACAAUUCAACCCUCACCACCCUCACUUACAAUUUCAACUCUCACCAUCGCC5' ( -36.50[90.35%] )
>miR1850	|CL4294.Contig3_All	|location[1027,1047]	|
5'UGUAAAGUUGGGAGUGGUGGG3'
|||x|||||||||||||||||
3'CAAUCAAACCCUCACUGUCUUGUUUGAUUUACAAUUCAACCCUCACCACCCUCACUUACAAUUUCAACUCUCACCAUCGCC5' ( -36.50[90.35%] )
>miR1850	|CL4294.Contig4_All	|location[1342,1362]	|
5'UGUAAAGUUGGGAGUGGUGGG3'
|||x|||||||||||||||||
3'CAAUCAAACCCUCACUGUCUUGUUUGAUUUACAAUUCAACCCUCACCACCCUCACUUACAAUUUCAACUCUCACCAUCGCC5' ( -36.50[90.35%] )
>miR1850	|CL4294.Contig5_All	|location[1342,1362]	|
5'UGUAAAGUUGGGAGUGGUGGG3'
|||x|||||||||||||||||
3'CAAUCAAACCCUCACUGUCUUGUUUGAUUUACAAUUCAACCCUCACCACCCUCACUUACAAUUUCAACUCUCACCAUCGCC5' ( -36.50[90.35%] )
>miR1850	|CL11128.Contig1_All	|location[65,85]	|
5'UGUAAAGUUGGGAGUGGUGGG3'
||o|x|o|||||||||||||x
3'UUAUUGUUAUUAACCCACACUCCUAAACACACGUCUUAACCCUCACCACCACUUUUUCCCAGGAAUUCCAAUACACAGAUU5' ( -32.90[81.23%] )
>miR1850	|CL12365.Contig2_All	|location[3512,3532]	|
5'UGUAAAGUUGGGAGUGGUGGG3'
|xx|||o|||||||||o||||
3'CUUCGCGUUCCAGUCGGACCCUUAAAACUCAACUUUUAACCCUCACUACCCAAUGGACUUACCUUCUUUUUAUAUUUCAAC5' ( -31.20[76.66%] )
>miR1850	|Unigene12046_All	|location[1725,1745]	|
5'UGUAAAGUUGGGAGUGGUGGG3'
|||x|||||||||||||||||
3'CAAUCAAACCCUCACUGUCUUGUUUGAUUUACAAUUCAACCCUCACCACCCUCACUUACAAUUUCAACUCUCACCAUCGCC5' ( -36.50[90.35%] )
>miR1850	|Unigene12164_All	|location[1147,1167]	|
5'UGUAAAGUUGGGAGUGGUGGG3'
|||x|||||||||||||||||
3'CAAUCAAACCCUCACUGUCUUGUUUGAUUUACAAUUCAACCCUCACCACCCUCACUUACAAUUUCAACUCUCACCAUCGCC5' ( -36.50[90.35%] )
>miR1850	|Unigene12207_All	|location[314,334]	|
5'UGUAAAGUUGGGAGUGGUGGG3'
|||x|||||||||||||||||
3'CAAUCAAACCCUCACUGUCUUGUUUGAUUUACAAUUCAACCCUCACCACCCUCACUUACAAUUUCAACUCUCACCAUCGCC5' ( -36.50[90.35%] )
>miR1850	|Unigene16739_All	|location[231,251]	|
5'UGUAAAGUUGGGAGUGGUGGG3'
|||x|||||||||||||o|o|
3'CAAUCAAAUCCUCACUGUCUUGUUUGGUUUACAAUUCAACCCUCACCGCUCUCACUUACAAUUUCAACUCUCACUGUUGCC5' ( -33.10[81.93%] )
>miR1850	|Unigene18340_All	|location[141,161]	|
5'UGUAAAGUUGGGAGUGGUGGG3'
|||x|||||||||o|||||o|
3'CAAUCAAACCCUCACUGUCUUGUUUGAUUUACAAUUCAACCCUUACCACUCUCACUUACAAUCUCAACCCUCACCAUCGCC5' ( -31.20[77.23%] )
>miR1850	|Unigene26525_All	|location[231,251]	|
5'UGUAAAGUUGGGAGUGGUGGG3'
|||x|||||||||||||o|o|
3'CAAUCAAAUCCUCACUGUCUUGUUUGGUUUACAAUUCAACCCUCACCGCUCUCACUUACAAUUUCAACUCUCACUGUUGCC5' ( -33.10[81.93%] )
>miR1850	|Unigene32797_All	|location[29,49]	|
5'UGUAAAGUUGGGAGUGGUGGG3'
|||x||||o||||||||||o|
3'CAUUGGAAAAGUUUUCCAUCUACCUUACAAACACUUCAGCCCUCACCACUCCAACCGUCGCCGCCACCCCCACCACCGG5' ( -33.60[82.35%] )
>miR1855	|Unigene25674_All	|location[244,265]	|
5'AGCGACUGGAGUAGCACCAGGA3'
||||||||||||||||||||||
3'ACGUUCAGAUAUUCCCCUAAAUCGCUGACCUCAUCGUGGUCCUUAGUUUAGCUAAGCUUUUAGGUGUCAUGCC5' ( -46.80[100.00%] )
>miR1858	|CL14.Contig3_All	|location[1242,1260]	|
5'GAGAGAGAGGAGGGUGGGG3'
||o||||||||||||ooo|
3'UCAAGAAGUUCUGUAUUAUUACCACAGUUUCUUUCUCUCCUCCCAUUUCAUAGAGGCUUACCUCUAAAACUUCUUCUAU5' ( -33.70[76.24%] )
>miR1858	|CL408.Contig2_All	|location[390,408]	|
5'GAGAGAGAGGAGGGUGGGG3'
||||||||||||o|xo|||
3'CUCUCUCUCUCCCUCUCCUCUCACAUUCUCCUCUCUCUCCUCUCCUCCCUCGCCCGUCCCCUCAGCCUCAGCCGAUUUC5' ( -34.40[79.26%] )
>miR1858	|CL543.Contig1_All	|location[1726,1744]	|
5'GAGAGAGAGGAGGGUGGGG3'
||||||||o||o|||||o|
3'AAAAAUAUCUCUCUCUUCUUCCACCUCCUCCUAACGCACAGCACAGCGUCAAAGGAG5' ( -35.60[80.91%] )
>miR1858	|CL543.Contig2_All	|location[1809,1827]	|
5'GAGAGAGAGGAGGGUGGGG3'
||||||||o||o|||||o|
3'AAAAAUAUCUCUCUCUUCUUCCACCUCCUCCUAACGCACAGCACAGCGUCAAAGGAG5' ( -35.60[80.91%] )
>miR1858	|CL2208.Contig4_All	|location[108,126]	|
5'GAGAGAGAGGAGGGUGGGG3'
||||||||||||o|||ox|
3'GUUAGCUCCUAGCUAGAUUUCAUAACCACACUCUCUCUCCUCUCACUACACUAAGCAUGUCUCGUCUGUGCUCACUCAC5' ( -33.40[74.72%] )
>miR1858	|CL3494.Contig1_All	|location[948,966]	|
5'GAGAGAGAGGAGGGUGGGG3'
o|||||o|||||o||||||
3'GAUGUACUCUUUGAUUCCUCCCACUAUCUCUUCUCUUUCCUCUCACCCCUCUUACCUCUUCCUAACAACCCCUGUAAGU5' ( -35.50[81.80%] )
>miR1858	|CL3909.Contig1_All	|location[65,83]	|
5'GAGAGAGAGGAGGGUGGGG3'
|x|||||x||||||||||o
3'CUGACGAAAGAGAAGUUAACCUAAUUUUUGCACUCUCACCUCCCACCCUUCUACCUCAUUUGCUACUCUCUCUUUCUCU5' ( -33.10[74.72%] )
>miR1858	|CL3909.Contig2_All	|location[65,83]	|
5'GAGAGAGAGGAGGGUGGGG3'
|x|||||x||||||||||o
3'CUGACGAAAGAGAAGUUAACCUAAUUUUUGCACUCUCACCUCCCACCCUUCUACCUCAUUUGCUACUCUCUCUUUCUCU5' ( -33.10[74.72%] )
>miR1858	|CL4085.Contig5_All	|location[95,113]	|
5'GAGAGAGAGGAGGGUGGGG3'
||||||||||||o|x|||x
3'GCUUCCCCUCUCAAUGCGAUUCUUCUGUCUCUCUCUCUCCUCUCUCCCAAAUAAAAAUCUCUUUCCAUUUCCCCUCUCU5' ( -35.20[79.64%] )
>miR1858	|CL4807.Contig1_All	|location[552,570]	|
5'GAGAGAGAGGAGGGUGGGG3'
ox|||||||||o|||||x|
3'CACUCUUGGAACCAGUUGCCUCUCGACCCUUCCUCUCUCCUUCCACCGCCGCGGAACUUGUAUCAACUGAAACAAGAAG5' ( -32.70[74.32%] )
>miR1858	|CL5295.Contig2_All	|location[985,1003]	|
5'GAGAGAGAGGAGGGUGGGG3'
|xo|||||o||||o|||||
3'CACCUUCGUCUCCUCCCCAACAUCUCCCACCCUUCUCUUCUCCUACCCCCCACCACGCCACAUGCCGCCUCCCCUAUCU5' ( -32.40[74.31%] )
>miR1858	|CL5295.Contig3_All	|location[1507,1525]	|
5'GAGAGAGAGGAGGGUGGGG3'
|xo|||||o||||o|||||
3'CACCUUCGUCUCCUCCCCAACAUCUCCCACCCUUCUCUUCUCCUACCCCCCACCACGCCACAUGCCGCCUCCCCUAUCU5' ( -32.40[74.31%] )
>miR1858	|CL5307.Contig2_All	|location[13,31]	|
5'GAGAGAGAGGAGGGUGGGG3'
||||||||o|||o|x||||
3'AACUUAGUUGCUACUCUGCGGCAAUCAGUCCUCUCUCUUCUCUCUCCCCAAAACCCCUAAA5' ( -34.10[77.85%] )
>miR1858	|CL5491.Contig1_All	|location[54,72]	|
5'GAGAGAGAGGAGGGUGGGG3'
||||||o|||||o|||o|o
3'AGCUUUUACAUCUUGAGAACUACAAAAUCUCUCUCUUUCCUCUCACUCUCUCGUCUACACAUUUUCUUUACCUCCUUUU5' ( -33.20[75.45%] )
>miR1858	|CL5491.Contig2_All	|location[54,72]	|
5'GAGAGAGAGGAGGGUGGGG3'
||||||o|||||o|||o|o
3'AGCUUUUACAUCUUGAGAACUACAAAAUCUCUCUCUUUCCUCUCACUCUCUCGUCUACACAUUUUCUUUACCUCCUUUU5' ( -33.20[75.45%] )
>miR1858	|CL5709.Contig1_All	|location[38,56]	|
5'GAGAGAGAGGAGGGUGGGG3'
||||||||||||xoxx|||
3'GAUCUACGCCACCUGUCUCUUUCAAGAUCUCUCUCUCUCCUCGUCACCCCUACUUCCGACCUCUACGCUACAUUUUUCU5' ( -37.00[84.09%] )
>miR1858	|CL5737.Contig1_All	|location[176,194]	|
5'GAGAGAGAGGAGGGUGGGG3'
||||||||||||x|xx|||
3'AACCCUCUUCUAUCCCUUUCCGCCACACACCUCUCUCUCCUCACCACCCACACACACCCACCCCAAAACAGGAAUAGUG5' ( -38.00[86.76%] )
>miR1858	|CL5737.Contig2_All	|location[37,55]	|
5'GAGAGAGAGGAGGGUGGGG3'
||||||||||||x|xx|||
3'AACCCUCUUCUAUCCCUUUCCGCCACACACCUCUCUCUCCUCACCACCCACCCACACACACACCCACCCCAAAACAGGA5' ( -38.00[86.76%] )
>miR1858	|CL6088.Contig2_All	|location[163,181]	|
5'GAGAGAGAGGAGGGUGGGG3'
||||||||||||o|x|o|x
3'AGAAACCGACGAAAACACCACCGAACUCCUCUCUCUCUCCUCUCUCUCACCCCCCUUUUGAUCUUACUUAUACUGUUUC5' ( -35.40[80.45%] )
>miR1858	|CL6177.Contig2_All	|location[111,129]	|
5'GAGAGAGAGGAGGGUGGGG3'
xx|||||||||||||||x|
3'CACUGUACAACAUCCUUUUACCUCACCACCACCUCUCUCCUCCCACCACCAAAAACAUCCACCCCUCCUCCACCACCCU5' ( -35.90[82.34%] )
>miR1858	|CL6419.Contig1_All	|location[408,426]	|
5'GAGAGAGAGGAGGGUGGGG3'
||||||||||||||xo||o
3'UUAAACCAAAGUUAACGGCAGUAGUGUAUACUCUCUCUCCUCCCCUCCUCCAACCGCAAGGCCAGGGAUAUCUACUCCA5' ( -36.50[82.02%] )
>miR1858	|CL6419.Contig2_All	|location[781,799]	|
5'GAGAGAGAGGAGGGUGGGG3'
||||||||||||||xo||o
3'UUAAACCAAAGUUAACGGCAGUAGUGUAUACUCUCUCUCCUCCCCUCCUCCAACCGCAAGGCCAGGGAUAUCUACUCCA5' ( -36.50[82.02%] )
>miR1858	|CL6463.Contig1_All	|location[32,50]	|
5'GAGAGAGAGGAGGGUGGGG3'
||||||o|o||o|||||o|
3'CACCGUCUAACUGUAAUAAUAACUGAACAUCUCUCUUUUCUUCCACCUCCGCCUCUACUCAAUACUCAAAACUUGGAAG5' ( -33.00[75.00%] )
>miR1858	|CL7103.Contig1_All	|location[233,251]	|
5'GAGAGAGAGGAGGGUGGGG3'
||||||||||||||xxx||
3'CUCCGCCAACUAGAACAGCCUCUCCCUAUUCUCUCUCUCCUCCCUGACCCGAGAAUCUACAUUCCCCUCCGAGCACAAC5' ( -36.40[82.73%] )
>miR1858	|CL7103.Contig2_All	|location[233,251]	|
5'GAGAGAGAGGAGGGUGGGG3'
||||||||||||||xxx||
3'CUCCGCCAACUAGAACAGCCUCUCCCUAUUCUCUCUCUCCUCCCUGACCCGAGAAUCUACAUUCCCCUCCGAGCACAAC5' ( -36.40[82.73%] )
>miR1858	|CL7533.Contig4_All	|location[1507,1525]	|
5'GAGAGAGAGGAGGGUGGGG3'
|||x||||||||||x||||
3'CACCUCCAAAAUUAUAACCACGUCCACCCCCUCCCUCUCCUCCCUCCCCUAAACCAAGACGCUCCCCACCAUCUCCACC5' ( -34.60[79.72%] )
>miR1858	|CL7796.Contig4_All	|location[22,40]	|
5'GAGAGAGAGGAGGGUGGGG3'
|||||||||||||ox|o||
3'ACUCUACAACUUUUCAGUUUACAUCCCUCUCUCUCUCUCCUCCUCCUCCUCCUUCAAUGUCACAACUUAG5' ( -33.60[76.71%] )
>miR1858	|CL7796.Contig6_All	|location[22,40]	|
5'GAGAGAGAGGAGGGUGGGG3'
|||||||||||||ox|o||
3'ACUCUACAACUUUUCAGUUUACAUCCCUCUCUCUCUCUCCUCCUCCUCCUCCUUCAAUGUCACAACUUAG5' ( -33.60[76.71%] )
>miR1858	|CL7817.Contig1_All	|location[509,527]	|
5'GAGAGAGAGGAGGGUGGGG3'
|xo||||||||||||||xo
3'AUCUAAGAGUUCAACCACCGAACCACCCCUCCUUCUCUCCUCCCACCAUCACCACCCCCGUCAGACCAGUUAAAGUAGU5' ( -33.00[75.00%] )
>miR1858	|CL7817.Contig2_All	|location[342,360]	|
5'GAGAGAGAGGAGGGUGGGG3'
|xo||||||||||||||xo
3'AUCUAAGAGUUCAACCACCGAACCACCCCUCCUUCUCUCCUCCCACCAUCACCACCCCCGUCAGACCAGUUAAAGUAGU5' ( -33.00[75.00%] )
>miR1858	|CL8133.Contig1_All	|location[9,27]	|
5'GAGAGAGAGGAGGGUGGGG3'
||||||||||||||x|x||
3'CCUCUCACUAGCCUCGUUUUCUCAACUUUACUCUCUCUCCUCCCUCACCCUGCAAGA5' ( -36.80[82.70%] )
>miR1858	|CL8188.Contig1_All	|location[73,91]	|
5'GAGAGAGAGGAGGGUGGGG3'
ox||||||||||o|||||x
3'CGUGAACGACGCUUUCGAGCAUCUACUGCCUCCUCUCUCCUCUCACCCGCAGCCUUUCACCUUCUUCCACUCUCAAUAG5' ( -34.70[79.59%] )
>miR1858	|CL8188.Contig2_All	|location[73,91]	|
5'GAGAGAGAGGAGGGUGGGG3'
ox||||||||||o|||||x
3'CGUGAACGACGCUUUCGAGCAUCUACUGCCUCCUCUCUCCUCUCACCCGCAGCCUUUCACCUUCUUCCACUCUCAAUAG5' ( -34.70[79.59%] )
>miR1858	|CL9695.Contig1_All	|location[150,168]	|
5'GAGAGAGAGGAGGGUGGGG3'
|||||||||||||o||o|o
3'CAACGUCGCAACCCUCUCCCUUCCCCACCCCUCUCUCUCCUCCUACUCUCAACUCUACUACUUCUAACAAAAGAAGUAC5' ( -35.80[82.11%] )
>miR1858	|CL10116.Contig1_All	|location[134,152]	|
5'GAGAGAGAGGAGGGUGGGG3'
o||||||x|||||||||x|
3'ACAUCUCCCCCGCUACCCGCUAGACAACCUUUCUCUCCCCUCCCACCACCAACCUCUAUCGGCCGGUUCCCUCCUCCUC5' ( -32.90[74.77%] )
>miR1858	|CL10116.Contig2_All	|location[126,144]	|
5'GAGAGAGAGGAGGGUGGGG3'
o||||||x|||||||||x|
3'ACAUCUCCCCCGCUACCCGCUAGACAACCUUUCUCUCCCCUCCCACCACCAACCUCUAUCGGCCGGUUCCCUCCUCCUC5' ( -32.90[74.77%] )
>miR1858	|CL10386.Contig3_All	|location[88,106]	|
5'GAGAGAGAGGAGGGUGGGG3'
||o|o|o||||o|||||||
3'ACCAAACCCAACUCACACUUAAACCCUCUCCUUUUUUUCCUUCCACCCCAACUUUAACUCUAACGGUAAACAAACUAAU5' ( -33.30[76.03%] )
>miR1858	|CL10764.Contig1_All	|location[876,894]	|
5'GAGAGAGAGGAGGGUGGGG3'
||||||o|||||||x||o|
3'GUGAAGACCUAAUAGCUAGUUUCUCUCCUUCUCUCUUUCCUCCCUCCUCAACCACGAAGACUCGAUGCCACCACUCUGG5' ( -34.60[78.28%] )
>miR1858	|CL10764.Contig3_All	|location[751,769]	|
5'GAGAGAGAGGAGGGUGGGG3'
||||||o|||||||x||o|
3'GUGAAGACCUAAUAGCUAGUUUCUCUCCUUCUCUCUUUCCUCCCUCCUCAACCACGAAGACUCGAUGCCACCACUCUGG5' ( -34.60[78.28%] )
>miR1858	|CL11874.Contig1_All	|location[447,465]	|
5'GAGAGAGAGGAGGGUGGGG3'
o|||||||o||||||||||
3'ACACCAUCCACCUCGGCCGACGCUUUCUCUUUCUCUCUUCUCCCACCCCCCAAAACUAGAAGCUGACAAUAUUGGGUGA5' ( -38.60[87.73%] )
>miR1858	|CL12656.Contig2_All	|location[49,67]	|
5'GAGAGAGAGGAGGGUGGGG3'
|x||||||||||o||||x|
3'CCAAUCCCAAUCCCAAUCCUAAUCCCAAACCACUCUCUCCUCUCACCACCGACAUUGAGCAUUUCUCGCACCACUAUUA5' ( -33.30[76.38%] )
>miR1858	|CL12666.Contig2_All	|location[201,219]	|
5'GAGAGAGAGGAGGGUGGGG3'
||||||||||||o|x|oo|
3'CCUACCUCACUCUAACCCUACCCCUUUACUCUCUCUCUCCUCUCUCUUCACCACUCCCCUUUCCUCCCAACCUCCCAAC5' ( -33.00[74.66%] )
>miR1858	|CL12666.Contig3_All	|location[201,219]	|
5'GAGAGAGAGGAGGGUGGGG3'
||||||||||||o|x|oo|
3'CCUACCUCACUCUAACCCUACCCCUUUACUCUCUCUCUCCUCUCUCUUCACCACUCCCCUUUCCUCCCAACCUCCCAAC5' ( -33.00[74.66%] )
>miR1858	|CL12713.Contig2_All	|location[88,106]	|
5'GAGAGAGAGGAGGGUGGGG3'
|||||||||||o|oxx|||
3'CUCCUUUACACCACCGUAACAACACCAACACUCUCUCUCCUUCUCACCCUAUCUCACAUCACUGCUCCUUUUCUGCUUG5' ( -35.80[80.81%] )
>miR1858	|CL12790.Contig3_All	|location[22,40]	|
5'GAGAGAGAGGAGGGUGGGG3'
x|||||||||||||xo|||
3'GCCUCAAUCUCUCUCUCUCUCUUGGCUUCAAUCUCUCUCCUCCCCUCCCCGCCGCCGCCGUCCGAGCGCC5' ( -35.00[78.65%] )
>miR1858	|CL12790.Contig4_All	|location[22,40]	|
5'GAGAGAGAGGAGGGUGGGG3'
x|||||||||||||xo|||
3'GCCUCAAUCUCUCUCUCUCUCUUGGCUUCAAUCUCUCUCCUCCCCUCCCCGCCGCCGCCGUCCGAGCGCC5' ( -35.00[78.65%] )
>miR1858	|CL12790.Contig5_All	|location[22,40]	|
5'GAGAGAGAGGAGGGUGGGG3'
x|||||||||||||xo|||
3'GCCUCAAUCUCUCUCUCUCUCUUGGCUUCAAUCUCUCUCCUCCCCUCCCCGCCGCCGCCGUCCGAGCGCC5' ( -35.00[78.65%] )
>miR1858	|CL12915.Contig1_All	|location[26,44]	|
5'GAGAGAGAGGAGGGUGGGG3'
||||o||||||o|o||||x
3'AUUUAGAUCUUUCUAAGCUAUAAAAUCUCUCUCUUUCUCCUUCUACCCACUCACACACACACACAAGCUCCACC5' ( -34.30[77.95%] )
>miR1858	|Unigene407_All	|location[228,246]	|
5'GAGAGAGAGGAGGGUGGGG3'
||||||||o|||||x|x||
3'CAACCUCUGCGCGCACUCCUCUCUCACCCUCUCUCUCUUCUCCCUCACCUUUCACCUUCCCCACCCCUAUCCCUAUCCC5' ( -32.96[75.25%] )
>miR1858	|Unigene942_All	|location[170,188]	|
5'GAGAGAGAGGAGGGUGGGG3'
|||xo||||||||||||x|
3'UAUUGGCUACUGUCACCGCUGCCAAUACAUCUCCUUCUCCUCCCACCGCUGCUUGAGUCGAUACUCCCGAGACAUUUUC5' ( -33.00[75.34%] )
>miR1858	|Unigene2191_All	|location[11,29]	|
5'GAGAGAGAGGAGGGUGGGG3'
||||||||||||||||||o
3'CUUCUAAAUCCAAAACUACAAGACCUCUCUCUCUCUCUCCUCCCACCCUAUACCCACUG5' ( -41.80[94.57%] )
>miR1858	|Unigene2195_All	|location[91,109]	|
5'GAGAGAGAGGAGGGUGGGG3'
||||||ox|||||||||x|
3'ACUCCUCUUAUUCCUCUCCUGCGCGCCGUCCUCUCUUCCCUCCCACCACCAACUAAUCACCACCCACAAAGUUAACCCG5' ( -32.90[75.46%] )
>miR1858	|Unigene4241_All	|location[536,554]	|
5'GAGAGAGAGGAGGGUGGGG3'
||||o|||o|||||||o|x
3'UUAUCUUCAAAACAACUCGGGGAAUUUCAACUCUUUCUUCUCCCACUCAACAGUGGAUUAGUACUAAAACUACUCAGCU5' ( -34.40[76.96%] )
>miR1858	|Unigene5932_All	|location[24,42]	|
5'GAGAGAGAGGAGGGUGGGG3'
|||||||||||||ox|o||
3'UCUUUUAUUAUGUCUUUCUAAAAUCUCUCUCUCUCUCUCCUCCUCCUCCUCCUAAACCCCCUCUUUCCCUAC5' ( -34.00[77.63%] )
>miR1858	|Unigene9599_All	|location[90,108]	|
5'GAGAGAGAGGAGGGUGGGG3'
|||x|||||||x|o|||x|
3'UCUCUCUUUCUCCUCUCUCUCUCUCUCUCUCUCCCUCUCCUACUACCACUGCUAGUCUUUGGCUGCUUCUUCUUCUUCU5' ( -33.00[75.34%] )
>miR1858	|Unigene9769_All	|location[110,128]	|
5'GAGAGAGAGGAGGGUGGGG3'
|||x|x|||||||||||||
3'CUUUUCCCUUCACUCCUGCUCCUUUGUCUCCUCCCACUCCUCCCACCCCUAGGUUGCCGCCUCUAACUUAGACCCAACG5' ( -33.70[77.65%] )
>miR1858	|Unigene10522_All	|location[174,192]	|
5'GAGAGAGAGGAGGGUGGGG3'
||||o||||||||o|||x|
3'UUCUGAUAACCCCUUGUUUCCUAUAUUUAUCUCUUUCUCCUCCUACCACUGUGCACAGCUGUCUAUUUCCCUCAAACCC5' ( -33.70[76.94%] )
>miR1858	|Unigene11660_All	|location[70,88]	|
5'GAGAGAGAGGAGGGUGGGG3'
||x|o|||||||||x||||
3'CCUUUGGACUAUGCCACAGUAAUCGUUUCCCUGUUUCUCCUCCCUCCCCUUCGCCUCAACCUAGUUAUUUGGUAUGAGG5' ( -32.70[75.35%] )
>miR1858	|Unigene12849_All	|location[353,371]	|
5'GAGAGAGAGGAGGGUGGGG3'
|x||||||o|||||||||o
3'GGUCUUUUCGGUUCUUCCCCUACGAAACUUCACUCUCUUCUCCCACCCUUCUGUAAACAGUCAGAAGACCUAUACUUUG5' ( -35.30[80.59%] )
>miR1858	|Unigene13498_All	|location[23,41]	|
5'GAGAGAGAGGAGGGUGGGG3'
||||o||||||o|o||||x
3'UUCAAUAAAUUACCCACAAAAAACCAACGUCUCUUUCUCCUUCUACCCACAAAUCGAAUCCGACACAGAGC5' ( -34.30[77.95%] )
>miR1858	|Unigene13590_All	|location[198,216]	|
5'GAGAGAGAGGAGGGUGGGG3'
||||||||||||||x|oo|
3'AACCUACAACCUUACCUCUCUCUCCUACUCCUCUCUCUCCUCCCUCUUCCGAUCCUCCACUACCACCCAUCUCUUCUAC5' ( -34.00[77.98%] )
>miR1858	|Unigene15049_All	|location[143,161]	|
5'GAGAGAGAGGAGGGUGGGG3'
|||xox|||||||||||||
3'CGCCUCCUCAGCCUCCCUCCCCGCCGCCGCCUCCUCCUCCUCCCACCCCGUAACAGCCACCCAACCACCUACUGCCCCU5' ( -34.70[79.77%] )
>miR1858	|Unigene15464_All	|location[519,537]	|
5'GAGAGAGAGGAGGGUGGGG3'
||x|||||||||||||o||
3'GAUGAGUAUCUUCUACUGGUUCUUCUACUACUAUCUCUCCUCCCACUCCUACGACGGUGCACAGGAAAGAACUAUUGAA5' ( -35.10[79.23%] )
>miR1858	|Unigene17795_All	|location[37,55]	|
5'GAGAGAGAGGAGGGUGGGG3'
||||||ox|||||||||x|
3'ACUCCUCUUAUUCCUCUCCUGCGCGCCGUCCUCUCUUCCCUCCCACCACCACCUUCGACCACCAACUAAUCACCACCCA5' ( -32.90[75.46%] )
>miR1858	|Unigene17968_All	|location[121,139]	|
5'GAGAGAGAGGAGGGUGGGG3'
||||||||||||oo||o||
3'AAUAAUAAUACACUUAAAUUUCCCCUCUCUCUCUCUCUCCUCUUACUCCCCACAUAACAUAUAUAUAAAGCUUACUUAC5' ( -35.60[80.91%] )
>miR1858	|Unigene19426_All	|location[501,519]	|
5'GAGAGAGAGGAGGGUGGGG3'
||||o|||||||||oo||o
3'UUUUUAUCUCCUACAAUCUCUCCUUUAUGACUCUUUCUCCUCCCGUCCUUUCAAUGGUCCUCUGUGACGAAGACACGAG5' ( -36.50[82.39%] )
>miR1858	|Unigene19441_All	|location[157,175]	|
5'GAGAGAGAGGAGGGUGGGG3'
||||||||||||x||||ox
3'CAACACCUAGACCUAUACCCAAGCCCAUACCUCUCUCUCCUCACACCUACCCGUGGCUGCCUAUCCUUACUACUACUUA5' ( -32.70[75.00%] )
>miR1858	|Unigene20353_All	|location[363,381]	|
5'GAGAGAGAGGAGGGUGGGG3'
|||x|||x||||||o||||
3'UUUCCACCACUCCCUCUGUUCCCGGUACUCCUCCCUCACCUCCCGCCCCUAACCCGGAUCCCCCUGCCCCGCCACCGCC5' ( -33.30[76.73%] )
>miR1858	|Unigene21458_All	|location[59,77]	|
5'GAGAGAGAGGAGGGUGGGG3'
|||||||||||o||xx|o|
3'CCACCAGCCGGCUAAAAGGUCUUUUCUCUCCUCUCUCUCCUUCCUGCUCCCUUUAGCCCUCUCUCUCUCAUCUCUCCCU5' ( -33.70[77.29%] )
>miR1858	|Unigene21835_All	|location[46,64]	|
5'GAGAGAGAGGAGGGUGGGG3'
||||||o||||o|||o|o|
3'UCUUAAGAACUCUCUCUCUUUCGAACAUCUCUCUCUUUCCUUCCAUCUCUCUCUAUCUCUCCACCUUUGUUGAAACUCG5' ( -33.20[75.80%] )
>miR1858	|Unigene21882_All	|location[309,327]	|
5'GAGAGAGAGGAGGGUGGGG3'
|||||||||||o||x||o|
3'CCCCUCCCUCUCCCCCUCUCUCUUCCUCCUCUCUCUCUCCUUCCUCCUCUUGGUACCUGCCUAACUCACCGCCUAGAGG5' ( -34.10[77.85%] )
>miR1858	|Unigene21926_All	|location[199,217]	|
5'GAGAGAGAGGAGGGUGGGG3'
||||||||||||o|||oox
3'GACUACUCCUCUGAGUACAAGUUACUAACUCUCUCUCUCCUCUCACUUGUCGACGAAUCCGACGUUGCAAAUGCCGUUA5' ( -33.30[76.03%] )
>miR1858	|Unigene21991_All	|location[151,169]	|
5'GAGAGAGAGGAGGGUGGGG3'
||o||||||||||||xox|
3'CAACCUCACUCACUCACACCACCACCACCUCUUUCUCUCCUCCCAAUACCCCAAUCCCAAAUUCCAAUUCCUUGCCAUC5' ( -35.80[81.36%] )
>miR1858	|Unigene23165_All	|location[29,47]	|
5'GAGAGAGAGGAGGGUGGGG3'
||||||||||||o|xo||x
3'UCGUUUCCUUUGAUCCCAAACGAGAACUUUCUCUCUCUCCUCUCUUCCAGCUACCAGACGUCUUCUGGAAGAAGGGG5' ( -32.60[74.26%] )
>miR1858	|Unigene28101_All	|location[5,23]	|
5'GAGAGAGAGGAGGGUGGGG3'
|x||||||||||||x|||o
3'GGAUGCCCUUGUGUGUGUGUAUACAUCAAUCCCUCUCUCCUCCCUCCCUCUCA5' ( -33.10[75.23%] )
>miR1858	|Unigene28792_All	|location[191,209]	|
5'GAGAGAGAGGAGGGUGGGG3'
||o|||||o|||||o||x|
3'GUGUAGAGUUUGUCGCCUUUCUCUUCUCCCGCCGCCAAUUACGACGAUCCCUACCAAAGUCUACU5' ( -34.30[78.67%] )
>miR1858	|Unigene28975_All	|location[262,280]	|
5'GAGAGAGAGGAGGGUGGGG3'
||||x|||||||||||o||
3'CUUCAAGUACUUUUAUGUGUACUUGUUUAUCUCUAUCUCCUCCCACUCCAGUUUGCUUCGUUUUCCCGUUCCUAAGUUU5' ( -35.00[79.19%] )
>miR1858	|Unigene30179_All	|location[72,90]	|
5'GAGAGAGAGGAGGGUGGGG3'
o|||||||o||||||||xx
3'CCCCAACAUCGUUGAUACCGUCGGUUUUCUUUCUCUCUUCUCCCACCGACAGCUUCUUCUUCUUCCCUUCUAUAAACAA5' ( -33.20[75.45%] )
>miR1858	|Unigene32281_All	|location[75,93]	|
5'GAGAGAGAGGAGGGUGGGG3'
x|||||||||||||x|x|o
3'CGUGGAUUAGAUGAUAGCUAAAAUCUUUCUGUCUCUCUCCUCCCUCACUCCCCACACUCCCUCGAUCCCAAACCACUUU5' ( -34.30[77.95%] )
>miR1858	|Unigene33924_All	|location[72,90]	|
5'GAGAGAGAGGAGGGUGGGG3'
|||||||x||||||xo||x
3'ACAAAGAGAGAGAUCUUUCUAAACCCUACUCUCUCUCCCCUCCCCUCCACCCCAACUUGACUUGAACUUCCUCCCCCCC5' ( -33.10[75.23%] )
>miR1858	|Unigene45365_All	|location[118,136]	|
5'GAGAGAGAGGAGGGUGGGG3'
||||||||||||||x|x||
3'CAUCUGGGCAACCAAAUUCCCAAAACCUCUCUCUCUCUCCUCCCUCGCCACCUAUAGAGCCGGUCACCAUUUUUUGUUG5' ( -35.30[79.86%] )
>miR1860	|Unigene12745_All	|location[185,208]	|
5'AGAAAACCGAGCUUCCAGACGCAU3'
||||||||||||||||||||||||
3'CUUUUUCCUCCACUUUUGCUCGAAUUUACUUCUUUUGGCUCGAAGGUCUGCGUAGGGGCACUUAACUAUCACCUUUUUAUUUUU5' ( -44.90[100.00%] )
>miR1863	|Unigene29215_All	|location[22,45]	|
5'ACCUGCUCUGAUACCAUGUUAAAU3'
|||o|||||||||||||o|x||x|
3'AUCCAAAAACAAACCACUCGCCAAAAUGCUUGGGCGAGACUAUGGUAUAUUUAAAGCCAUAGUUUCUAACACAUA5' ( -32.70[81.75%] )
>miR1863	|Unigene47898_All	|location[203,226]	|
5'ACCUGCUCUGAUACCAUGUUAAAU3'
||||||||o||||||||||x|||x
3'AACUUCUUUGACAGAAUAUCUUCUGAACGAUGGACGAGGCUAUGGUACACUUUUUCUUCUGCGAUUGCUACGAGCGAAUAAAAA5' ( -35.40[87.41%] )
>miR2089	|CL3817.Contig1_All	|location[744,767]	|
5'AGGAUUGGUUAUAUAGUGGAAGAA3'
|o||o|||||||||||||x|||x|
3'GGUUCGCAUAGUUAAGUUAUCGUGAUAUGUUUCUGACCAAUAUAUCACGUUCAUGGAGAUAACUACCUAGUUCUUAAUUCCUAA5' ( -29.20[76.84%] )
>miR2089	|CL3817.Contig2_All	|location[1024,1047]	|
5'AGGAUUGGUUAUAUAGUGGAAGAA3'
|o||o|||||||||||||x|||x|
3'GGUUCGCAUAGUUAAGUUAUCGUGAUAUGUUUCUGACCAAUAUAUCACGUUCAUGGAGAUAACUACCUAGUUCUUAAUUCCUAA5' ( -29.20[76.84%] )
>miR2089	|CL3817.Contig3_All	|location[475,498]	|
5'AGGAUUGGUUAUAUAGUGGAAGAA3'
|o||o|||||||||||||x|||x|
3'GGUUCGCAUAGUUAAGUUAUCGUGAUAUGUUUCUGACCAAUAUAUCACGUUCAUGGAGAUAACUACCUAGUUCUUAAUUCCUAA5' ( -29.20[76.84%] )
>miR2089	|CL3817.Contig4_All	|location[463,486]	|
5'AGGAUUGGUUAUAUAGUGGAAGAA3'
|o||o|||||||||||||x|||x|
3'UGUUCGGGUAGUGAAGUUAUAGUGAGAUGUUUCUGACCAAUAUAUCACGUUCAUGUACAUAUCUACCUAGUUCUUAAUUCCUAA5' ( -29.20[76.84%] )
>miR2099	|CL1106.Contig2_All	|location[447,467]	|
5'UGAAUUCUUUGUACAACUUUA3'
||||||||||||||||||||x
3'GAUAAAGAUACACACGUGGAAAUUGAGUUCACUUAAGAAACAUGUUGAAACAGUAAAGGAGUUCUGUGAGAUUUCGACGCU5' ( -27.00[97.83%] )
>miR2099	|CL1106.Contig7_All	|location[47,67]	|
5'UGAAUUCUUUGUACAACUUUA3'
||||||||||||||||||||x
3'AGAUUAAGAUCACACCUGGAGAAUGAGCUCACUUAAGAAACAUGUUGAAAAAGUGAAGGAGUUCUGUGAGAUUUCAACACU5' ( -27.00[97.83%] )
>miR2099	|CL1106.Contig8_All	|location[1447,1467]	|
5'UGAAUUCUUUGUACAACUUUA3'
||x|||||||||||||||||x
3'GAAUAAGAUGCCCACGUGGAGAAUGAGCUCACAUAAGAAACAUGUUGAAACAGUGAAGGAGUUCUGUGAGAUUUCAACGCU5' ( -22.60[81.88%] )
>miR2099	|CL4458.Contig2_All	|location[627,647]	|
5'UGAAUUCUUUGUACAACUUUA3'
||||o||xx|||||||||||x
3'UUCUUCUUGUUCGGGUUUUUCUUUACGUUUACUUGAGUUACAUGUUGAAACCACCACCAAGGUGUAGAGUUUUAUUAGAAU5' ( -23.10[84.00%] )
>miR2099	|CL4458.Contig3_All	|location[628,648]	|
5'UGAAUUCUUUGUACAACUUUA3'
||||o||xx|||||||||||x
3'UUCUUCUUGUUCGGGUUUUUCUUUACGUUUACUUGAGUUACAUGUUGAAACCACCACCAAGGUGUAGAGUUUUAUCAGAAU5' ( -23.10[84.00%] )
>miR2099	|CL4458.Contig6_All	|location[627,647]	|
5'UGAAUUCUUUGUACAACUUUA3'
||||o||xx|||||||||||x
3'UUCUUCUUGUUCGGGUUUUUCUUUACGUUUACUUGAGUUACAUGUUGAAACCACCACCAAGGUGUAGAGUUUUAUUAGAAU5' ( -23.10[84.00%] )
>miR2099	|CL4458.Contig11_All	|location[627,647]	|
5'UGAAUUCUUUGUACAACUUUA3'
||||o||xx|||||||||||x
3'UUCUUCUUGUUCGGGUUUUUCUUUACGUUUACUUGAGUUACAUGUUGAAACCACCACCAAGGUGUAGAGUUUUAUUAGAAU5' ( -23.10[84.00%] )
>miR2099	|CL4735.Contig1_All	|location[983,1003]	|
5'UGAAUUCUUUGUACAACUUUA3'
||xx|||||||||||||||x|
3'UAAGUCACAAGGGAUCCGAAGAAGAGAAGAACGAAAGAAACAUGUUGAAUUGUGUAAGCAUAGGUUUGUGACGAUCACAUC5' ( -20.60[74.10%] )
>miR2099	|CL11222.Contig1_All	|location[261,281]	|
5'UGAAUUCUUUGUACAACUUUA3'
||||o|||||||||||x|x|x
3'AUCCUUUUUAAGGCAUGAACAGUCUUAAGAACUUGAGAAACAUGUUCACAGUUAUAUUUAGUAAGAAGAGACGAAAACGAC5' ( -20.80[74.82%] )
>miR2099	|Unigene7330_All	|location[425,445]	|
5'UGAAUUCUUUGUACAACUUUA3'
|o|||||||||||||||||x|
3'UUCCAGAGAAAGAAUCCUGACUACCAAAUCAUUUAAGAAACAUGUUGAACUAGAGGAGACUCCACCGUCAAUUUCCUCCGA5' ( -23.30[84.42%] )
>miR2108	|CL2390.Contig2_All	|location[249,269]	|
5'UUAAUUGUUCAUGUUUGUCGU3'
|o||||x|||||x|||||||o
3'ACCCAUAACCAAGAAAUCCGUUGUGUGUCAAGUUAAGAAGUAGAAACAGCGACGUUGUAUUCAGCUUAGGCUUCUAGCAAG5' ( -21.90[74.74%] )
>miR2108	|CL2475.Contig1_All	|location[1294,1314]	|
5'UUAAUUGUUCAUGUUUGUCGU3'
||||||x|o|||||o|||||o
3'AAGGUUUAAGUCAAGACAAGAGAAGUACCAAAUUAAAAGGUACAGACAGCGGAAAGAACGUCCCUUGAAAACCAUUUGUUG5' ( -23.30[79.25%] )
>miR2108	|Unigene16410_All	|location[76,96]	|
5'UUAAUUGUUCAUGUUUGUCGU3'
||xx|||||||||||||||xx
3'CUUACUUGUUAUUGUGAAAUUACUUGCUUAAAAGAACAAGUACAAACAGGUAGUUAUUUUAUUUAGUUGUCUAAAUCUAAA5' ( -22.70[77.47%] )
>miR2199	|CL3963.Contig1_All	|location[1527,1546]	|
5'UGAACCUGAGCACGGACCAC3'
x||||||||||x|||||||x
3'CGCCUGGUUCUGCGGUCGGCCGAUAGGCGUUCUUGGACUCGCGCCUGGUAGUCGAGUACAAAAGGGGAUCAGGCGUGACG5' ( -34.40[83.50%] )
>miR2199	|CL10504.Contig1_All	|location[797,816]	|
5'UGAACCUGAGCACGGACCAC3'
x||||||||||x|o||||||
3'AUCUGGUUCCACAAUGAACCAGAGCGCGGACCUUGGACUCGCGUCUGGUGAGCGAGUACUAACGUAAAUAGGCGUGGUGG5' ( -33.90[81.49%] )
>miR2199	|CL12299.Contig2_All	|location[353,372]	|
5'UGAACCUGAGCACGGACCAC3'
|||x||||||||||||||||
3'CGCCUGGUCCUGCGGUGGGCCAGAAGGCGUACUCGGACUCGUGCCUGGUGGUCGAGUAAGAGGUGAACCAGGAGUGACGG5' ( -37.00[89.81%] )
>miR2199	|Unigene23662_All	|location[1,20]	|
5'UGAACCUGAGCACGGACCAC3'
x||||||||||||||||x||
3'CGCCUGGUCCUACGGUCGACCAGAAGGCGUCCUUGGACUCGUGCCUGAUG5' ( -33.30[80.83%] )
>miR2600	|CL7052.Contig1_All	|location[228,251]	|
5'AAGAUGUGGAUGAUUGUGAUUGGU3'
||||||||o||||||||||||xxo
3'GUUCUAGAACAUUUGUACAAUGAAAACUAUUUCUACACUUACUAACACUAAAGGGAACUUUCACGAACCUAUUGGGAGAGGACA5' ( -30.10[75.25%] )
>miR2600	|Unigene16777_All	|location[223,246]	|
5'AAGAUGUGGAUGAUUGUGAUUGGU3'
x|o||||||||||||||||xx|||
3'AAGGACGAAAACGAACCAAUUUUACACUCCCUUUACACCUACUAACACUCCCCAAAGACUCCUUCGUAUUCUAAAAUUGUUCUC5' ( -30.80[77.19%] )
>miR2600	|Unigene20002_All	|location[459,482]	|
5'AAGAUGUGGAUGAUUGUGAUUGGU3'
||||||||o||||||||||||xxo
3'GUUCUAGAACAUUUGUACAAUGAAAACUAUUUCUACACUUACUAACACUAAAGGGAACUUUCACGAACCUAUUGGGAGAGAACC5' ( -30.10[75.25%] )
>miR2619	|Unigene22753_All	|location[107,130]	|
5'AUGAUGUUUUGGAUUGUUUAGGCA3'
|||||||||||||||||||||x|x
3'UAUACAUCCGUAGUAAAAAACCUGAAUGAGUACUACAAAACCUAACAAAUCGGAUUUUAUUGUGAUUUAUAUUUAAAUUUUUUG5' ( -33.10[88.03%] )
>miR2660	|CL1493.Contig1_All	|location[60,78]	|
5'UAAGACAUAACCUAAAGCA3'
x||x|||o|||||||||||
3'UGCCCCGACCAAUAAUUAAAGUUGUUCGAACUUGUGUGUUGGAUUUCGUCCGACUCUUUUUGUACACUGGUUUAACCAA5' ( -22.50[79.23%] )
>miR2660	|CL1493.Contig4_All	|location[1425,1443]	|
5'UAAGACAUAACCUAAAGCA3'
x||o|||o|||||||||||
3'UGCUCCGACCAAUAAUUAGAGUUGUUCGAACUUUUGUGUUGGAUUUCGUCGAACUCGUAUUGUUCAGUGGUUUAUACAG5' ( -24.00[84.51%] )
>miR2666	|Unigene47157_All	|location[505,525]	|
5'CAGAAAAUGAGAUAUCAUGGA3'
|||||||x|||||||||||xx
3'UCCUUGUAUGUCUAUAUAGAACUUGUAUGUGUCUUUUUCUCUAUAGUACGCUUGGAAGUUGAACAUGCUGUAGAACGAACU5' ( -24.40[75.08%] )
>miR2864	|Unigene22753_All	|location[106,128]	|
5'GUUGUUUUGGAUUGUUUAGGCUA3'
|x|||||||||||||||||x|||
3'UACAUCCGUAGUAAAAAACCUGAAUGAGUACUACAAAACCUAACAAAUCGGAUUUUAUUGUGAUUUAUAUUUAAAUUUUUUGU5' ( -28.10[76.36%] )
>miR2873	|CL5113.Contig1_All	|location[1538,1557]	|
5'UUGACUAAGAUCUUGGUAUG3'
||||||||||||ooo|||x|
3'CAGGAAAUAGGGCAUAAAUCGGGAGAGACUAACUGAUUCUAGGGUCAUUCUGUAUUACCGACCGACUAGGUGCUACGAGA5' ( -25.30[81.35%] )
>miR2873	|CL5113.Contig3_All	|location[1632,1651]	|
5'UUGACUAAGAUCUUGGUAUG3'
||||||||||||ooo|||x|
3'CAGGAAAUAGGGCAUAAAUCGGGAGAGACUAACUGAUUCUAGGGUCAUUCUGUAUUACCGACCGACUAGGUGCUACGAGA5' ( -25.30[81.35%] )
>miR2873	|CL5113.Contig4_All	|location[1463,1482]	|
5'UUGACUAAGAUCUUGGUAUG3'
||||||||||||ooo|||x|
3'CAGGAAAUAGGGCAUAAAUCGGGAGAGACUAACUGAUUCUAGGGUCAUUCUGUAUUACCGACCGACUAGGUGCUACGAGA5' ( -25.30[81.35%] )
>miR2873	|Unigene29591_All	|location[29,48]	|
5'UUGACUAAGAUCUUGGUAUG3'
||||||xxo|||o|||||||
3'UUUAGUAAAUCAACAACAAAUAACAUUGGCAACUGAACUUAGGACCAUACAGUGCGCGGAGUGCCAUUUUGGAGUGUU5' ( -23.40[74.52%] )
>miR2873	|Unigene40242_All	|location[109,128]	|
5'UUGACUAAGAUCUUGGUAUG3'
||||||x|||||x|||||||
3'UAAUAGUAAAUAUCCAGCGAGUACGCUGGUAACUGACUCUAGCACCAUACAGUACGCAGAGUGCCAUUUUGGGGCAUCCA5' ( -23.50[74.60%] )
>miR2873	|Unigene44581_All	|location[59,78]	|
5'UUGACUAAGAUCUUGGUAUG3'
|||||o|||||||||o|x|x
3'AACUGGACCUACGUCCAGGCGGAAGUCCGGAACUGGUUCUAGAACUAGAACUCACACUGGACCUGGGUCUGGAACUACUA5' ( -24.40[77.46%] )
>miR2912	|CL1077.Contig1_All	|location[1508,1525]	|
5'UAAGAAUGAGAUAUGGGC3'
|||||x|||||ox|||||
3'CAGGACUUCAAGUUCGAUACUUUACCAGGUAUUCUAACUCUGGACCCGCUAAAGAAUGACAGGGACUUCUUAAUUCUC5' ( -22.10[74.66%] )
>miR2912	|CL1077.Contig2_All	|location[1588,1605]	|
5'UAAGAAUGAGAUAUGGGC3'
|||||x|||||ox|||||
3'CAGGACUUCAAGUUCGAUACUUUACCAGGUAUUCUAACUCUGGACCCGCUAAAGAAUGACAGGGACUUCUUAAUUCUC5' ( -22.10[74.66%] )
>miR2912	|CL1077.Contig3_All	|location[1588,1605]	|
5'UAAGAAUGAGAUAUGGGC3'
|||||x|||||ox|||||
3'CAGGACUUCAAGUUCGAUACUUUACCAGGUAUUCUAACUCUGGACCCGCUAAAGAAUGACAGGGACUUCUUAAUUCUC5' ( -22.10[74.66%] )
>miR2912	|CL1077.Contig4_All	|location[1508,1525]	|
5'UAAGAAUGAGAUAUGGGC3'
|||||x|||||ox|||||
3'CAGGACUUCAAGUUCGAUACUUUACCAGGUAUUCUAACUCUGGACCCGCUAAAGAAUGACAGGGACUUCUUAAUUCUC5' ( -22.10[74.66%] )
>miR2912	|CL6982.Contig1_All	|location[510,527]	|
5'UAAGAAUGAGAUAUGGGC3'
o||||||||||x||||o|
3'GAACUCGGAAGACUUGUGAACCCAACCAAGGUUCUUACUCUUUACCUGUGGACCGCAAAGCUGACACAAAGUUCAAAA5' ( -22.60[76.61%] )
>miR2912	|CL6982.Contig2_All	|location[226,243]	|
5'UAAGAAUGAGAUAUGGGC3'
o||||||||||x||||o|
3'GAACUCGGAAGACUUGUGAACCCAACCAAGGUUCUUACUCUUUACCUGUGGACCGCAAAGCUGACACAAAGUUCAAAA5' ( -22.60[76.61%] )
>miR2912	|Unigene4566_All	|location[212,229]	|
5'UAAGAAUGAGAUAUGGGC3'
|||||||||||||xx|ox
3'UUGUCAAACAUCCCAUUCAACCCAUGCCCGAUUCUUACUCUAUUACUCCGCUUACUUUUCCCACAAAAUACAUAGCUC5' ( -22.20[74.50%] )
>miR2912	|Unigene9572_All	|location[862,879]	|
5'UAAGAAUGAGAUAUGGGC3'
ox|||||||||||o|o||
3'UCAUGAAGCCCGCUUUUUGUUCGCCUCAAAGCUCUUACUCUAUGCUCGAAAUUGCCUUCAAGCAGUGGCCUUAUAAUA5' ( -23.70[79.80%] )
>miR2912	|Unigene45215_All	|location[92,109]	|
5'UAAGAAUGAGAUAUGGGC3'
||||x||||||o||||||
3'AUAAUGACGAUGAUUAGAUAUUAUGUAAUAAUUCCUACUCUGUACCCGUUUAUACAAUUGAAAACUGUUUCAAUUCUA5' ( -25.10[85.08%] )
>miR2928	|CL684.Contig1_All	|location[264,284]	|
5'AAGAAGACGACUGUUUGUUUG3'
|||||||x|||||o|||||||
3'CUUCUCCACCUAGUUUACAGACACCAAACGUUCUUCUUCUGACGAACAAACAAUUGCAGACGUCGCAUUGGGUUUUGGUAU5' ( -27.30[82.73%] )
>miR2928	|CL12790.Contig1_All	|location[103,123]	|
5'AAGAAGACGACUGUUUGUUUG3'
|||||||x|||||||||||||
3'CUUCUCCACCUGGUUUCCAGACGUCAGACGUUCUUCUUCUGACAAACAAACAAUUACAGACGCAUUGGAUUGGUAUUGGUA5' ( -27.30[82.73%] )
>miR2928	|CL12790.Contig2_All	|location[196,216]	|
5'AAGAAGACGACUGUUUGUUUG3'
|||||||x|||||||||||||
3'CUUCUCCACCUGGUUUCCAGACGUCAGACGUUCUUCUUCUGACAAACAAACAAUUGCAGACGUCGCAUUGGGUUUUGGUAU5' ( -27.30[82.73%] )
>miR2928	|CL12790.Contig3_All	|location[340,360]	|
5'AAGAAGACGACUGUUUGUUUG3'
|||||||x|||||||||||||
3'CUUCUCCACCUGCUUUCCAGACGUCAGACGUUCUUCUUCUGACAAACAAACAAUUGCAGACGUCGCAUUGGGUUUUGGUAU5' ( -27.30[82.73%] )
>miR2928	|CL12790.Contig4_All	|location[340,360]	|
5'AAGAAGACGACUGUUUGUUUG3'
|||||||x|||||||||||||
3'CUUCUCCACCUGGUUUCCAGACGUCAGACGUUCUUCUUCUGACAAACAAACAAUUGCAGACGUCGCAUUGGGUUUUGGUAU5' ( -27.30[82.73%] )
>miR2928	|Unigene9930_All	|location[120,140]	|
5'AAGAAGACGACUGUUUGUUUG3'
|||||o||x|||||o|||||x
3'CUACCGGAAAACAACUCACCAAAUGCGAAAUUCUUUUGGUGACAGACAAAAGUUACUUUUUCUUUACAAGUAGUAUAAUUA5' ( -24.60[75.23%] )
>miR2928	|Unigene25932_All	|location[3,23]	|
5'AAGAAGACGACUGUUUGUUUG3'
|||||||x|||||||||||||
3'CUUUUCCACCUAGUUUACAGACGUCAGAUGUUCUUCUUCUGACAAACAAACAA5' ( -27.30[82.73%] )
>miR2928	|Unigene41899_All	|location[3,23]	|
5'AAGAAGACGACUGUUUGUUUG3'
|||||||x|||||||||||||
3'CUUUUCCACCUGGUUUACAAACGUCAGAUGUUCUUCUUCUGACAAACAAACAA5' ( -27.30[82.73%] )
>miR2934	|CL1916.Contig4_All	|location[408,428]	|
5'UCAUUUCUGAAAACGCCUGGC3'
||||o|||||||||||x||||
3'GUUACAGAGCAUAUAGGACUUCCGCAACCAAGUAGAGACUUUUGCGAACCGAGUUCAGCUGAUAGAGCUAUCUACUGAGUC5' ( -31.30[83.02%] )
>miR2934	|CL6032.Contig2_All	|location[3203,3223]	|
5'UCAUUUCUGAAAACGCCUGGC3'
||||oo|x||||||x||||||
3'GGAACGAGGUACACGAAACUAACUUGGAUAAGUAGGGUCUUUUGGGGACCGUACCUCCCGGAGGUAACUACUUUAGGUGAA5' ( -28.10[74.93%] )
>miR2934	|Unigene24767_All	|location[133,153]	|
5'UCAUUUCUGAAAACGCCUGGC3'
||||o||||||||||||||||
3'GUUACAGAGCAUAUAGGACUUCCGCAACCAAGUAGAGACUUUUGCGGACCGAGUUCAGCUGAUGGGGCCUUCUACUGAGGC5' ( -37.80[100%] )
>miR2934	|Unigene24768_All	|location[148,168]	|
5'UCAUUUCUGAAAACGCCUGGC3'
||||o||||||||||||||||
3'GUUACAGAGCAUAUAGGACUUCCGCAACCAAGUAGAGACUUUUGCGGACCGAGUUCAGCUGAUUGGGUCUUCUACUGAGGC5' ( -37.80[100%] )
>miR2936	|CL4031.Contig1_All	|location[349,370]	|
5'UUUGAGAGAAGAACCAGAGACG3'
||||||||||||||||||||xo
3'UAGUUUCUAACUCUUAAAAGACAUAUAAUUAAACUCUCUUCUUGGUCUCUCUUUUAACUGGUUUACUAGUGUUGCAAAACUU5' ( -34.30[88.17%] )
>miR2936	|CL4031.Contig2_All	|location[349,370]	|
5'UUUGAGAGAAGAACCAGAGACG3'
||||||||||||||||||||xo
3'UAGUUUCUAACUCUUAAAAGACAUAUAAUUAAACUCUCUUCUUGGUCUCUCUUUUAACUGGUUUACUAGUGUUGCAAAACUU5' ( -34.30[88.17%] )
>miR2936	|CL4031.Contig3_All	|location[349,370]	|
5'UUUGAGAGAAGAACCAGAGACG3'
||||||||||||||||||||xo
3'UAGUUUCUAACUCUUAAAAGACAUAUAAUUAAACUCUCUUCUUGGUCUCUCUUUUAACUGGUUUACUAGUGUUGCAAAACUU5' ( -34.30[88.17%] )
>miR2936	|Unigene9853_All	|location[218,239]	|
5'UUUGAGAGAAGAACCAGAGACG3'
||x||o||||||||||||o||x
3'AAGACCGUAAAAAUGAUCAACGUUUCAUGUAACCUUUCUUCUUGGUCUUUGAGAAAACCCACGGACGCUAACGUGGAAACUA5' ( -29.90[76.67%] )
>miR319	|CL11245.Contig1_All	|location[1070,1091]	|
5'UUGGACUCAGAGGACGACUCCU3'
o|x||||||||o||||||||||
3'UACCGGAGUGAUGGAGUGUGCUAGUAGUAAGAACUGAGUCUUCUGCUGAGGAAGGAUCGGCUGCUCUGUAGAUCGGUGCUAC5' ( -37.30[83.07%] )
>miR319	|CL11245.Contig3_All	|location[170,191]	|
5'UUGGACUCAGAGGACGACUCCU3'
x|x|||||||||||||||||||
3'UACCGAAGAGAUGGAGUGUGCUAGUAGUAGUAACUGAGUCUCCUGCUGAGGAAGGAUCAGCUGCUCUGUAGGUCAGUGCUAC5' ( -40.00[89.09%] )
>miR3438	|CL1605.Contig1_All	|location[933,952]	|
5'UAAGGACAAGCUAUGAAGAC3'
x||o||||||||||||||||
3'GUUGUAUUGUUAAGACUUAGUAGAUUGGGGUUUUCUGUUCGAUACUUCUGGACAAACUCCUCCGCGACCACUACAUAGUC5' ( -29.00[86.57%] )
>miR3438	|Unigene20110_All	|location[347,366]	|
5'UAAGGACAAGCUAUGAAGAC3'
xx||||||||||||||x||x
3'UAAACACUCCGUCUGUAACAAUAACGACGUCGUCCUGUUCGAUACUACUAUUUUCCAUCAACCUAAUUUGGACCACGACG5' ( -25.50[76.58%] )
>miR3438	|Unigene29311_All	|location[131,150]	|
5'UAAGGACAAGCUAUGAAGAC3'
x||o||||||||||||x|||
3'CCAGAGAUGGUUUACCCCUACCAACUUCUUUUUUCUGUUCGAUACUACUGUUGGUAACUGCAAACCGUGUUGGCAAAUCC5' ( -24.90[74.77%] )
>miR3442	|Unigene23998_All	|location[283,306]	|
5'ACCAUGUGUAGUGAGACUUGAAUU3'
|||||||||||||x|x||||||||
3'AGUUGUAAGUGAUUGACCCAACCAAGAUUCUGGUACACAUCACCCCGAACUUAAAGUUUACCUCACAAAAGUAACUGAGGGUGA5' ( -30.00[75.38%] )
>miR3449	|CL5534.Contig1_All	|location[489,508]	|
5'AGAAGACAAGCAAUCUGAUA3'
||||||||||||||||||||
3'CGUAAGGUUUUUGAACCUCUAGGUUGAUGUUCUUCUGUUCGUUAGACUAUAUUGUAAAGAAACCAGAGAAAGCUUAGAUA5' ( -31.40[100.00%] )
>miR3449	|Unigene26303_All	|location[237,256]	|
5'AGAAGACAAGCAAUCUGAUA3'
|||||||||||||||oxxx|
3'CGUUGAAUCGAUUGGUAGUUGUGAUAGCUGUCUUCUGUUCGUUAGGGAUUGUGUUCUUGUUAUCUAGUUAUUGGUCUCUU5' ( -25.90[81.19%] )
>miR3476	|Unigene9886_All	|location[391,411]	|
5'AGCCAACAACCAUACCUCUAA3'
|xx||||||||||||||||x|
3'UUCCUAAACAACUACGUGUGCGACGAACCGUACGUUGUUGGUAUGGAGAAUGAAUAGACACCACCUCAAAAUAAUUCCUAC5' ( -28.20[76.01%] )
>miR3476	|Unigene16450_All	|location[479,499]	|
5'AGCCAACAACCAUACCUCUAA3'
|||||||||||||||x||||x
3'UAGGGAUACCCAGCAUAUCCAGUAUUUACGUCGGUUGUUGGUAUGUAGAUGCUGGGCAUCCCUCGAUAUGCCCAGCAUCUU5' ( -30.50[82.43%] )
>miR3476	|Unigene16455_All	|location[387,407]	|
5'AGCCAACAACCAUACCUCUAA3'
|||||||||||||||x||||x
3'UAGGGAUACCCAACAUAUCCAGUAUUUACGUCGGUUGUUGGUAUGUAGAUGCUGGGCAUCCCUCGAUAUGCCCAGCAUCUU5' ( -30.50[82.43%] )
>miR3476	|Unigene34503_All	|location[3,23]	|
5'AGCCAACAACCAUACCUCUAA3'
|o||||||||||||||x||x|
3'CCCAAGGCUUGAGUCCGUUGUUGUUAUGUGUUGGUUGUUGGUAUGGUGACUUG5' ( -29.10[78.44%] )
>miR3516	|Unigene36356_All	|location[101,124]	|
5'GACGUGGCGCUGAUAUGACAGAAG3'
|||||||x||||||x|||||||x|
3'GGGGACUUUCCCUCUUCCUUCUACCUCAUACUGCACCACGACUACACUGUCUACUUUCUCUUUUUCCCCAUUCCUCAUAUGGUA5' ( -35.90[74.95%] )
>miR3625	|Unigene8054_All	|location[491,511]	|
5'UUUACAGCAGUCAACUCCAAG3'
x|||||o|||||||||||x|o
3'CAUAGUGUGGUCGUCGAGUGUUGGAGUGACUAAUGUUGUCAGUUGAGGGUUGGUAACUCGAAUCAUCGAACUUGGUGGAGU5' ( -29.30[81.62%] )
>miR3626	|CL3197.Contig1_All	|location[60,77]	|
5'GGUAGUCGUUGGAAUUAA3'
x||||||o||||||oo||
3'GCGUACUUCUGAAGAAAACAACAUAAUAAAACAUCAGUAACCUUGGUUAAACGAUUCCGUACAUUGAACAUUAACUGU5' ( -23.80[81.23%] )
>miR3626	|CL3197.Contig2_All	|location[60,77]	|
5'GGUAGUCGUUGGAAUUAA3'
x||||||o||||||oo||
3'GCGUACUUCUGAAGAAAACAACAUAAUAAAACAUCAGUAACCUUGGUUAAACGAUUCCGUACAUUGAACAUUAACUGU5' ( -23.80[81.23%] )
>miR3626	|CL3378.Contig1_All	|location[34,51]	|
5'GGUAGUCGUUGGAAUUAA3'
x|||||||||||||xxx|
3'GAUCGAUCUAGACCAUGGAAUCAACCACACACAUCAGCAACCUUCUCUCCUUUCCCAUCUCUCUUCUUCUUUUCCUAC5' ( -22.20[78.72%] )
>miR3626	|CL3378.Contig2_All	|location[34,51]	|
5'GGUAGUCGUUGGAAUUAA3'
x|||||||||||||xxx|
3'GAUCGAUCUAGACCAUGGAAUCAACCACACACAUCAGCAACCUUCUCUCCUUUCCCAUCUCUCUUCUUCUUUUCCUAC5' ( -22.20[78.72%] )
>miR3626	|CL4142.Contig1_All	|location[2165,2182]	|
5'GGUAGUCGUUGGAAUUAA3'
x||||||||||||x|xx|
3'CUUUCUUGGUAGCUCGGAUAAACUUUCGUAGCAUCAGCAACCUAACGUAGGUUUGACACUGUAAGUCCGUGAGGUUUC5' ( -21.70[74.06%] )
>miR3626	|CL10058.Contig1_All	|location[53,70]	|
5'GGUAGUCGUUGGAAUUAA3'
||||||x|||||||o|xx
3'CACUUCAUCUCUCUCUUUCAAUUCAGACAACCAUCACCAACCUUGAAGAAGAGUACGAGUAGCGAAACUCCAAAACCA5' ( -21.90[74.74%] )
>miR3626	|CL10379.Contig1_All	|location[442,459]	|
5'GGUAGUCGUUGGAAUUAA3'
x||||||||||||||xx|
3'GAAUAAUGGACACAACAACCCUUCGAAGCUACAUCAGCAACCUUACCUAACCAACAGACGCGUGGCACAGUACCACCA5' ( -23.00[79.86%] )
>miR3626	|CL11729.Contig2_All	|location[425,442]	|
5'GGUAGUCGUUGGAAUUAA3'
|||x|o|o|||||||||x
3'GAGUACAUAUACAAAUAUUCUUAACUAAGACCACCGGUAACCUUAAUGUUGUUAGAGUCGAGUUUAGCUCGAAAGAAA5' ( -22.20[76.03%] )
>miR3626	|Unigene15753_All	|location[379,396]	|
5'GGUAGUCGUUGGAAUUAA3'
|o||||||||||||oxx|
3'AAACUUGAACUUCACUACUCCGUAACUCCACUAUCAGCAACCUUGUCUUGUUUAACCUAGUAUAACCAAAAAUGAAAA5' ( -23.90[81.85%] )
>miR3626	|Unigene22128_All	|location[64,81]	|
5'GGUAGUCGUUGGAAUUAA3'
||||x|||||||||o||x
3'GAGGAAGCCUCGUAUGGUAGUUGUUAUUUUCCAUGAGCAACCUUGAUGUGUACCAAGUAUUCUCGUGCCUGGGUUGUA5' ( -24.70[86.06%] )
>miR3626	|Unigene26692_All	|location[679,696]	|
5'GGUAGUCGUUGGAAUUAA3'
||xx||||||||||||xx
3'UAAAAAACAUAUUAAUCUAAGAGUAGAGUACCUCCAGCAACCUUAAAGUUGUUCUGUAAACAACUCGGUCGCUUCUUC5' ( -22.40[76.71%] )
>miR3626	|Unigene36694_All	|location[173,190]	|
5'GGUAGUCGUUGGAAUUAA3'
||||||x|o|||||||xx
3'UUGACGUUGAAACCACAACUCACGUAAACACCAUCAACGACCUUAAAAACCUUACUUAUAAGUCUAACUGAACAAAGU5' ( -21.90[74.74%] )
>miR3626	|Unigene39983_All	|location[239,256]	|
5'GGUAGUCGUUGGAAUUAA3'
|||||||o||||||oxx|
3'CGGGAAUGAACGUAAGGGACUAGACAAAAGCCAUCAGUAACCUUGUGUGGUUGGAGGCGAUGUGGUGGCUUGACGGUG5' ( -24.70[84.59%] )
>miR3626	|Unigene39984_All	|location[219,236]	|
5'GGUAGUCGUUGGAAUUAA3'
|||||||o||||||oxx|
3'CGGGAAUGAACGUAAGGGACUAGACAAAAGCCAUCAGUAACCUUGUGUGGUUGGAGGCGAUGUGGUGGCUUGACGGUG5' ( -24.70[84.59%] )
>miR3626	|Unigene41838_All	|location[109,126]	|
5'GGUAGUCGUUGGAAUUAA3'
||||o||o||||||x||x
3'CCACUUCUACACAACGUUUCGCCCUUUUUACCAUUAGUAACCUUUAUGGCUAGCAUCAAUUGGUCUUUUUUUACAAGU5' ( -21.80[74.66%] )
>miR3626	|Unigene42478_All	|location[124,141]	|
5'GGUAGUCGUUGGAAUUAA3'
||xx||||||||||||xx
3'AAACCUUUACCUCCUCUGAACGAAGGAGUACCUCCAGCAACCUUAAAGUUGUUGUUCAAUCUAUAAACCGACGUUUGU5' ( -22.40[76.71%] )
>miR3626	|Unigene43410_All	|location[320,337]	|
5'GGUAGUCGUUGGAAUUAA3'
||o|||||o|||x||||x
3'CUAAACACAUACUUCUUCUACAACGUACGACCGUCAGCGACCGUAAUAAACCUAAUAAUUUCGACGUCCACAACUUCU5' ( -24.80[84.64%] )
>miR3626	|Unigene47579_All	|location[553,570]	|
5'GGUAGUCGUUGGAAUUAA3'
|o|||||x|||||||o||
3'GAAGGAAGGAGUUCUCUUCUUCAACUACCACUAUCAGGAACCUUAGUUACCAACAAUAGGCUCAAAGGUUUAAAUAAG5' ( -23.20[79.18%] )
>miR3629	|CL385.Contig1_All	|location[844,867]	|
5'AGGCGGUGCUGAUAAAAUGUAGGA3'
||||||||x|||||||||||||xx
3'ACCAUCACUACGAUUAACAAACUCUCAUACUCCGCCACUACUAUUUUACAUCGGACUCGUUUUAGCCUCAAACACCUAGGUUAU5' ( -33.10[75.74%] )
>miR3633	|CL390.Contig7_All	|location[364,383]	|
5'GGAAUGGUGGCUUUAGGAGA3'
||||oo|||||||||o||||
3'CCUCACUUCUUCGGGGUGUCCAAGUCCGGUCCUUGUCACCGAAAUUCUCUCUAGUCUUUCAUGGUCUUCUCAUGUCUCGA5' ( -32.30[84.33%] )
>miR3633	|CL390.Contig13_All	|location[109,128]	|
5'GGAAUGGUGGCUUUAGGAGA3'
||||oo|||||||||o||||
3'CCUCAUUUCUUCGGUGUGUCCAAAUCUGGGCCUUGUCACCGAAAUUCUCUCUAGUCCUUCAUGGUCUUCUCAUGACUUGA5' ( -32.80[84.54%] )
>miR3633	|CL3367.Contig1_All	|location[40,59]	|
5'GGAAUGGUGGCUUUAGGAGA3'
ox||x||||||||||||||x
3'UCACAUCACCAUCGUCCUUCACAAUGUCACUAUUUCCACCGAAAUCCUCAACAUACAACACAUUACUCUUACCAAACCAA5' ( -28.63[75.14%] )
>miR3633	|CL3651.Contig3_All	|location[194,213]	|
5'GGAAUGGUGGCUUUAGGAGA3'
|||||||xx|||||||||||
3'GUCUCUACUCUAAAGAAAAAAAUCUACUUACCUUACCUACGAAAUCCUCUCACUCACUCUUGGAGAGUGCUAGUAGUGAA5' ( -30.30[78.09%] )
>miR3633	|CL3651.Contig4_All	|location[194,213]	|
5'GGAAUGGUGGCUUUAGGAGA3'
|||||||xx|||||||||||
3'GUCUCUACUCUAAAGAAAAAAAUCUACUUACCUUACCUACGAAAUCCUCUCACUCACUCUUGGAGAGUGCUAGUAGUGAA5' ( -30.30[78.09%] )
>miR3633	|CL3651.Contig5_All	|location[194,213]	|
5'GGAAUGGUGGCUUUAGGAGA3'
|||||||xx|||||||||||
3'GUCUCUACUCUAAAGAAAAAAAUCUACUUACCUUACCUACGAAAUCCUCUCACUCACUCUUGGAGAGUGCUAGUAGUGAA5' ( -30.30[78.09%] )
>miR3633	|CL3651.Contig6_All	|location[194,213]	|
5'GGAAUGGUGGCUUUAGGAGA3'
|||||||xx|||||||||||
3'GUCUCUACUCUAAAGAAAAAAAUCUACUUACCUUACCUACGAAAUCCUCUCACUCACUCUUGGAGAGUGCUAGUAGUGAA5' ( -30.30[78.09%] )
>miR3633	|CL3651.Contig7_All	|location[194,213]	|
5'GGAAUGGUGGCUUUAGGAGA3'
|||||||xx|||||||||||
3'GUCUCUACUCUAAAGAAAAAAAUCUACUUACCUUACCUACGAAAUCCUCUCACUCACUCUUGGAGAGUGCUAGUAGUGAA5' ( -30.30[78.09%] )
>miR3633	|CL3651.Contig8_All	|location[194,213]	|
5'GGAAUGGUGGCUUUAGGAGA3'
|||||||xx|||||||||||
3'GUCUCUACUCUAAAGAAAAAAAUCUACUUACCUUACCUACGAAAUCCUCUCACUCACUCUUGGAGAGUGCUAGUAGUGAA5' ( -30.30[78.09%] )
>miR3633	|CL11037.Contig3_All	|location[1094,1113]	|
5'GGAAUGGUGGCUUUAGGAGA3'
|||||||||||oxx|o||||
3'UAAUACACCUUCUUGUUCUCAAGAGGUUCACCUUACCACCGGUCUUCUCUUUGUCGACAUGUAUAGCGGUGGUGUCAACG5' ( -31.50[80.98%] )
>miR3633	|Unigene5005_All	|location[92,111]	|
5'GGAAUGGUGGCUUUAGGAGA3'
||||x|||||||o|||o|o|
3'CAAUUACUAGUUUAAUAUCAAAUAUUUGUACCUUUCCACCGAGAUCUUUUAGUUUUCUCCUCAGACGUAAUUUGACGGUA5' ( -29.30[75.13%] )
>miR3635	|Unigene4999_All	|location[286,306]	|
5'GGGAUUGUGGGGCAUAAUAGC3'
|||||||oo||||||||x||x
3'CCUUCUCUUUAAUGUAUUGGGUAUUUGUACCCCUAACGUCCCGUAUUCUCCCUCCCAUGUGGUCCGGAACCUAACCCCUAG5' ( -30.70[74.88%] )
>miR3637	|CL1794.Contig2_All	|location[435,456]	|
5'AGUUUAGUAUUGUGGUUUUCGG3'
|xox|||||||||||o||||||
3'ACGAUACGUGAACCGUAUACAACUGUCGAUUGGCAUCAUAACACCGAAAGCCUUCAAUCUUGAUGGAUUGGAAAUCUAUAAA5' ( -28.00[84.08%] )
>miR3704	|CL9642.Contig2_All	|location[110,133]	|
5'GGUCAGAUUGGAGUUGGAGGAAGA3'
|||x||||||||||||x||||x||
3'AAAGACAAACAAAGAAAAACAAAAUUUCUCCCACUCUAACCUCAACAUCCUCCUUCUACCUCUUCCUUCUUCCCAUCCACAUUA5' ( -35.00[74.63%] )
>miR3705	|CL12181.Contig1_All	|location[2553,2572]	|
5'GUAAGUGUUAGGAUCGUGGC3'
xx||||||||||||||||||
3'GGGCAGCGAGGAUGGCUAACUUACCAGGCCACUUCACAAUCCUAGCACCGCUGCACCCGCCAAGCGACGGACGCUGCAGC5' ( -33.10[89.70%] )
>miR3706	|CL2595.Contig2_All	|location[728,748]	|
5'UAUUAGGAGAAAUGAUAAGCA3'
o|||||o|||||||||x|||x
3'UCGUUAGAUAAUCAUCGUUGUUCCUACACCGUAAUCUUCUUUACUAAUCGAGUUGUUGAAGUCUAUACGUUUUUGUUCGAU5' ( -23.80[77.27%] )
>miR3712	|CL3448.Contig1_All	|location[1086,1109]	|
5'UUGUGAUCAAGAUCAACUACUCGA3'
|||||xo|||||||x|||||||||
3'AGCUGCACAGUUGGUGGCACUGUAGCCCGCAACACCGGUUCUAGCUGAUGAGCUAACGACGAUCGGAAGACCGAAAGGGUCUAC5' ( -31.60[79.00%] )
>miR3712	|CL4609.Contig1_All	|location[1185,1208]	|
5'UUGUGAUCAAGAUCAACUACUCGA3'
||||||o||||||||||||x||||
3'UGCUGCACGGUUAAUGACACUGUGACCCGCAACACUGGUUCUAGUUGAUUAGCUAGCGACGAUCGGGUAACCGAGAGGGUCUAC5' ( -33.40[83.50%] )
>miR3712	|CL4609.Contig4_All	|location[1099,1122]	|
5'UUGUGAUCAAGAUCAACUACUCGA3'
||||||o||||||||||||x||||
3'UGCUGCACGGUUAAUGACACUGUGACCCGCAACACUGGUUCUAGUUGAUUAGCUAGCGACGAUCGGGUAACCGAGAGGGUCUAC5' ( -33.40[83.50%] )
>miR3712	|CL4609.Contig5_All	|location[1301,1324]	|
5'UUGUGAUCAAGAUCAACUACUCGA3'
||||||o||||||||||||x||||
3'UGCUGCACGGUUAAUGACACUGUGACCCGCAACACUGGUUCUAGUUGAUUAGCUAGCGACGAUCGGGUAACCGAGAGGGUCUAC5' ( -33.40[83.50%] )
>miR3712	|CL4609.Contig6_All	|location[1290,1313]	|
5'UUGUGAUCAAGAUCAACUACUCGA3'
||||||o||||||||||||x||||
3'UGCUGCACGGUUAAUGACACUGUGACCCGCAACACUGGUUCUAGUUGAUUAGCUAGCGACGAUCGGGUAACCGAGAGGGUCUAC5' ( -33.40[83.50%] )
>miR3712	|CL4609.Contig12_All	|location[427,450]	|
5'UUGUGAUCAAGAUCAACUACUCGA3'
o||||xo|||||||x|||||||||
3'UGCUGCACAGUUAGUGGCGCCGUGGUCCGCGACACCGGUUCUAGCUGAUGAGCUAGCGACGGUCGUAGAACCGAGAGGGACUAC5' ( -31.30[78.25%] )
>miR393	|Unigene971_All	|location[388,409]	|
5'UUCCAAAGGGAUCGCAUUGAUU3'
x||||||||||||||||||||o
3'GACUUAUAAUGUUAUCAUCGACUGCUUCCGUAGGUUUCCCUAGCGUAACUAGGAUUUAGAGUAUAUGUAUCAUACCCGCACA5' ( -37.10[98.67%] )
>miR393	|Unigene4723_All	|location[2069,2090]	|
5'UUCCAAAGGGAUCGCAUUGAUU3'
x||||||||||||||||||xo|
3'GUACGUGGUUCUGAUUGACUUGUGCUUCUGUAGGUUUCCCUAGCGUAACAGAGGUUAAACCUUUGUAAUCGAUUGUUUCGAA5' ( -34.00[90.43%] )
>miR393	|Unigene4728_All	|location[1528,1549]	|
5'UUCCAAAGGGAUCGCAUUGAUU3'
x|||||||||||||||||xxo|
3'GUUCGAGGUUUUGAUUGUUUUGUACUUCUGUAGGUUUCCCUAGCGUAAAAGAGGUUGAAACUCCGUAAUCGGUCGUUUCGAA5' ( -30.80[81.91%] )
>miR394	|CL7001.Contig2_All	|location[979,998]	|
5'UUGGCAUUCUGUCCACCUCC3'
|||||||||||||x||||||
3'CAAAGGGUAUUUUGAGAUUUGAGUAAUGUAAACCGUAAGACAGUUGGAGGAAGGUAUUCUCUCAGUAGAAGACUUCGAGG5' ( -33.60[83.79%] )
>miR394	|CL7049.Contig1_All	|location[522,541]	|
5'UUGGCAUUCUGUCCACCUCC3'
|||||||||||||x||||||
3'CGAAAGGUAUUUUGAGAUUCGUGGUAUAUAAACCGUAAGACAGUUGGAGGAAGGUAUUCUCUCAGUAGAAGACUUCGAGG5' ( -33.60[83.79%] )
>miR3946	|CL1682.Contig2_All	|location[49,71]	|
5'UAUGAGAGGAAGAGAAGAGAGAA3'
x||||||x||||||||||o||||
3'CUUAGUUUUUUCUGCUACUACUAGCUACUUUUACUCUGCUUCUCUUCUUUCUUACGUUUUUCUGCUACUACUAAGUACUUCUA5' ( -31.60[78.61%] )
>miR3946	|CL7275.Contig1_All	|location[134,156]	|
5'UAUGAGAGGAAGAGAAGAGAGAA3'
x|x||||||||||o||||||||x
3'AUACGAACAAGAACCCUGUGUAACCGGCUUUUUCUCUCCUUCUUUUCUCUCUGUUAAACCCAUUCAGUUGAUCAUACCUAACA5' ( -34.00[84.79%] )
>miR3946	|CL9881.Contig1_All	|location[471,493]	|
5'UAUGAGAGGAAGAGAAGAGAGAA3'
xx|||o|||||||||||x|||||
3'UUGGUAUCUGUUCGGGUUCUUGUAUAAAACCGACUUUCCUUCUCUUCCCUCUUCAACUGAGUCGCGAAAUAAAGAAACCGAAG5' ( -30.70[76.94%] )
>miR3946	|Unigene19600_All	|location[928,950]	|
5'UAUGAGAGGAAGAGAAGAGAGAA3'
x|||||||||||||x|o||||||
3'CAAGCAAACCACUUCCUUUUCCAACUACGACUACUCUCCUUCUCCUUUCUCUUCCUCUUCUGACUAUUAUUAUUCUUAUUACA5' ( -31.40[78.11%] )
>miR3948	|CL5334.Contig1_All	|location[94,116]	|
5'UGGGUGUGUGUGGGAGAGAGGUG3'
||x|||||||||oo|||||||||
3'CUCUAUCUCUCUCUACAUCUAUACACACAAACACACACACACUUUCUCUCCACACUUUCUCAUCUCCUCAUCCUCAUCUCCUC5' ( -37.80[75.15%] )
>miR3948	|CL6919.Contig1_All	|location[44,66]	|
5'UGGGUGUGUGUGGGAGAGAGGUG3'
|||o||||||||o||||||||||
3'GGGUAAAAGGAUAUGAAAAAAAUUAAAAACACCUACACACACUCUCUCUCCACUAUCGUCCAAGACACACUUCGACUUAGGCU5' ( -44.00[88.71%] )
>miR3948	|CL6919.Contig2_All	|location[44,66]	|
5'UGGGUGUGUGUGGGAGAGAGGUG3'
|||o||||||||o||||||||||
3'GGGUAAAAGGAUAUGAAAAAAAUUAAAAACACCUACACACACUCUCUCUCCACUAUCGUCCAAGACACACUUCGACUUAGGCU5' ( -44.00[88.71%] )
>miR3948	|Unigene18668_All	|location[90,112]	|
5'UGGGUGUGUGUGGGAGAGAGGUG3'
||x|||||||||oo|||||||||
3'AUCUCUCUCUAUCUCUCUCUACAUCUAUACACACACACACACUUUCUCUCCACACUCUCUCAUCUCCUCAUCCUCAUCUCCUC5' ( -37.50[75.00%] )
>miR395	|CL3403.Contig1_All	|location[1757,1778]	|
5'CUGAAGAUCUGGAGGCACUAUC3'
||o||o||||||||||||||o|
3'CUAGACCUCGAGCCACGGCAUCACAAACGCGAUUUUUAGACCUCCGUGAUGGAGAUGCCGUGUUCCACGUGUUAAAAGUGCC5' ( -36.50[87.11%] )
>miR3954	|Unigene10162_All	|location[527,549]	|
5'UGGAGAGAGAAAGUCGACGGUUA3'
o|||||||||||xx||||||||x
3'UGCUCGAUGCUUAUUAUAUUGUUGUGCACGGCCUCUCUCUUUACGCUGCCAACUGUUUGUCGUUGCGGGAUAGUGAAAAGUCU5' ( -33.20[77.57%] )
>miR396	|Unigene3168_All	|location[148,168]	|
5'UUCCACGGCUUUCUUGAACUG3'
|||||||||||||||||||||
3'UGUCGGUGUGUUUACCACGAUAAAGAUAGGAAGGUGCCGAAAGAACUUGACGUACACAAACUAGAUAGUCUAGACACAAAA5' ( -37.50[100.00%] )
>miR396	|Unigene9771_All	|location[1129,1149]	|
5'UUCCACGGCUUUCUUGAACUG3'
x||||||||||||o|||x||x
3'CUUGAGCCGUUCCCGGGUUGGUAGGAGAAGUAGGUGCCGAAAGGACUCGAGACCAUGUGCACCGCCGUGGUCUACUAGAUG5' ( -30.40[80.42%] )
>miR3979	|CL9.Contig9_All	|location[744,762]	|
5'CCGGGGGAGGAGGAGAAGG3'
||||o|||o||oo||||||
3'UGACAAAAUUACCCUCUCCUCCUUUUCUUUGGCCUCCUUCUUUUCUUCCGACUUCUUCUGAAUUUUGGCCGCCGGCCUC5' ( -33.30[75.00%] )
>miR3979	|CL344.Contig5_All	|location[80,98]	|
5'CCGGGGGAGGAGGAGAAGG3'
xx||||||||||||||x||
3'ACACGAUAGCUAACCCUGUGGGAGUCCCGACACCCCCUCCUCCUCUCCCGAUCCCGGGAGUAAGGACUCGUCUCGGGCA5' ( -36.00[80.18%] )
>miR3979	|CL1726.Contig6_All	|location[567,585]	|
5'CCGGGGGAGGAGGAGAAGG3'
x|||o||||||||||x|||
3'AAAGUAAACAGACAAAACUUCAUCUGACUUUGCCUCCUCCUCCUCCUCCUCUGCUGCAGCAAACUAAAUAUACAAAUCU5' ( -33.90[76.52%] )
>miR3979	|CL1754.Contig5_All	|location[716,734]	|
5'CCGGGGGAGGAGGAGAAGG3'
x||oo|||||||o||||||
3'CAAAGACUGUUCGGCAAACGGCUCCUUCUCAGCUUCCUCCUCUUCUUCCUCCUACAAUGUUUACUUAGACUCCUCUUCC5' ( -33.10[75.06%] )
>miR3979	|CL1754.Contig7_All	|location[716,734]	|
5'CCGGGGGAGGAGGAGAAGG3'
x||oo|||||||o||||||
3'CAAAGACUGUUCGGCAAACGGCUCCUUCUCAGCUUCCUCCUCUUCUUCCUCCUACAAUGUUUACUUAGACUCCUCUUCC5' ( -33.10[75.06%] )
>miR3979	|CL1916.Contig7_All	|location[371,389]	|
5'CCGGGGGAGGAGGAGAAGG3'
|||||||||||||x|xx|o
3'AGGCCCCCUCCUCCCCCGCUUCCUCAAUGGAGCCGGUCGGCCAGCAUCUC5' ( -38.10[85.04%] )
>miR3979	|CL2467.Contig1_All	|location[53,71]	|
5'CCGGGGGAGGAGGAGAAGG3'
xx|||||||||||||x|o|
3'CUUUAAUCCCGUUUUCAUUGACAUUUUUAUCCCCCCCUCCUCCUCCUUCACUCCUAUACACCUAAAUGCCACCCCUUCU5' ( -33.70[75.39%] )
>miR3979	|CL2590.Contig3_All	|location[427,445]	|
5'CCGGGGGAGGAGGAGAAGG3'
xx||o|||||||o||||||
3'GUAGAUUUAUACGAACAGGUCUCCAACCCGUACCUCCUCCUCUUCUUCCUUGUACUGGGUAAGUCAAAGACGUUUGACA5' ( -34.10[75.78%] )
>miR3979	|CL2787.Contig1_All	|location[1621,1639]	|
5'CCGGGGGAGGAGGAGAAGG3'
||x|||o|||||||o||||
3'AUAGUGAGAAUUUAAGGGGUACACUACAAAGGACCCUUCCUCCUUUUCCUCUGUCGAGUCGUACUGGGAACGGAGAACU5' ( -33.20[74.11%] )
>miR3979	|CL3474.Contig2_All	|location[184,202]	|
5'CCGGGGGAGGAGGAGAAGG3'
xx||||||||||||||xo|
3'CUGCUACCACUCCUAGUACCUCCGUCUACUCUCCCCCUCCUCCUCUGUCUCAUCCCACUCCCACCUCUCUCUCAUUCCA5' ( -33.70[76.07%] )
>miR3979	|CL3882.Contig1_All	|location[505,523]	|
5'CCGGGGGAGGAGGAGAAGG3'
|||||oo|||||o|o||||
3'UGUGGAACUCUUUAAAUCUUUACUGCUCUCGGCCCUUUCCUCUUUUUCCUAUAUAUACCGAUUCUCUGCUACCGAGACU5' ( -33.10[75.06%] )
>miR3979	|CL3882.Contig2_All	|location[328,346]	|
5'CCGGGGGAGGAGGAGAAGG3'
|||||oo|||||o|o||||
3'UGUGGAACUCUUUAAAUCUUUACUGCUCUCGGCCCUUUCCUCUUUUUCCUAUAUAUACCGAUUCUCUGCUACCGAGACU5' ( -33.10[75.06%] )
>miR3979	|CL4071.Contig2_All	|location[60,78]	|
5'CCGGGGGAGGAGGAGAAGG3'
||o|||||||||||x|x||
3'GUUUUUAAAGUUAGUUUCUUUUAUAGGUGCGGUCCCCUCCUCCUAUCCCCACGGUGAUUCUUAAAUCCAAAACAUAUGA5' ( -34.20[77.20%] )
>miR3979	|CL4071.Contig3_All	|location[60,78]	|
5'CCGGGGGAGGAGGAGAAGG3'
||o|||||||||||x|x||
3'GUUUUUAAAGUUAGUUUCUUUUAUAGGUGCGGUCCCCUCCUCCUAUCCCCACGGUGAUUCUUAAAUCCAAAACAUAUGA5' ( -34.20[77.20%] )
>miR3979	|CL4478.Contig2_All	|location[666,684]	|
5'CCGGGGGAGGAGGAGAAGG3'
|x||o||||||||||x|||
3'CUCAUCCACUCCACCGUCCUCCCAGUCCUCGACCUCCUCCUCCUCCUCCACCACCACAUCCUCCUCCACCAUCACCACC5' ( -33.00[74.16%] )
>miR3979	|CL4558.Contig3_All	|location[167,185]	|
5'CCGGGGGAGGAGGAGAAGG3'
xx||||||||||||||||o
3'UCGAGGCCAAUGCUUGAGGUAGUGUUCUCUCUCCCCCUCCUCCUCUUCUUUCUUAGUAAGGCCUUUAGAUUGGAGGCCG5' ( -37.50[84.65%] )
>miR3979	|CL4558.Contig4_All	|location[167,185]	|
5'CCGGGGGAGGAGGAGAAGG3'
xx||||||||||||||||o
3'UCGAGGCCAAUGCUUGAGGUAGUGUUCUCUCUCCCCCUCCUCCUCUUCUUUCUUAGUAAGGCCUUUAGAUUGGAGGCCG5' ( -37.50[84.65%] )
>miR3979	|CL4866.Contig3_All	|location[112,130]	|
5'CCGGGGGAGGAGGAGAAGG3'
|xo|o||||||||||||||
3'GCCCCACCACCGCGGCGGCCUUUUCCCGACGUUCUCCUCCUCCUCUUCCCUAUACUUAUGACACCAAAAUCUCUCUCUU5' ( -34.03[76.82%] )
>miR3979	|CL5782.Contig1_All	|location[226,244]	|
5'CCGGGGGAGGAGGAGAAGG3'
|x||o|||||||||||||x
3'AGAACCAAACCACCCAACAAACCCCCCUUUGUCCUCCUCCUCCUCUUCGUGUUCUGCCUCCAAAACCUCUCAAAACUAA5' ( -34.60[78.10%] )
>miR3979	|CL6140.Contig3_All	|location[227,245]	|
5'CCGGGGGAGGAGGAGAAGG3'
xxo|||||||||||||x||
3'UCAAACCCUAGAUUAAGGUAUAAACCUUGGAUUCCCCUCCUCCUCUACCACCGCCUCUGUCACUACCCUAAUACUCUAA5' ( -33.70[74.23%] )
>miR3979	|CL6225.Contig2_All	|location[57,75]	|
5'CCGGGGGAGGAGGAGAAGG3'
x||xo||||||||||||||
3'UUUCUUUCUAAACCACCUCUUUGUCUAGUUAGCAUCCUCCUCCUCUUCCUCCUAUACCCACGACCAAGUAAUCGAUCGA5' ( -33.50[75.62%] )
>miR3979	|CL6680.Contig1_All	|location[1927,1945]	|
5'CCGGGGGAGGAGGAGAAGG3'
xx||o||||||||||||||
3'CCACACCUCCUUUAAUCCCGAUUGUUGUUGUUCCUCCUCCUCCUCUUCCUUGUCGUUCCAAUUACAAGACUAUAGCGAG5' ( -36.50[81.11%] )
>miR3979	|CL6680.Contig2_All	|location[2294,2312]	|
5'CCGGGGGAGGAGGAGAAGG3'
xx||o||||||||||||||
3'CCACACCUCCUUUAAUCCCGAUUGUUGUUGUUCCUCCUCCUCCUCUUCCUUGUCGUUCCAAUUACAAGACUAUAGCGAG5' ( -36.50[81.11%] )
>miR3979	|CL7829.Contig2_All	|location[211,229]	|
5'CCGGGGGAGGAGGAGAAGG3'
xx||o||||||||||||||
3'ACCACCUUUAACCUACACUCUCAACCUCUCCUCCUCCUCCUCCUCUUCCACAACGGCACUCUAUCUCUCCGCUCUCGGU5' ( -36.90[82.92%] )
>miR3979	|CL8166.Contig4_All	|location[83,101]	|
5'CCGGGGGAGGAGGAGAAGG3'
||||o|o||||||||xx||
3'AGAUGAUUCUACUCCCUACUUUCUAUUACCGGCCUCUUCCUCCUCAGCCACCCUCCUCUUUUGCCCUAGACGCACACAA5' ( -33.40[75.06%] )
>miR3979	|CL8213.Contig1_All	|location[158,176]	|
5'CCGGGGGAGGAGGAGAAGG3'
x|o|o||||||||||||||
3'UCCUCGCUUUUGUCAUCUCUUUCGUUGCUGUGUCUCCUCCUCCUCUUCCUACUAACAACAGCAGAAGUUCGAAGGUGCA5' ( -36.10[80.22%] )
>miR3979	|CL9572.Contig1_All	|location[145,163]	|
5'CCGGGGGAGGAGGAGAAGG3'
|x||o||||||||||x|||
3'AACUUCCCAAUUUUAGCCGUAUCCCUAUGGGACCUCCUCCUCCUCCUCCACUUCGAACUGGAGAGCGUAUGCCGUGAUU5' ( -34.20[75.33%] )
>miR3979	|CL10116.Contig1_All	|location[100,118]	|
5'CCGGGGGAGGAGGAGAAGG3'
||oo|||||||||||x|||
3'CUCCCCUCCCACCACCAACCUCUAUCGGCCGGUUCCCUCCUCCUCAUCCCUUUUCUCCCCUUCAUCACUCACUCCCCGA5' ( -34.90[78.78%] )
>miR3979	|CL10116.Contig2_All	|location[92,110]	|
5'CCGGGGGAGGAGGAGAAGG3'
||oo|||||||||||x|||
3'CUCCCCUCCCACCACCAACCUCUAUCGGCCGGUUCCCUCCUCCUCAUCCCUUUUCUCCCCUUCAUCACUCACUCCCCGA5' ( -34.90[78.78%] )
>miR3979	|CL10191.Contig3_All	|location[75,93]	|
5'CCGGGGGAGGAGGAGAAGG3'
x||||o|||||o||o||||
3'CGAAUUUUUAACAGCGGAUCUAUCGUAGAUCGCCCUCUCCUUCUUUUCCUGAGUGUCUCCACCUCUCUUUGACCCCACA5' ( -32.80[74.04%] )
>miR3979	|CL11150.Contig1_All	|location[1,19]	|
5'CCGGGGGAGGAGGAGAAGG3'
xx||o||||||||||x|||
3'CUAUACGAAAGCUACUUCCAUCCCCACCUCCUCCUCCUCCUCCUCCUCC5' ( -32.60[74.09%] )
>miR3979	|CL11483.Contig2_All	|location[55,73]	|
5'CCGGGGGAGGAGGAGAAGG3'
xx||o||||||||||||||
3'ACUUACUUGUUGUUCCUCUUCCUCUUCCUCUUCCUCCUCCUCCUCUUCCACCUCUUCCUCUUCUUCCUCUUCUUCCUCU5' ( -36.90[82.92%] )
>miR3979	|CL12351.Contig1_All	|location[1091,1109]	|
5'CCGGGGGAGGAGGAGAAGG3'
xx|||||||||||||x|||
3'CGUCUCCCUACGGGAGGAACCGGUGGAAACCACCCCCUCCUCCUCCUCCACCUCCUAUGUGUCAACCUCGGCUGUAAGA5' ( -36.00[80.90%] )
>miR3979	|CL12351.Contig2_All	|location[1125,1143]	|
5'CCGGGGGAGGAGGAGAAGG3'
[truncated: 9,102 more rows]

## Sheet: target site for novel miRNA
>novel_mir_11	|CL7803.Contig1_All	|location[2456,2476]	|
5'UUGCGGAUUUGGAAAGGUGUA3'
||xx|||o||||||||||||x
3'GGGAGUGAUGUAAGACCUUACGCUGUAGAAAAACCCUGAACCUUUCCACAGAAAAGAGGCGUCAGCGAUGUUGAAUAUCUC5' ( -29.40[81.22%] )
>novel_mir_11	|CL8797.Contig1_All	|location[417,437]	|
5'UUGCGGAUUUGGAAAGGUGUA3'
|||||||||||||||||||||
3'UUCAACGCCUAAACCUUUCCACAUGCUGUAUACACCUCUCCAACAUUGUGGAGC5' ( -35.80[100.00%] )
>novel_mir_11	|Unigene6176_All	|location[133,153]	|
5'UUGCGGAUUUGGAAAGGUGUA3'
|xox||||||||||||||x||
3'UUCUCGCGUUUCGCCUAAGCCUUUCCACAUACUACCUAAACCUUUCCAGAUGUUACCGACCAACACUGGUAGUUUAUGAAC5' ( -33.80[94.15%] )
>novel_mir_11	|Unigene44694_All	|location[481,501]	|
5'UUGCGGAUUUGGAAAGGUGUA3'
|||||||||||||||||||||
3'CUACUAAUCAUAAGUAGAUCUUAUCCCUUCAACGCCUAAACCUUUCCACAUACUGUAUACACCUCUCCAUAUAUUACUUUA5' ( -35.90[100.00%] )
>novel_mir_17	|CL11740.Contig1_All	|location[116,136]	|
5'UGGUUAGUUGCAAGGUUGUUA3'
||||||o|||||||||o|||x
3'AACUAAAUACAUGCGCCUCCGAUUAAGUAGACCAAUUAACGUUCCAGCAACUUCUGAUAAAGUGGAACCAUGUUAACUUGG5' ( -31.30[90.99%] )
>novel_mir_17	|Unigene19211_All	|location[821,841]	|
5'UGGUUAGUUGCAAGGUUGUUA3'
|||||||||||||||||||||
3'CCCUCACAUCAUUCAACCCCACUUGACUAGACCAAUCAACGUUCCAACAAUUCUGGUGGUGGAGGUAGUAGGGAGUGACGA5' ( -34.40[100.00%] )
>novel_mir_17	|Unigene39751_All	|location[234,254]	|
5'UGGUUAGUUGCAAGGUUGUUA3'
|||||||||||||||||||||
3'CCCUCACAUCAUUCAACCCCACUUGACUAGACCAAUCAACGUUCCAACAAUUCUGGUGGUGGAGGUAGUAGGGAGUGACGA5' ( -34.40[100.00%] )
>novel_mir_19	|CL3563.Contig1_All	|location[527,547]	|
5'UGGUUAGUUACAAGGUCGUUA3'
|||||||||||||||||||||
3'CCUUCACAUCAUGCAACACCACUUAACUAGACCAAUCAAUGUUCCAGCAAUUCUGGGGGUGGAGGUAAUAGUUUUGGUAAG5' ( -34.20[100.00%] )
>novel_mir_19	|Unigene12487_All	|location[1175,1195]	|
5'UGGUUAGUUACAAGGUCGUUA3'
ox||||||||||x||o|||||
3'CAAUAGCGAUUGCAAGGACUAUGCGGCAAUGGCAAUCAAUGUGCCGGCAAUACAAUGAGCAGUAGAGGGAGUGGAAGGUGC5' ( -25.60[75.07%] )
>novel_mir_19	|Unigene21602_All	|location[721,741]	|
5'UGGUUAGUUACAAGGUCGUUA3'
|||||||||||||||||||||
3'CCUUCACAUCAUGCAACACCACUUAACUAGACCAAUCAAUGUUCCAGCAAUUCUGGGGGUGGAGGUAAUAGUUUUGGUAAG5' ( -34.20[100.00%] )
>novel_mir_19	|Unigene21603_All	|location[771,791]	|
5'UGGUUAGUUACAAGGUCGUUA3'
|||||||||||||||||||||
3'CCUUCACAUCAUGCAACACCACUUAACUAGACCAAUCAAUGUUCCAGCAAUUCUGGGGGUGGAGGUAAUAGUUUUGGUAAG5' ( -34.20[100.00%] )
>novel_mir_19	|Unigene21604_All	|location[670,690]	|
5'UGGUUAGUUACAAGGUCGUUA3'
|||||||||||||||||||||
3'CCUUCACAUCAUGCAACACCACUUAACUAGACCAAUCAAUGUUCCAGCAAUUCUGGGGGUGGAGGUAAUAGUUUUGGUAAG5' ( -34.20[100.00%] )
>novel_mir_19	|Unigene25939_All	|location[606,626]	|
5'UGGUUAGUUACAAGGUCGUUA3'
|||||||||||||||||||||
3'CCUUCACAUCAUGCAACACCACUUAACUAGACCAAUCAAUGUUCCAGCAAUUCUGGGGGUGGAGGUAAUAGUUUUGGUAAG5' ( -34.20[100.00%] )
>novel_mir_19	|Unigene25940_All	|location[821,841]	|
5'UGGUUAGUUACAAGGUCGUUA3'
|||||||||||||||||||||
3'CCUUCACAUCAUGCAACACCACUUAACUAGACCAAUCAAUGUUCCAGCAAUUCUGGGGGUGGAGGUAAUAGUUUUGGUAAG5' ( -34.20[100.00%] )
>novel_mir_23	|CL3019.Contig1_All	|location[115,137]	|
5'UUUAUGUUCGUGAACGUUCGGUA3'
||||||||x||||||||||||||
3'UGUUUGUACUCGACUCCGGCGCAAGCAAGCAAAUACAAACACUUGCAAGCCAUUGUACAAGUAAAUACAAACAAAAACAAGCU5' ( -30.80[83.92%] )
>novel_mir_23	|CL3458.Contig2_All	|location[208,230]	|
5'UUUAUGUUCGUGAACGUUCGGUA3'
||||||||x||||||||||||||
3'UGUUUGUACUCGACUCCGGCGCAAGCAAGCAAAUACAAACACUUGCAAGCCAUUGCACAAGCAAAUGCAAGCAAGCAAAUGCU5' ( -30.80[83.92%] )
>novel_mir_23	|Unigene49032_All	|location[168,190]	|
5'UUUAUGUUCGUGAACGUUCGGUA3'
|||||||||||o|||o||||o||
3'UGUUCGUACUUGUACCCAAUGUAGGUAAGUAAAUACAAGCAUUUGUAAGCUAUUUCACCAGUAAAUACAAUACAGUAAAUAUA5' ( -30.20[82.07%] )
>novel_mir_24	|CL1242.Contig3_All	|location[244,265]	|
5'UCAAAGAACUUGAGAAAGCAUU3'
||x|x|||||||||||||||||
3'UUCUGGUUGCGGGUUGUUACUUUCAACAACAGCUCCUUGAACUCUUUCGUAAUAAGGAAGUUUUUUUGUUGUUCCUGUUGGG5' ( -25.50[77.51%] )
>novel_mir_24	|CL1325.Contig2_All	|location[663,684]	|
5'UCAAAGAACUUGAGAAAGCAUU3'
|x||xo||||||||||||||||
3'CUUUCGAAGCCGGAAGGUACCCAAACCACAAUUUCUUUGAACUCUUUCGUAACUCAAAAGAUCUGUUCCUCCUUCGUCGAUU5' ( -25.20[75.68%] )
>novel_mir_24	|CL1325.Contig3_All	|location[768,789]	|
5'UCAAAGAACUUGAGAAAGCAUU3'
|x||xo||||||||||||||||
3'CUUUCGAAGCCGGAAGGUACCCAAACCACAAUUUCUUUGAACUCUUUCGUAACUCAAAAGAUCAUUCACGUUUAAACAAUUU5' ( -25.20[75.68%] )
>novel_mir_24	|CL1325.Contig4_All	|location[697,718]	|
5'UCAAAGAACUUGAGAAAGCAUU3'
|x||xo||||||||||||||||
3'CUUUCGAAGCCGGAAGGUACCCAAACCACAAUUUCUUUGAACUCUUUCGUAACUCAAAAGAUCAUUCACGUUUAAACAAUUU5' ( -25.20[75.68%] )
>novel_mir_24	|CL1325.Contig8_All	|location[768,789]	|
5'UCAAAGAACUUGAGAAAGCAUU3'
|x||xo||||||||||||||||
3'CUUUCGAAGCCGGAAGGUACCCAAACCACAAUUUCUUUGAACUCUUUCGUAACUCAAAAGAUCAUUCACGUUUAAACAAUUU5' ( -25.20[75.68%] )
>novel_mir_24	|CL1325.Contig9_All	|location[768,789]	|
5'UCAAAGAACUUGAGAAAGCAUU3'
|x||xo||||||||||||||||
3'CUUUCGAAGCCGGAAGGUACCCAAACCACAAUUUCUUUGAACUCUUUCGUAACUCAAAAGAUCAUUCACGUUUAAACAAUUU5' ( -25.20[75.68%] )
>novel_mir_24	|CL1325.Contig10_All	|location[697,718]	|
5'UCAAAGAACUUGAGAAAGCAUU3'
|x||xo||||||||||||||||
3'CUUUCGAAGCCGGAAGGUACCCAAACCACAAUUUCUUUGAACUCUUUCGUAACUCAAAAGAUCAUUCACGUUUAAACAAUUU5' ( -25.20[75.68%] )
>novel_mir_24	|CL1325.Contig11_All	|location[663,684]	|
5'UCAAAGAACUUGAGAAAGCAUU3'
|x||xo||||||||||||||||
3'CUUUCGAAGCCGGAAGGUACCCAAACCACAAUUUCUUUGAACUCUUUCGUAACUCAAAAGAUCUGUUCCUCCUUCGUCGAUU5' ( -25.20[75.68%] )
>novel_mir_24	|CL11805.Contig2_All	|location[389,410]	|
5'UCAAAGAACUUGAGAAAGCAUU3'
|||||||||||||x|x|||||x
3'AAACCAGGUAAACCUCACGAUCAAAACCGAAGUUUCUUGAACUGUCUCGUAUGACGACAAAAGAAAGCUCAUAAAUUUCCAG5' ( -24.80[74.25%] )
>novel_mir_26	|CL3143.Contig3_All	|location[1996,2018]	|
5'UGGGAAUUACUGGAGACAGAUGA3'
||||x||o|||||||||x||||x
3'GAAUUAUACUUCCUAAGUAUAGUGGGACAUACCCCUAGUGACCUCUGACUACGACGACCGUCUCUCUUUUCCUUCGUCGAUGA5' ( -31.60[75.06%] )
>novel_mir_27	|CL733.Contig1_All	|location[2487,2508]	|
5'UGGUGGAUCACCAGCUCCGUCG3'
||||||||||||||||||||||
3'CGCACGGGUACACAGGUAGGUGUUCCACCCACCACCUAGUGGUCGAGGCAGCGGGGGUACCGGGUAGUGUAGCCGGUAGUAU5' ( -47.40[100.00%] )
>novel_mir_27	|CL733.Contig2_All	|location[2531,2552]	|
5'UGGUGGAUCACCAGCUCCGUCG3'
||||||||||||||||||||||
3'CGCACGGGUACACAGGUAGGUGUUCCACCCACCACCUAGUGGUCGAGGCAGCGGGGGUACCGGGUAGUGUAGCCGGUAGUAU5' ( -47.40[100.00%] )
>novel_mir_27	|CL5715.Contig1_All	|location[216,237]	|
5'UGGUGGAUCACCAGCUCCGUCG3'
||||||||||||||||||||||
3'UCGUACGGGCACACGGGUUGGUGGUCCACCACCACCUAGUGGUCGAGGCAGCGGGGGCACCGGAUAGUGUAACCGGUAGUAG5' ( -47.40[100.00%] )
>novel_mir_27	|CL5715.Contig2_All	|location[216,237]	|
5'UGGUGGAUCACCAGCUCCGUCG3'
||||||||||||||||||||||
3'UCGUACGGGCACACGGGUUGGUGGUCCACCACCACCUAGUGGUCGAGGCAGCGGGGGCACCGGAUAGUGUAACCGGUAGUAG5' ( -47.40[100.00%] )
>novel_mir_27	|Unigene3683_All	|location[416,437]	|
5'UGGUGGAUCACCAGCUCCGUCG3'
||||||||||||||||||||||
3'ACGCACGGGCACACGGGUAGGUGGUCCACCACCACCUAGUGGUCGAGGCAGCGGGGGUACCGGGUAGUGUAACCGGUAGUAU5' ( -47.40[100.00%] )
>novel_mir_27	|Unigene38871_All	|location[113,134]	|
5'UGGUGGAUCACCAGCUCCGUCG3'
||||||||||||||||||o|||
3'ACGCACGGGUACCCGGGUAGGUGAUCGACCACCACCUAGUGGUCGAGGUAGCGGGGGUACCGGGUACGGGUAGUGUAGCCGG5' ( -45.60[96.20%] )
>novel_mir_27	|Unigene38872_All	|location[113,134]	|
5'UGGUGGAUCACCAGCUCCGUCG3'
||||||||||||||||||o|||
3'ACGCACGGGUACCCGGGUAGGUGAUCGACCACCACCUAGUGGUCGAGGUAGCGGGGGUACCGGGUACGGGUAGUGUAGCCGG5' ( -45.60[96.20%] )
>novel_mir_27	|Unigene38873_All	|location[113,134]	|
5'UGGUGGAUCACCAGCUCCGUCG3'
||||||||||||||||||o|||
3'ACGCACGGGUACCCGGGUAGGUGAUCGACCACCACCUAGUGGUCGAGGUAGCGGGGGUACCGGGUACGGGUAGUGUAGCCGG5' ( -45.60[96.20%] )
>novel_mir_3	|CL4228.Contig2_All	|location[579,599]	|
5'ACGACCUUGCAAUUAACCAGA3'
x|||||o||||xx||||||||
3'AAAGUAUAGUGGAGGAGGUGGUAAGACCGAAGCUGGGACGUAUAUUGGUCUGAUUUGGGGAACUCCUUACGCUAUUUGUUA5' ( -29.40[81.44%] )
>novel_mir_3	|Unigene39751_All	|location[3,23]	|
5'ACGACCUUGCAAUUAACCAGA3'
|||||||||||||||||||||
3'GUACCAUGGUUCCACUAGUUGACUAGAAAUUGCUGGAACGUUAAUUGGUCUAC5' ( -35.60[100.00%] )
>novel_mir_32	|Unigene3168_All	|location[80,100]	|
5'GUUCAAUAAAGCUGUGGGAAG3'
|||||||||||||||||||||
3'UCUAGACACAAAAAUAUAAAUUAGAAACGCCAAGUUAUUUCGACACCCUUCUAUCUCUGUCUUAGUUUCGGACUCCUUCGU5' ( -35.50[100.00%] )
>novel_mir_34	|CL12248.Contig1_All	|location[14,34]	|
5'ACCACAGGCAGAAUCUGACAU3'
|x||||o||||||||||||x|
3'UGUAAAUCGUAGGCAGUAAGCAAAAUUUUGUAGUGUUCGUCUUAGACUGAAAGGACGUGCUUUU5' ( -31.50[79.55%] )
>novel_mir_35	|CL1147.Contig21_All	|location[88,108]	|
5'UGGACAUAAGGCACAUAACAC3'
|||||||||||||||||||||
3'GAUGGAGCUAUCACCAAAACGUAGUUCAGAACCUGUAUUCCGUGUAUUGUGGAUCGUUAACCUGUUCGGACUAACCACGUA5' ( -36.60[100.00%] )
>novel_mir_35	|CL12579.Contig8_All	|location[555,575]	|
5'UGGACAUAAGGCACAUAACAC3'
|||||||||||||||||||||
3'AGCCGAGCUAUCAUUAAAACGUAGUUCGAAACCUGUAUUCCGUGUAUUGUGAGCCGUGGGUCCUGUUUCCGGCUAAUCACG5' ( -36.80[100.00%] )
>novel_mir_35	|CL12579.Contig10_All	|location[621,641]	|
5'UGGACAUAAGGCACAUAACAC3'
|||||||||||||||||||||
3'AGCCGAGCUAUCAUCAAAAUGAAGUUCGGAACCUGUAUUCCGUGUAUUGUGAGUCGUGGGUCCUGUUUCCGGCUAAUCACG5' ( -36.80[100.00%] )
>novel_mir_35	|Unigene17421_All	|location[152,172]	|
5'UGGACAUAAGGCACAUAACAC3'
|||||||||||||||||||||
3'GGCCGAGCUAUCACCAAAACGUAGUUCGCAACCUGUAUUCCGUGUAUUGUGAACCGUUAGACCUUUCGGGCUAACCACGUU5' ( -36.80[100.00%] )
>novel_mir_35	|Unigene33538_All	|location[88,108]	|
5'UGGACAUAAGGCACAUAACAC3'
|||||||||||||||||||||
3'GAUGGAGCUAUCACCAAAACGUAGUUCAGAACCUGUAUUCCGUGUAUUGUGGAUCGUUAACCUGUUCGGACUAACCACGUA5' ( -36.60[100.00%] )
>novel_mir_35	|Unigene41899_All	|location[126,146]	|
5'UGGACAUAAGGCACAUAACAC3'
|||||||||||||||||||||
3'GGCCGAACUAUCAUCAAAACGUAGUUACGAACCUGUAUUCCGUGUAUUGUGAAUCCACAACAAACAAAAACUCCUCCAUUU5' ( -36.80[100.00%] )
>novel_mir_36	|Unigene47346_All	|location[382,402]	|
5'UCAUGUCACAAGGUAGUUUGA3'
|||||||||||||||||||||
3'GAACAGUCUGUUGUAAUAACCAAAUACUCAAGUACAGUGUUCCAUCAAACUUUUUAGUAAAUAAGUCCAAUUAGUACACAA5' ( -35.00[100.00%] )
>novel_mir_7	|CL1242.Contig3_All	|location[245,265]	|
5'UCAAAGAACUUGAGAAAGCAU3'
||x|x||||||||||||||||
3'UUCUGGUUGCGGGUUGUUACUUUCAACAACAGCUCCUUGAACUCUUUCGUAAUAAGGAAGUUUUUUUGUUGUUCCUGUUGG5' ( -24.70[76.95%] )
>novel_mir_7	|CL1325.Contig2_All	|location[664,684]	|
5'UCAAAGAACUUGAGAAAGCAU3'
|x||xo|||||||||||||||
3'CUUUCGAAGCCGGAAGGUACCCAAACCACAAUUUCUUUGAACUCUUUCGUAACUCAAAAGAUCUGUUCCUCCUUCGUCGAU5' ( -24.30[75.00%] )
>novel_mir_7	|CL1325.Contig3_All	|location[769,789]	|
5'UCAAAGAACUUGAGAAAGCAU3'
|x||xo|||||||||||||||
3'CUUUCGAAGCCGGAAGGUACCCAAACCACAAUUUCUUUGAACUCUUUCGUAACUCAAAAGAUCAUUCACGUUUAAACAAUU5' ( -24.30[75.00%] )
>novel_mir_7	|CL1325.Contig4_All	|location[698,718]	|
5'UCAAAGAACUUGAGAAAGCAU3'
|x||xo|||||||||||||||
3'CUUUCGAAGCCGGAAGGUACCCAAACCACAAUUUCUUUGAACUCUUUCGUAACUCAAAAGAUCAUUCACGUUUAAACAAUU5' ( -24.30[75.00%] )
>novel_mir_7	|CL1325.Contig8_All	|location[769,789]	|
5'UCAAAGAACUUGAGAAAGCAU3'
|x||xo|||||||||||||||
3'CUUUCGAAGCCGGAAGGUACCCAAACCACAAUUUCUUUGAACUCUUUCGUAACUCAAAAGAUCAUUCACGUUUAAACAAUU5' ( -24.30[75.00%] )
>novel_mir_7	|CL1325.Contig9_All	|location[769,789]	|
5'UCAAAGAACUUGAGAAAGCAU3'
|x||xo|||||||||||||||
3'CUUUCGAAGCCGGAAGGUACCCAAACCACAAUUUCUUUGAACUCUUUCGUAACUCAAAAGAUCAUUCACGUUUAAACAAUU5' ( -24.30[75.00%] )
>novel_mir_7	|CL1325.Contig10_All	|location[698,718]	|
5'UCAAAGAACUUGAGAAAGCAU3'
|x||xo|||||||||||||||
3'CUUUCGAAGCCGGAAGGUACCCAAACCACAAUUUCUUUGAACUCUUUCGUAACUCAAAAGAUCAUUCACGUUUAAACAAUU5' ( -24.30[75.00%] )
>novel_mir_7	|CL1325.Contig11_All	|location[664,684]	|
5'UCAAAGAACUUGAGAAAGCAU3'
|x||xo|||||||||||||||
3'CUUUCGAAGCCGGAAGGUACCCAAACCACAAUUUCUUUGAACUCUUUCGUAACUCAAAAGAUCUGUUCCUCCUUCGUCGAU5' ( -24.30[75.00%] )
>novel_mir_7	|CL2135.Contig5_All	|location[494,514]	|
5'UCAAAGAACUUGAGAAAGCAU3'
|||||||||||||ox||||xx
3'AUCUCAAACUGGUUCAACCGCUUUUGCGAGAGUUUCUUGAACUUCUUCGAUCACGUGCCCAAACAAGGUAUAGGAUGGUGA5' ( -25.00[77.16%] )
>novel_mir_7	|CL2135.Contig6_All	|location[493,513]	|
5'UCAAAGAACUUGAGAAAGCAU3'
|||||||||||||ox||||xx
3'AUCUCAAACUGGUUCAACCGCUUUUGCGAGAGUUUCUUGAACUUCUUCGAUCACGUGCCCAAACAAGGUAUAGGAUGGUGA5' ( -25.00[77.16%] )
>novel_mir_7	|CL11805.Contig2_All	|location[390,410]	|
5'UCAAAGAACUUGAGAAAGCAU3'
|||||||||||||x|x|||||
3'AAACCAGGUAAACCUCACGAUCAAAACCGAAGUUUCUUGAACUGUCUCGUAUGACGACAAAAGAAAGCUCAUAAAUUUCCA5' ( -24.70[76.47%] )
>novel_mir_7	|Unigene23225_All	|location[278,298]	|
5'UCAAAGAACUUGAGAAAGCAU3'
|||||||||||||ox||||xx
3'AUCUCAAACUGGUUCAACCGCUUUUGCGAGAGUUUCUUGAACUUCUUCGAUCACGUGCCCAAACAAGGUAUAGGAUGGUGA5' ( -25.00[77.16%] )
>novel_mir_7	|Unigene51728_All	|location[30,50]	|
5'UCAAAGAACUUGAGAAAGCAU3'
x||||||||||||||||ox|x
3'UCAGAAGAAAAAAUACCGUCACUAGAAAUCCGUUUCUUGAACUCUUUUUUCGAUGUCUUCGAUCUGUUUGCUUUGAUUUG5' ( -24.00[74.53%] )
>novel_mir_8	|CL7081.Contig1_All	|location[476,496]	|
5'CUUCAGUAGUUGUAUUGUCUG3'
|x|||||||||||||||||x|
3'UUUAACUUUCUCGUUAUUUUCGUAGAUCCCGUAGUCAUCAACAUAACAGCCUCUUAAUACGUUGAAGGUGAACCACAGAAC5' ( -27.30[82.23%] )
>novel_mir_8	|CL7081.Contig2_All	|location[239,259]	|
5'CUUCAGUAGUUGUAUUGUCUG3'
|||||||||||||||||||||
3'UUUAACUCUCUCGUUAGUUUCGUAGAUUCCGAAGUCAUCAACAUAACAGACUCUUCAUACGUUGAAGUUGAACCACGGAAC5' ( -33.20[100.00%] )
>novel_mir_8	|CL10127.Contig3_All	|location[329,349]	|
5'CUUCAGUAGUUGUAUUGUCUG3'
|||||o|||||||||||||o|
3'UUUAGUUCUGGCGUUAUUAGCCUAGGUCCCGAAGUUAUCAACAUAACAGGCUCUUGAUACGUUUCAGCUCUACCACGGAAC5' ( -30.20[90.96%] )
>novel_mir_8	|Unigene15498_All	|location[77,97]	|
5'CUUCAGUAGUUGUAUUGUCUG3'
||||xo|||||||||||||||
3'UUUAGGUCUGACGUUAAUUGGUUAGGUCUCGAAGAUAUCAACAUAACAGACUCUUCAUACGUUUAAGGUCUACCACAAACC5' ( -27.10[81.63%] )
>novel_mir_8	|Unigene27574_All	|location[431,451]	|
5'CUUCAGUAGUUGUAUUGUCUG3'
||||||||||||o||||o|xx
3'CAGGGUCAUCUUCAAGGGAACCUUUUUGAAGAAGUCAUCAACGUAACGGUAUGAAAAGUUCUUGUCAAAGAAAGUCAAACC5' ( -30.20[89.09%] )
>novel_mir_8	|Unigene27575_All	|location[459,479]	|
5'CUUCAGUAGUUGUAUUGUCUG3'
||||||||||||o||||o|xx
3'CAGGGUCAUCUUCAAGGGAACCUUUUUGAAGAAGUCAUCAACGUAACGGUAUGAAAAGUUCUUGUCAAAGAAAGUCAAACC5' ( -30.20[89.09%] )
