# Supplementary material for: Differential microRNA Analysis of Glandular Trichomes and Young Leaves in Xanthium strumarium L. Reveals Their Putative Roles in Regulating Terpenoid Biosynthesis
Source: PLoS One. 2015 Sep 25;10(9):e0139002. doi: 10.1371/journal.pone.0139002 (PMC4583480; doi:10.1371/journal.pone.0139002)
Supplement: S2 Table — (XLSX) [file pone.0139002.s002.xlsx]

## Sheet: Sheet1
Table S2 Primers used in this study
miR5021-RT	GTCGTATCCAGTGCAGGGTCCGAGGTATTCGCACTGGATACGACTATCCT
miR5021-F	5' CGGCGGTGAGGAAGAAGAAGAAG 3'
miR7540-RT	GTCGTATCCAGTGCAGGGTCCGAGGTATTCGCACTGGATACGACTCATCT
miR7540-F	5' CGGCGGCGGTGATATGTAAGGA 3'
miR1134-RT	GTCGTATCCAGTGCAGGGTCCGAGGTATTCGCACTGGATACGACTCTTCT
miR1134-F	5' CCGCCAACGACGACGAAGAAGA 3'
miR5255-RT	GTCGTATCCAGTGCAGGGTCCGAGGTATTCGCACTGGATACGACCCCATG
miR5255-F	5' GGCGGCGGTAGACAATGATAGAAGA 3'
miR7539-RT	GTCGTATCCAGTGCAGGGTCCGAGGTATTCGCACTGGATACGACCTCTCT
miR7539-F	5' GCGGCGGTGGAGAGAGAGAG 3'
miR5025-RT	GTCGTATCCAGTGCAGGGTCCGAGGTATTCGCACTGGATACGACCTGTCA
miR5025-F	5' GCGGCGGACTGGGTATTGTAAG 3'
novel_mir_19-RT	GTCGTATCCAGTGCAGGGTCCGAGGTATTCGCACTGGATACGACTAACGA
novel_mir_19-F	5' GCGGCGGTGGTTAGTTACAAGG 3'
novel_mir_22-RT	GTCGTATCCAGTGCAGGGTCCGAGGTATTCGCACTGGATACGACCCCGAC
novel_mir_22-F	5' GGCGGTGCTCACTTCTTTTGCT 3'
novel_mir_34-RT	GTCGTATCCAGTGCAGGGTCCGAGGTATTCGCACTGGATACGACATGTCA
novel_mir_34-F	5' GCCGCCACCACAGGCAGAATC 3'
novel_mir_35-RT	GTCGTATCCAGTGCAGGGTCCGAGGTATTCGCACTGGATACGACGTGTTA
novel_mir_35-F	5' CGGGCTGGACATAAGGCACA 3'
novel_mir_11-RT	GTCGTATCCAGTGCAGGGTCCGAGGTATTCGCACTGGATACGACTACACC
novel_mir_11-F	5' CGGGCTTGCGGATTTGGAAA 3'
novel_mir_2-RT	GTCGTATCCAGTGCAGGGTCCGAGGTATTCGCACTGGATACGACGGAGCA
novel_mir_2-F	5' GCGGTAATCGAGAGAAGGCGGA 3'
novel_mir_8-RT	GTCGTATCCAGTGCAGGGTCCGAGGTATTCGCACTGGATACGACCAGACA
novel_mir_8-F	5' GCGGCGGCTTCAGTAGTTGTAT 3'
novel_mir_14-RT	GTCGTATCCAGTGCAGGGTCCGAGGTATTCGCACTGGATACGACAACCGT
novel_mir_14-F	5' GGGCTGGTGCAGTTCGGGA 3'
novel_mir_17-RT	GTCGTATCCAGTGCAGGGTCCGAGGTATTCGCACTGGATACGACTAACAA
novel_mir_17-F	5' CGGCGGTGGTTAGTTGCAAGG 3'
novel_mir_32-RT	GTCGTATCCAGTGCAGGGTCCGAGGTATTCGCACTGGATACGACCTTCCC
novel_mir_32-F	5' GCGGCGGGTTCAATAAAGCTGT 3'
actin-F	TACTACAACGGCAGAACGGGA
actin-R	AGACGGCTGGAACAAAACCTC
universal reverse primer	GTGCAGGGTCCGAGGT
