# Supplementary material for: Differential microRNA Analysis of Glandular Trichomes and Young Leaves in Xanthium strumarium L. Reveals Their Putative Roles in Regulating Terpenoid Biosynthesis
Source: PLoS One. 2015 Sep 25;10(9):e0139002. doi: 10.1371/journal.pone.0139002 (PMC4583480; doi:10.1371/journal.pone.0139002)
Supplement: S3 Table — (XLSX) [file pone.0139002.s003.xlsx]

## Sheet: Sheet1
Table S3 Analysis of identified conserved miRNA families in leaves and glandular trichomes of X. strumarium
	Leaves				Glandular trichomes
miRNA family	sequence	number		miRNA family	sequence	number
miR1023	ATCGAGAATTGGAGAGAGATGCAT	68		miR1023	ATCGAGAATTGGAGAGAGATGCAT	64
miR1026	ATGAGGAGAAGACTTGAGAAGACA	1622		miR1026	AGAGGAGAAGACTTGAGAAGACA	1993
miR1028	TGGACATTGGTTGATCTACGTGCT	1		miR1028	TGCAATGTAGATTACGAGC	8
miR1032	ATGGTGACCTGCTTTGGAATTGGG	2		miR1032	AGAGTGACGTGCTGGAATTGGTAG	2
miR1045	AAGCTGGCTGAGCTTTTTGCGTCT	2		miR1045	AAGCTGGCTGAGCTTTTTGCGTCT	2
miR1046	TGGCTGAATAATATGAAGACATC	82		miR1046	TGGCTGAATAATATGAAGACATC	148
miR1048	TAGAATTATGCATGTGTAGACGAC	491		miR1048	TAGAATTATGCATGTGTAGACGAC	432
miR1057	ATTCTTGTGTTCGGCTGGGCGAGT	29		miR1057	ATTCTTGTGTTCGGCTGGGCGAGT	26
miR1074	AGGGTTGTTGGTGGTGGTTGA	18		miR1074	GGGTTGTTAGTTGTAGGTTGTTAT	22
miR1079	ACCTAAAAGAATCAAGCAATGTGT	2		miR1079	ACACAAAAGATTAGTCTGATGGGT	26
miR1085	CTTGATATGTTTGTAGGAT	97		miR1085	TTGATATGTTTGTAGGAT	180
miR1089	AGAGTCATCTTAGGTTGTTTGACA	57		miR1089	AGATACTCTAGGATTGATTTTGC	8
miR1112	AGGAATGGTATCAAACAAAGTCT	32		miR1112	ACTTTAAGTTGATGGCATTCTCTG	1
miR1114	AAGGGACTAAACACATTGAGATAG	4		miR1114	AAGGGACACAAGCATGAGCTG	64
miR1118	AAACTGCATTTGGAATGGAGGGGA	8		miR1118	AACACTCTATTTGGAATGGAGGGA	2
miR1124	GCAGGAGAGAAGAGCGAGTTGC	12		miR1124	GCAGGAGAGAAGAGCGAGTTGC	19
miR1130	ATCATGTAGACTTTAATATAGACG	44		miR1130	TCATGTAGACTTTAATATAGACGA	29
miR1134	AACAGACGACGAAGAAGAAGAAGA	457		miR1134	AACGACGACGAAGAAGAAGAAGA	882
miR1139	AGAGTGAACTCATACACTGTAATA	5		miR1139	AGTAACAGTAACAGTAACA	88
miR1142	AAGGATTGTGGATGCGACATGTGG	359		miR1142	AAGGACTGTGGATGCGACATGTGG	831
miR1144	TGGGCACACGGGCACGCAGAG	397		miR1144	TGGGCACACGGGCACGCAGAG	273
miR1148	CCGAACGGTAGGGGGACTTGG	5		miR1148	CCAAAGGCACGGAGGACATGG	160
miR1156	TTCAGGCTTGGCTTCAGTCAC	2		miR1156	TTCAGTTGGAGACTTCAGGGCA	186
miR1169	TAATCAAGCAAGCAAGCACTCCAC	1		miR1169	TAGTCGGCAGAAGCAACATCACA	2
miR1171	ATGGAGTGGAAGTGGAGGGAGCGG	5		miR1171	TGGATGGGGTGGAGTAGGTGG	16
miR1222	TTTTAAGGAGTCCGACTGGTATA	17		miR1222	TTGAAGGATTCATAGGACATA	9
miR1223	TTGTAGAGGCATATACCTCTTA	14		miR1223	TTGTAGAAGGCATGCACCTTA	2
miR1310	AGAGGCATCGGGGGCGCAACGC	101		miR1310	GAGGCATCGGGGGCGCAACGC	59
miR1319	ACGGGCTCGGTAATATATATATA	1		miR1319	AAACCGGCATGTTAATTATTTTA	140
miR1320	TGACGGAGGAGATTTTATAGT	2		miR1320	TGGACACTGGAGGAAATTTTCATA	1
miR1436	AATTATGGGACGACGAAGAGGAGT	345		miR1436	AATTATGGGACGACGAAGAGGAGT	397
miR1438	AGGTAATTTTGATCATTTTGGTAC	9		miR1438	AGGGTATTTTAGTCATTTTACA	62
miR1440	TTAGGAGGGTGGTATTTAT	78		miR1440	TATAGGAGAGTGGGTATTGAA	125
miR1441	AACAATGTCGGAAACAGGTTT	890		miR1441	ACAATGTCGGAAACAGGTTT	1169
miR1450	ATCTTCAATGGGTCGGTCAGGTTA	1		miR1450	ATCTTCAATGGGTCGGTCAGGTTA	2
miR1507	TTTCACTCCATACATCATCTA	254		miR1507	TCTCATTCCATACATCGTCTGA	174
miR1508	TAGAAATGTGGAAATAGAAGATG	145		miR1508	TAGAAAGGGAAATAGCAGTTG	23
miR1509	TTAAACAACGAAATCACGGTTG	1		miR1509	TTAATCAAGGAAATCACGGTCG	81
miR1510	AGGGATAGGTGAAAATGACGTGGC	18		miR1510	AGGGATAGGTAAAACAACTAC	51
miR1511	ACCTGCTCTGATACCATGTTCAAT	21		miR1511	ACCTGCTCTGATACCATGTTAAAA	40
miR1512	TAACTGAACTTAGTCTTGATGCAT	1		miR1512	TAACTGAACAATCTAAGCATT	2
miR1513	ATTAAATTGTATAAATGACATGGT	4		miR1513	TAAGAAGAAAGCTCAGGAC	41
miR1516	AGCTTCCTACGGTAGACAAATATA	23		miR1516	AATGTCTGGAGCTGCGACGGTGGT	1
miR1520	ATGAACAGATAGATACATGACACA	432		miR1520	ATGAACAGATAGATACATGACACA	305
miR1521	AGAATGTCACGTGTCAACTCATAC	87		miR1521	AGAATGTCACGTGTCAACTCATAC	57
miR1526	ACCGGCAAGAGGAATAATTGAGAA	1		miR1526	CTGGAAGAGGGACGAAATTAACAA	11
miR1528	ATAGATAGATCATATACGTTAGTT	3		miR1528	ATAGATTATATAGTATATTGAGTA	1
miR1535	ATTGTTTGTGATGATGGGTCT	3		miR1535	CTTGTTTGTGGTGATGTCTAG	2
miR1536	AAGAGAGACAAAGTGGTGTTCTAA	2		miR1536	AACGCATGAGACAAAGGTAGTTTA	12
miR156	TGACAGAAGAGAGTGAGCACA	13082		miR156	TGACAGAAGAGAGTGAGCACA	8443
miR157	TTGACAGAAGATAGAGAGCAC	629		miR157	TTGACAGAAGATAGAGAGCAC	1963
miR159	TTTGGATTGAAGGGAGCTCT	130		miR159	TTTGGATTGAAGGGAGCTCT	58
miR160	GCGTATGAGGAGCCAAGCATA	49		miR160	GCGTATGAGGAGCCAAGCATA	30
miR161	CTGAAAGTGACTACGATGGGGC	43		miR161	TTGAAAGTGACTACATCGGGG	40
miR162	TCGATAAACCTCTGCATCCGG	32		miR162	TCGATAAACCTCTGCATCCGG	23
miR164	TGGAGAAGCAGGGCACGTGAT	2518		miR164	TGGAGAAGCAGGGCACGTGAT	891
miR165	TCGGACCAGGCTTCATCCCCC	44364		miR165	TCGGACCAGGCTTCATACCCC	173
miR166	TCTCGGACCAGGCTTCATTCT	145175		miR166	TCGGACCAGGCTTCATTCCCC	80983
miR167	TGAAGCTGCCAGCATGATCTG	30211		miR167	TGAAGCTGCCAGCATGATCTA	22215
miR168	TCGCTTGGTACAGGTCGGGAA	915		miR168	TCGCTTGGTGCAGTTCGGGAA	2113
miR169	CAGCCAAGAATGACTTGCCGG	35		miR169	TAGCCAAGGATGACTTGCCGG	45
miR170	TATTGGCCTGGTTCATTCAGA	5		miR170	TATTGGCCTGGTTCATTCAGA	3
miR171	AGATGTTGGTGCGGTTCAATC	585		miR171	AGATGTTGGTGCGGTTCAATC	507
miR172	AGAATCTTGATGATGCTGCAT	29124		miR172	AGAATCTTGATGATGCTGCAT	22190
miR1852	ATATGGAATTTCAGAATGAGTGTA	2		miR1852	ATATGGAATTCAGATGCAGAGATT	7
miR1854	TGGATGAAATTGAAGAATGGA	105		miR1854	TGGATGAAATTGAAGAATGGA	147
miR1858	AGAGGAGGAGGAGGGTGGGGC	41		miR1858	GAGAGAGAGGAGGGTGGGG	88
miR1860	ATCTGGATGACTGATGGCTTTCTCT	53		miR1860	AGAAAACCGAGCTTCCAGACGCAT	7
miR1861	GCGGTCTTGAAGGCAGAACTGAAG	37		miR1861	GTGGATCTTGAGTGCGGAAACTAG	1
miR1862	ACAGGTTGGTTGATTGTTGAGGAC	21		miR1862	ACAGGTTGGTTGATTGTTGAGGAC	6
miR1863	ACCTGCTCTGATACCATGTTAAAT	816		miR1863	ACCTGCTCTGATACCATGTTAAAT	2064
miR1869	TGAGAACTAGCTATGTGGAGGTA	17		miR1869	TGGAACAATGTAGGCATGGGAAGTC	993
miR1870	AAGCTGAATTAGACTTAGGGGCA	2		miR1870	TCTAGAATCTAGACCAATGGGCAT	1
miR1871	ATCGGCTCTGATACCATGTAGTTT	4		miR1871	ATGGCTCTGATACCACTGATGGTT	3
miR1873	ATCAACAATGGTATCAGAGTAAAG	1		miR1873	ATCAACATGGTATCAGAGCGCACG	2
miR1875	AAATGGAGTAATAGTGCAAAGAGA	2		miR1875	AGAATGGAGTAAGTGAAACAGACA	6
miR1877	AGAGAGTGTGCAATGATGAGAGGG	109		miR1877	AGAGAGTGTGCAATGATGAGAGGG	130
miR1878	ACTAGTCTGATTCATATAAAACA	301		miR1878	ACTAGTCTGATTCATATAAAACA	295
miR1879	GTGGTTGGTTTTGGGATGACGGTG	6		miR1879	TGTGTGTGTTTAGGGATTGAGGGG	2
miR1881	AATGTTTTGTAGCATGATGGGTA	17		miR1881	AATGTTTTATTGTATCGGGTGGTT	7
miR1886	AGAGATTGAAAGAGCGTTTGGAGT	45		miR1886	ATTCAAATTTGATTTCATCTCCAT	1
miR1887	ATAGCTAACGTAGAGTCTAAGGA	49		miR1887	ATAGCTAACGTAGAGTCTAAGGAG	73
miR1888	TTAAGTTAATGATTGTGTAAGAAT	1		miR1888	TAAGTTAATGATTTGGTGAAGGAA	1
miR2055	ATTTCCTTTGGAAGGTGGTTGGTC	3		miR2055	TTTCCTTTGGAAGGTGGTTGGTCG	1
miR2079	AGGAATTGATAGTTGATGACGCAT	1		miR2079	AAGTTGATAGTTGTGACTGACGCA	19
miR2083	AGATTAGAGACGATGCAAGAACGA	2602		miR2083	AGATTAGAGACGATGCAAGAACGA	2196
miR2084	CCTACATTGGTTGGATTGTTGGAA	1		miR2084	TCCTGAATTGTTGGTTTGGTGGA	2
miR2089	AGTGATTGGTAGTAGATTGGTAAA	209		miR2089	AGGATTGGTTATATAGTGGAAGAA	15
miR2090	ATACTCTGATTTAGACATGGTTTG	41		miR2090	AACTCTGATTATAGTTACATTTTT	1
miR2092	ACAGCATGCCATTGGCAGCACGGT	4		miR2092	CGAACTGAAGTCGGATGTTTGCAT	1
miR2097	TTCTTCTTCTTCGTCGTCATTTA	30		miR2097	TTCTTCTTCTTCGTCGTCATTTA	36
miR2099	TGAAATCTTTGTACAACTTTC	19		miR2099	TGAATTCTTTGTACAACTTTA	30
miR2101	ACATTTAGACTGAAGTGGCATTGT	36		miR2101	ACTGTTTACACATGTGTAAGATGT	1
miR2108	TTGAGTGTTGTAAGTTTGTCGG	22		miR2108	TTAATTGTTCATGTTTGTCGT	7
miR2118	GTCGATGGAACAATGTAGGCAAGG	2244		miR2118	GTCGATGGAACAATGTAGGCAAGG	956
miR2119	TGAAAGGAGAATGTAGGGGAA	47		miR2119	TCATAGGAGTTGAAGGTGGAA	51
miR2199	TGATAACTCGACGGATCGC	6969		miR2199	TGAACCTGAGCACGGACCAC	332
miR2275	AGAATGGACGGATAGACAAACTCA	155		miR2275	AGAATGGACGGATAGACAAACTCA	170
miR2586	CGGTTCGGTATCGGTATTCAGGAC	28		miR2586	GTCGGTGTCGTATCGGTATTGTGA	1
miR2590	AGAATACATAGTAGAATAATCGAC	15		miR2590	AGAATGGAATCGGCAGAATAATA	1
miR2592	AAACAGGACTCCGCATTTTC	24		miR2592	GGAAAAGCATGAATGTATGGGCG	5
miR2593	ATACGTACAATGATGAATGACCT	27		miR2593	AACATCATCTGTTGAATCGAATCT	1
miR2595	TCACATTTTCTTCTTTTTTCTT	13		miR2595	ATAATTTTCTTCTTGTTATCGTCT	3
miR2600	AGCATTGTGGAATTGGTGCTTGGT	10		miR2600	AAGATGTGGATGATTGTGATTGGT	28
miR2604	TACTTTTTATGTAGGAGGTTA	5		miR2604	TACTTTTTATGTAGGAGGTTA	4
miR2606	AGTTAAGAACCATACCAAATGACC	102		miR2606	AGAAGGATCATACAAAAGAACAC	116
miR2607	ATGTAGAATTATGTAGATGAGTGT	60		miR2607	ATGTAGAATTATGTAGATGAGTGT	41
miR2610	AGGTGTGAGACTTGTATTGGCTTT	2		miR2610	AGATTGAGATTGTATGGGCATA	50
miR2616	ATTGGTTTGGTTCGGTAGTGGTAT	14		miR2616	ATTGGTTTGGTTCGGTAGTGGTAT	9
miR2619	ATGATGTTTTGGATTGTTTAGGCTA	368		miR2619	ATGATGTTTTGGATTGTTTAGGCA	87
miR2621	AGACTTGGGCTAGGCCATTTGGGC	7		miR2621	AGCTTCGGTGTCTAGGAATTCGGC	2
miR2626	AACGCATCGGATTTAGGCGTGTAT	32		miR2626	AACAGATCGGATTTAGGCGTGTAT	23
miR2627	TTTCCGGTAGTTAGACATGCGGG	380		miR2627	TTTCAGGTAGTTAGACATGCGGG	382
miR2628	AATGAATAGGAATGATGAGTA	8		miR2628	CAATGAAAGAAAATGAGCTAA	4
miR2656	AGACGTTGCATGAATCGAGTTCGG	536		miR2656	ACGTGGCATGAATCGAGTTTGG	331
miR2660	TGAATGAACATCAGCTATAGCTAG	2		miR2660	TAAGACATAACCTAAAGCA	13
miR2661	TAGGTTGAAAAATGGGCAGAA	158		miR2661	CAGGTTTGGAGAATGGGCTAG	8
miR2666	GAAAGTTGCAGGATATCAAACGGA	26		miR2666	CAGAAAATGAGATATCATGGA	4
miR2670	AAGTTGAGTTGTTAGGTTGGTGGA	2		miR2670	AAGTTGAGTTGTTAGGTTGGTGGA	1
miR2864	GATGTTTTGGATTGTATAGGCTA	60		miR2864	GTTGTTTTGGATTGTTTAGGCTA	268
miR2867	GCAGGACGGTGGTCATGGCA	244		miR2867	CCGCGGACGTGTGGATGCGCA	87
miR2871	TATTTAAGTGTTCTATGGTCA	10		miR2871	ACCGGATGAACACTAGCATGAAAA	9
miR2873	GGTGGACTTGAGGATTTGGCATG	13		miR2873	TTGACTAAGATCTTGGTATG	221
miR2875	ATTACAGTCATTACTGTTTATGTA	1		miR2875	TTTGTTCAGTCTATAAGTTTATA	1
miR2880	ACTATTCCGTTCGGACAGAGCATG	3		miR2880	ACTATTCCGTTCGGACAGAGCATG	3
miR2913	AGGAGGTCGGGTGAGTGCAAGGAG	2		miR2913	GAGGGTCGGGATTGCCAAGCAGAG	10
miR2916	TGGGGGCTCGAAGACGATCAGA	1358		miR2916	TGGGGGCTCGAAGACGATCAGA	1779
miR2920	ACACACACACATATAACTTTTAAA	12		miR2920	AAACTGAACCAATTAACATTTAAA	2
miR2923	AGGACAACAATACAAATAACAAA	19		miR2923	AGGACAACAATACAAATAACAAAA	12
miR2928	AAAGAAGACGACTATTTTCTG	7		miR2928	AAGAAGACGACTGTTTGTTTG	4542
miR2936	ACTTGAGAGATGTAGAAGACGACG	28		miR2936	TTTGAGAGAAGAACCAGAGACG	77
miR2937	ATAAAAGCAGTTGAAGGATCT	17		miR2937	ATAAAAGCAGTTGAAGGATCT	10
miR2950	TGGTGTGCGGAATGGGGGTGGAAA	2		miR2950	TGGTGTGCGGAATGGGGGTGGAAA	2
miR319	TTGGACTCAGAGGACGACTCCT	92		miR319	TTGGACTCAGAGGACGACTCCT	145
miR3437	AAAAAACACAATGGATCACGAGAT	281		miR3437	AAAAAACACAATGGATCACGAGAT	254
miR3438	TCAAGGATCTTAGTATGAAGCC	1		miR3438	TAAGGACAAGCTATGAAGAC	15
miR3443	GTTGCATTGCGTGAGATTAGAGTT	1		miR3443	TGCCATTTGTAGAGATTAGAGTAT	3
miR3444	TTCGGGAGCGTCCATAGATCGA	9		miR3444	AATCCATCCAATCGTCCCAATTAA	8
miR3447	TGTTGATATGGTTGTTATGAA	9		miR3447	TGTGAGTGTGTGTGTTTATAGAA	8
miR3449	AGAGAGAAACGACAGATCTGGAATA	103		miR3449	AGAAGACAAGCAATCTGATA	20
miR3476	TGAACTGGGGTGCGTTGGCTC	11		miR3476	AGCCAACAACCATACCTCTAA	26
miR3509	ATCTAACACTCTCAAGACCATCAT	13		miR3509	AGTACCTTAGAGTGCCGTTAGTGA	8
miR3513	TTGATAAGGATGAACTGGTAT	6932		miR3513	TTGATAAGGATGAACTGGTAT	6731
miR3514	AAGGATTCTAGTCTTACGGTGGAC	37		miR3514	AAGGATTCTAGTCTTACGGTGGAC	20
miR3515	AATGTAGAAACAGGTGAACCGGTA	16		miR3515	AATGTAGAAACAGGTGAACCGGTA	15
miR3516	GACGTGGTGCTGATATGACAGAAG	232		miR3516	GACGTGGCGCTGATATGACAGAAG	770
miR3520	AGGTGATGAGTGAATACTGATGGC	88		miR3520	AAGGTGATGGTGAATATTCTTACA	5
miR3522	TGAGACCACCAACTGATGCAGCGA	3		miR3522	TGAGACCAAATGAGCAGCTGA	122
miR3627	TGCGCAGGAGGATGGTGCTT	132		miR3627	TGCGCAGGAGGATGGTGCTCA	100
miR3630	GCAAGTGATGATAGATCAGACAG	8		miR3630	GCAAGTGATGATAGATCAGACA	16
miR3631	ATCATTGGATGATGTACATACAAG	2		miR3631	ACATTGGATCGTTGTCAACAA	2
miR3633	GGAAGGATGGTAGGTAGAT	897		miR3633	GGAATGGTGGCTTTAGGAGA	6
miR3636	GTCAAGTGGGAGAAGCAAGTGGA	340		miR3636	GTCAAGTGGGAGAAGCAAGTGGA	399
miR3637	ATATTATGTATTTGTTGTAGTCGA	1		miR3637	AGTTTAGTATTGTGGTTTTCGG	90
miR3639	ATTACTTCTGGAAAGGCTGAAAGG	10		miR3639	ATACTTCTGGAAATGCTAAAAGGC	2
miR3699	AGAAGATATGTATAGACTTTGGTC	531		miR3699	AGAAGATATGTATAGACTTTGGTC	409
miR3707	GATGATACTCCATTGATCCTTGAG	16		miR3707	ATGATCTGACCATTATACCTCTAA	1
miR3712	GTTGTGATCAAGATCGACTACTA	16		miR3712	TTGTGATCAAGATCAACTACTCGA	4
miR390	AAGCTCAGGAGGGATAGCGCC	470		miR390	AAGCTCAGGAGGGATAGCGCC	261
miR393	TCAAAAGGGATCGCATTGATCC	6		miR393	TTCCAAAGGGATCGCATTGATT	15
miR3933	AGAAGAAAAATGTGACTCGGT	2		miR3933	AGATAGCTTAAATGACTGACTCGG	2
miR394	TTGGCATTCTGTCCACCTCC	33		miR394	TTGGCATTCTGTCCACCTCC	7
miR3946	TTGTAGACAGAAGGGAAGAAGCA	3		miR3946	TATGAGAGGAAGAGAAGAGAGAA	16
miR3948	GGAGTGGGAGTGGGAGTGGGGTCA	3		miR3948	TGGGTGTGTGTGGGAGAGAGGTG	10
miR395	CTGAAGATCTGGAGGCACTATC	99		miR395	CTGAAGATCTGGAGGCACTATC	147
miR3951	TAGAAGAAAGATGAGAGAAAACC	17		miR3951	AGATAAAGACTCGAGATGAAAATA	4
miR3954	TGAGACAGAGAAATCACGGTTG	30		miR3954	TGGAGAGAGAAAGTCGACGGTTA	5
miR396	TTCCACGGCTTTCTTGAACTG	337		miR396	TTCCACGGCTTTCTTGAACTG	939
miR397	ATTGGAGATACAGACGTTGATGAC	407		miR397	ATTGGAGATACAGACGTTGATGAC	284
miR3979	TGCGGGGGAGGAGAGAGC	171		miR3979	CCGGGGGAGGAGGAGAAGG	394
miR398	GGGGCGGACTGGGAACGGCCT	10965		miR398	GGGGCGGACTGGGAACGGCCT	10464
miR399	AGGACTACTCTCTGTTGGCAT	36		miR399	AGGACTACTCTCTGTTGGCAT	9
miR403	TTAGATTCACGCACAAACTCG	42		miR403	TTAGATTCACGCACAAACTCG	88
miR408	ACAGGAGAAGAGGTAGACCATTGT	952		miR408	ACAGGAGAAGAGGTAGACCAAATG	3534
miR414	TTCATTCATCATCATCATCGACA	20		miR414	TTCATTCATCATCATCATCGACA	19
miR415	AACAAGAGTACAGAAGACAGAACA	74		miR415	AACAGATGAACAGAAACAGAAACA	433
miR418	TTTGTGATGATGATGACG	258		miR418	AATGTAGATGATGAAGATGACGAT	22
miR419	GTGAGAATGATGACGGATGAGTAT	36		miR419	GTGAGAATGATGACGGATGAGTAT	63
miR4221	AAGATGTTCGAAGATGTGTGAAGA	1181		miR4221	AAGATGTTAGAAAATGTGTGAAGA	1010
miR4223	AGGAATATGATAAATAAATCGGAC	17		miR4223	ATGGAATTTGAAACATAAACAAGC	7
miR4235	ATTGAAAACCTCAACACCT	35		miR4235	GCTTGAAACCACTACACCCCT	74
miR4237	AAAGTGTTAACATATATAATCGTCA	12		miR4237	AAAGCTGATAAACAAGATAATCGA	1
miR4240	TGACTAGACCCATACTTAT	12		miR4240	TGACTAGACCCATACTTAT	59
miR4242	AATAGTTAATATGGCATTCCCCTC	3		miR4242	AACAGTTAATATGGCATTCCCCTC	13
miR4243	ATGAATATTATAGATCTGGTACA	242		miR4243	ATGAATATTATAGATGTGGTACA	108
miR4248	AGATTTTATTTTTGTGCAGGATCA	3		miR4248	ATCATTTTTTTTTTCGGGCAATCA	1
miR4249	TGGATTTGGAAAAGATTGAGGTA	12		miR4249	TGAATATGAGAAGTGATGAGGTT	1
miR4342	AACGAACTTAGAATGTAGATCGGA	241		miR4342	AACGAACTTAGAATGTAGATCGGA	363
miR4348	AAAAGCTTGTAAGATGGTAACTT	3658		miR4348	AACATGTAGAGATAGGCTGACATT	61
miR4349	ATATGGTTAGTAGATAAACAAAGA	3		miR4349	TTTGGATAGTAGATAAGCAAACA	44
miR4350	TCAAATGATTTGTAGCTAGTTGGA	6		miR4350	TCAAATGATTTGTAGCTAGTTGGA	2
miR4351	ATTGGGCTTGAGTGTGGAGTTGGG	24		miR4351	ATTGGGCTTGAGTGTGGAGTTGGG	25
miR4352	TAACAAGGTTAGACATTTAGACGG	127		miR4352	TAAAATGTAGCATTTTAATGACC	4
miR4359	AACCGGATATGTTAACGACTCGGTA	1		miR4359	AACGCGTGATTGTAATACGGTT	173
miR4362	ACCTGTAGGACAGACGACAGTAGC	2		miR4362	CCTTCAGGAAGACTCATGTAC	1
miR4366	TTGACCGTTAGTAGAGATTGTTGG	7		miR4366	TTGACCGTTAGTAGAGATTGTTGG	8
miR4368	AGAACAGGTACTTAGTATAGCAAC	8		miR4368	AGACGTAATTACCCTTAGTAACA	6
miR437	AAAGTTGAGGCATTTTGACAT	16		miR437	AAATTGTAGCAGAAGTTTGGACTT	17
miR4370	ATAGACTCGTCCTGATTTGGCGTT	8		miR4370	ATAGACTCGTCCTGATTTGGCGTT	4
miR4371	AAGGTGTGACAAGACAAGGAGAGT	2		miR4371	TAAGGATAACGTGTAGACGGAGA	66
miR4372	TAACAATCGTGACAGAGACGACA	710		miR4372	TAACAGTCGTGACAGAGACGTCA	668
miR4373	AAGTTGACGTGACGCTGATGTGAC	250		miR4373	AATTGATAGTAGTAACGGATTGAC	3
miR4374	ATTTTGCAGAAGACGTTGTTGAGG	40		miR4374	TATCTTTCATTAGACGTTCGTTGG	1085
miR4376	AGGGCAGGAAGAAGATGATGCTGA	16		miR4376	AGGGCAGGAAGAAGATGATGCTGA	10
miR4377	ACGTGACGCTGAGATGGAAGATG	967		miR4377	ACGTGACGCTGAGATGGAAGATG	1021
miR4378	ATAAGGACTGTCATAAGTGTGTA	43		miR4378	TATGAACTGTTCAGAATGTGGTAC	22
miR4384	ATTCAGACACTGCATAAAGAACA	10		miR4384	ATTCAGACACTGCATAAAGAACA	4
miR4385	ATGACTGTAGAAAAGGGTATTGGT	6954		miR4385	ATGACTGTAGAAAAGGGTATTGGT	7288
miR4387	AAGGTGATGACGCATGACACTTGA	82		miR4387	AAGGTGATGACGCATGACACTTGA	53
miR4390	ATTACTCGTCGGGTATCGGGTATA	181		miR4390	ATTACTCGTCGGGTATCGGGTATA	111
miR4391	TCAGGCAAAGAATAAGAAGATG	14		miR4391	CTCGGCAAAGAACTAAGAAGAAGA	3
miR440	AGGTCTCTGATGACGCGGACATA	415		miR440	AGGTCTCTGATGACGCGGACATA	205
miR4400	ATTCGGAAGAAATACTGGAGACGC	53		miR4400	ATTCGGAAGAAATACTGGAGACGC	55
miR4403	ACGCACACGAACACAAACGGACA	245		miR4403	ACGTACACGAACACAAACGGACA	108
miR4406	ATTGATTTGAGTAGAAGGGTATA	529		miR4406	ATTGATTTGAGTAGAAGGGTATA	462
miR4411	TTTTGTAATTAAGTTTGTCGGTT	2		miR4411	ATATAGTAAGCTAGATTTGTCGGT	3
miR4414	AGAACTTGTGACTCGTTGGTTCA	31		miR4414	AGAACTTGTGACTCGTTGGTTCA	13
miR4415	AAGCGGATGCGGATATCAATGGCA	65		miR4415	AAGCGGATGCGGATATCAATGGCA	61
miR443	TAACAATAACAATAAATCCTGGAC	24		miR443	ATACAACACAATAAACTGGAG	199
miR444	TCTTGTCTCAAGTTTGCTGC	2		miR444	TCTTGTCTCCCAAGCTTGCTGC	3
miR447	TTGCGGGACGACAATTTTGTT	3		miR447	TATCGAAGGAAATTGTGTATT	2
miR472	TTTACCTACTCCACCCATACC	218		miR472	TTTTCCCCACACCGCCCATTCC	1543
miR477	AGAAGGCCACTTGTGGGAGTAGGA	63		miR477	ATTGAAGACTTTGGGAGCAGC	116
miR479	ATGTTGGGATTGGGTTCGGCTCAT	10		miR479	ATGTTGGGATTGGGTTCGGCTCAT	8
miR482	TTGCCTACCCCACCCATACCAA	190		miR482	TTGCCTACCCCACCCATACCAA	678
miR4993	AGCGGGCGGCGGTGGAGAG	106		miR4993	GGCGGCGGCGGCGGAGGCT	13
miR4995	AGGTCAGGTCGGCTGGTTAACGGG	3		miR4995	AGGTCAGGTCGGCTGGTTAACGGG	8
miR5013	TTTGTGACTCTAGATGGTATT	40		miR5013	TTTGTGACTCTAGATGGTATT	9
miR5014	ATACTTAGGGTTTTGTACATACAT	6		miR5014	ACGACTGTTTTGTACGACAT	5
miR5015	TTGGTTTTTATTGTAGTCTTG	3		miR5015	TTGTGTTATTTGTAGGCATTC	5
miR5020	AGGAGCATGAAAGAAGCGTGATA	85		miR5020	AGGAGCATGAAAGAAGCGTGATGA	27
miR5021	TGGACCGAAGAAGAAGAAGAATA	40		miR5021	TGAGGAAGAAGAAGAAGAGGATA	265
miR5023	ATTTGGATAGTGGATAAGCGGGCA	618		miR5023	ATTTGGATAGTGGATAAGCGGGCA	731
miR5024	ATCAGAAGAGCCAAGAATAACA	9		miR5024	ATGAAAAGACACAATGATATAACA	139
miR5025	ATGTATATATGTATAGTAGGACA	5		miR5025	ACTGGGTATTGTAAGTGACAG	4772
miR5029	AATAGAGAGAACACGTAGCAAGAA	3		miR5029	AATGAGAGAGTACGACGTGACAATA	59
miR5040	ATGATATAGAACAAGGGCAGTGAG	25		miR5040	ATGATATAGAACAAGGGCAGTGAG	28
miR5049	AGACACATTTATTTTGGGCGGTAG	9		miR5049	AATTAATATAGGATCGCTGAGGGA	18
miR5052	ATCGCTGGACTTAGGCATA	37		miR5052	ATGGCTGGACTTAGGCATA	62
miR5054	GTGCCCCACGGTGGGCGCCA	20		miR5054	TCGTCCCACGGATGGCGCCA	608
miR5058	AACATTGACGGAACGTGAAAAACA	79		miR5058	AACATTGACGGAACGTGAAAAACA	56
miR5059	TCGGTCCCGGGCAGCAACACCA	251		miR5059	TCGGTCCCGGGCAGCAGCACCA	72
miR5066	AAGTGGATGAAGATGGAGAGCCT	34		miR5066	AAGTGTTAAGTGGAGTGCCTCGGG	5
miR5068	ACGGGTATGGGCAGGGTAGGGTAT	4		miR5068	ATCGGGTAAGCGGGTAATCAGGTA	6
miR5070	ACTAAGGTAGGGTCTGAAGAGGGT	1536		miR5070	ACTAAGGTAGGGTCTGAAGAGGGT	1311
miR5071	TTCAAGTATGATATCGTAGGACA	51		miR5071	TGAGAGCATCAAAATCGTGGACA	2
miR5072	GTTCCCCAGCAGAGTCGCCA	85		miR5072	GTTCGTTCCCCAGCAGAGTCGCCA	440
miR5077	TTCACGTCGGGTTCACCA	260		miR5077	GATTCACGTCGGGTTCACCA	155
miR5079	TTTAGATTGTTATGGTATTGGTAT	11		miR5079	TTTAGGATCAGGTATGTTTGGTAT	5
miR5081	ATTATTTGTAGCAAATTGATGGAT	40		miR5081	AATCTGTAGCAAAATTGAGGTAGT	3
miR5138	GTAAGAATCGTCAGGCGCTA	481		miR5138	AAAAAGTCGTTAGGCGGTGC	112
miR5139	AACCTGGCTCTGATACCA	447		miR5139	AACCTGGCTCTGATACCA	264
miR5140	GCTTGTGAAGATTATGGAGTG	497		miR5140	GCTTGTGAAGATTATGGAGTG	513
miR5141	AGAACCGACCCGAACTGCAGATA	23		miR5141	AGACCCCGACGCGATTCAGATCA	1
miR5148	ATGGGGGTAGAAATGTCATTTCAA	19		miR5148	ATGGGGGTAGAAATGTCATTTCAA	10
miR5150	AAAACTGCAGCATGATCAGAAGCC	1		miR5150	AAACTGCAGCATGATCAGAAGCCC	4
miR5151	AATGATGAGGGTGTACGAAGTGAA	11		miR5151	TAAAGATGTGGAGGAATGAA	57
miR5154	AGAGAGTATGACGTGACGCTGAGG	1933		miR5154	AGAGAGTATGACGTGACGCTGAGG	1598
miR5161	TCTGCGATCACGGGAGTATGA	4		miR5161	TCTTGATCAGAGGGATATCAC	1
miR5162	AATAAAGACCAAAATACCCCTGAC	7		miR5162	AATAAAGACCAAAATACCCCTGAA	13
miR5163	TAGACTTTTTCAGCTTGTGTGGCA	1		miR5163	CTAGATATTTTAGGTGTGTGGGAC	4
miR5165	ATCTTGGGCTGTAGGTTAGGGCTT	4		miR5165	AATGCTTGTGGACTTAGGTAGGTT	2
miR5169	TTTGAACCCAGATTTGTAGATCA	1		miR5169	TTTGAACCAAGATTTGTAGATCA	2
miR5170	TCATTCAAGTTGTGAGAACCGTA	71		miR5170	TCATTCAAGTTGTGAGAACCGTA	70
miR5171	ACTTAAAGCTATGGACGGAAGAGA	36		miR5171	ACTTAAAGCTATGGACGGAAGAGA	67
miR5175	AGAATTTCAGGATGACGGAGGGAA	6		miR5175	AAGAATCGTTAGGAAGGAGGAGAC	6
miR5176	TGAGATGATGTGGCATGATGACT	63		miR5176	GTGTGATGATGTAGCATAGAAATT	15
miR5181	TGGCATTATTATGGATGGCAGA	985		miR5181	CGGTATTATTATGGATGGCAGA	966
miR5182	GACGATCTAGGACACGTGC	56		miR5182	TGATGATTTTGTGAACACGTGCAT	2
miR5185	TTTGAAAAATTGAATAGAACCGGC	1269		miR5185	TTAAGAATCGAACTAGCAAGC	18
miR5207	ACTAATGAGCGGTTTGGACGGTTT	2050		miR5207	ACTAATGAGCGGTTTGGACGGTTT	1134
miR5208	AAGATGGCATTTGAAGAGTTTGTT	67		miR5208	AAGATGGATGTTGTGGTTGGTTAG	19
miR5209	AGAGGAGGCTGGTATTCTTTGAAA	184		miR5209	AGAGGAGGCTGGTATTCTTTGAAA	157
miR5210	ATCAAATTGTTTGAATTAAAGGTT	2		miR5210	GTAAAGTCGTTGGAGTTAAGGTGT	17
miR5216	TTAGGATGAAAAACGGTAAGATAG	3		miR5216	GTTAGGAGGAAGAACGGTGGATA	192
miR5217	AGGTTCATTTTGTAACAGGTCGGG	40		miR5217	AGGTTCATTTTGTAACAGGTCGGG	13
miR5218	TTAGACTTGGTAGAAGATAG	48		miR5218	TGAAGACCTTGGTGAAGATGACT	6
miR5221	AGGACAGATGGTGTAATTTGACTA	668		miR5221	AGGACAGATGGTGTAATTTGACTA	988
miR5222	ATTACAGGAGAATGACATGTAGAC	329		miR5222	ATTACAGGAGAATGACATGTAGAC	372
miR5224	ACGGGACAGGAAGGGACGTTAT	92		miR5224	GTCACGTGACATGAGGGACGTTAT	34
miR5225	TCCTGTGATCGGTGTAGATGGTGC	22		miR5225	ATCTGTGGAATGTGTGAGATGTGC	2
miR5227	AGAAGAGATTAGAAGATGTGTGAA	1450		miR5227	AGAAGAGATTAGAAGATGTGTGAA	1366
miR5228	TCGGGTGAACAACTTGCATGGTA	71		miR5228	TCTGGTGAACAACTTGAATGGTAA	12
miR5230	CAACTCTTGAATTCGAACTGGCA	2		miR5230	CAACTCTTGAATTCGAACTGGCA	1
miR5231	TAGCAAGTAGATAAGATCTCA	5		miR5231	TTTTGCAAGTAGAAGCTCCA	66
miR5234	TATTTTGGTGTGGATGGCAGATAG	4		miR5234	TTTTATTTTGGATGGGAAG	46
miR5235	ATACAGGTCAATGACGATTGGGTG	8		miR5235	ATACAGGTCAATGACGATTGGGTG	3
miR5238	TGTCAGAAAAAACAAATGGGTCAA	15		miR5238	GGTGTAGAAAAAGACAAAAGGGCA	98
miR5239	TGGCGAAAAAGATAGAGATGATGA	30		miR5239	TGAGGAGCAAAGATAGAAGTA	97
miR5240	TTGAAAAAAGTTGTGGGATGTTA	10		miR5240	TGAAAAAAGTTGAAGGATTTGA	26
miR5242	ATTGTAGAAGACGAAGGATGTGCA	213		miR5242	TTGTAGAAACCAAGCGTGCCA	2
miR5244	TTTCTTTATGAGAGATTGTTGGT	2		miR5244	ACTATAAAGATTGTTGGT	3126
miR5248	CTGTTTAGTTGGCATGCTTTC	7		miR5248	CTGTTTAGTTGGCATGCTTTC	11
miR5251	AGTAGAAGTCATAGTTGGTAGTTT	168		miR5251	AGAAAATCAGTTGGTCGTCTT	10
miR5252	GTAGAGAGCGCTACTGAAGTCTGC	2		miR5252	TGGAACTCGCTGTAAGTCTGC	2
miR5253	GATGAGAACATGATTGTTGGA	34		miR5253	GAGGAAAATGAATGATGGA	198
miR5254	AATGGAGGTGGAAGCATTTGGTGA	55		miR5254	AATGGAGGTGGAAGCATTTGGTGA	30
miR5255	TAGACAATGATAGAAGACATGGG	225		miR5255	TGATTGATAGAGAGAAATGGT	12
miR5256	AATATGGATTATGTAAGATGTATA	2		miR5256	TAGATGGATAGGTGAGATTAA	39
miR5260	TTCAGTATTGTTGCCATGGCT	8		miR5260	TTCAGTATTGTTGCCATGGCT	6
miR5265	AAGTGAATGTTGGAAATGGTTTAT	11		miR5265	AAGTTGATGTTGGAGATAAGTTA	5
miR5270	GAGGTGAGGGTAGTTTAGGCATT	180		miR5270	AGAGGTGAGAGTAGTTTAGGCATT	139
miR5273	ATGGGCTGTATTTGAGAAAGAGGA	18		miR5273	AGGGTTTGTAGTTTGAGGAAGATGG	3
miR5275	AGTGGCAGTGACGAAGCTTGAATTT	201		miR5275	AGTGGCAGTGACGAAGCTTGAATTT	118
miR5277	AGGATTGTTTTTGAAGTAGCAGTC	4		miR5277	AGTTGTTTCTGTGGAAGGCAAGC	62
miR5281	TCATTGTAAATAGGGTCGGGGGA	129		miR5281	TTCGTAAAATAGGACACGGGGGAG	23
miR5284	AAGGGACAAAATGTGAAGAATCA	1		miR5284	GTTGGACAAAAGTGGAGGAAATC	2
miR5286	AGGCATACTGGAAGGCAAGGGACG	34		miR5286	AGGCATACTGGAAGGCAAGGGACG	26
miR529	AGAGAGAGAGTAGAGAACAAGCTT	37		miR529	AGAGAGAGAGTAGAGAACAAGCTT	31
miR5290	ATTTGGGGAAGAAGATGACACATA	28		miR5290	ATTTGGGGAAGAAGATGACACATA	41
miR5291	TTTGATGGATGGATTTGATGGTAG	20		miR5291	GTTTGGATGTGGATTGGGTGGATA	5
miR5292	ATTCAGAGATACAACCAAAGAACA	14		miR5292	ATTCAGAGATACAACCAAACAGCG	26
miR5293	ATGGACTGAAGTGGAAGGAAGAGA	43		miR5293	AATGGAACGAAGTGGAAGGAAAGA	102
miR5296	TTTTGTGTGGGGAGGAAGAGGTT	1		miR5296	ACTTTGTGGGGTAGTAAGAGGGTA	1
miR5297	ATGGGAGAGAAGTCGGATAATTAT	16		miR5297	ATGGGAGAGAAGTCGGATAATTAT	17
miR5298	TGTAGAAGTTGAAGATGAAAATA	40		miR5298	CGATGGCGATGATGAAGATGATA	93
miR530	TGCATTTGCACCTGCACCTTA	25		miR530	TGCATTTGCACCTGCACCTTA	17
miR5302	AAATAAGGATTTGTTATTTGG	44		miR5302	AAATAAGGATTTGTTATTTGG	47
miR5303	ACAGGGTCGGCTTAACATTTTCGG	603		miR5303	AAAATGTGGCGGATTACCTTT	11
miR5304	AGATGAATATTTGGTGCATGTGGA	5		miR5304	AGATTGTAGGTATGGTGATTGGAG	4
miR5340	AGATGACGTGGATAATTCTCATCA	17		miR5340	AGATGACGTGGATAATTCTCATCA	7
miR535	TGGACAATGAGAGAAGACTC	981		miR535	TGACAACGTAGATGAGTGCGC	9
miR5368	AGGGACAGTCTCAGGTAGACA	68		miR5368	AAGGGACAGTCTCAGGTAGACAG	87
miR5369	TCGAGCAAAGGAGGACGTGCA	21		miR5369	TCGAGAGAAGGAGGATGCTCC	2014
miR5375	ACTATAGAAGTAGGCTTAGTGGAT	64		miR5375	ACTATTAGATGAACTTGGTGGAGC	1
miR5376	AAAGACTTTGAAGATATTTGGGAA	4		miR5376	ATTAAGGAGTTTGAAGATTTGGGA	93
miR5377	CTGAATGACGGTGTAGAATGACT	451		miR5377	CTGAATGACGGTGTAGAATGACT	452
miR5378	ATCAATGAAGGATAGAAGACCATA	21		miR5378	ATCAATGAAGGATAGAAGACCATA	17
miR5380	GGAAAATGAATGAGTGTAGGGGA	7		miR5380	AGAAAATGAATGAAGGATGGGTAA	87
miR5383	AAGCAGAGCTGCCGGTCAGGATAT	129		miR5383	AAGCAGAGCTGCCGGTCAGGATAT	104
miR5485	TGACAGACTGGTATCAGAGCAC	77		miR5485	TGACAGACTGGTATCAGAGCAC	114
miR5487	AGAAGACTGTCATGTAGTTCCAGT	100		miR5487	AGAAGACTGTCATGTAGTTCCAGT	38
miR5488	TGAAGGCGCTGATAATGAATTTCA	3		miR5488	TGGAGCGACTGGATGGATTTCA	5
miR5490	TTAGGACTTTGTATTTAGAACGG	20		miR5490	TTAGGACTTTGTATTTAGAACGG	4
miR5492	AGAAGAAGAGAATGATATGGTGTA	38		miR5492	AGAAGGAAATAGAATAATGTGTGT	280
miR5499	GAATGGAAGAGTCGTCGTATGGAA	17		miR5499	GAAGGAAAATCGTTGTGGCAA	19
miR5500	ATACAATGATTGAGAATTTGCGGC	263		miR5500	ATACAATGATTGAGAATTTGCGGC	174
miR5502	ACGGATACGGTATGGATAC	76		miR5502	TTCGGATACGGATTCGGATATC	120
miR5504	AGTGAGCAGGAGAGGACTGACAAG	5		miR5504	AGTGACGTGGGACTAGCAAG	8
miR5505	GAGGATTCGGTTGACGTTA	26		miR5505	AGGCATTCGGGTAGTTGATCGATA	2
miR5507	AAGTGAGAATGATGACGGATG	86		miR5507	ATATGTGAAAGAATGACCCGGTG	83
miR5511	ACAGCCCAGACTGTTTCGGCC	606		miR5511	AATGTCCCAGACTGTTTCGGCCC	139
miR5513	ATAACACAATGGACAAACAGACGA	251		miR5513	ATAACATAATGGACAACAGACTAA	21
miR5522	AACAATGGAATGGGAGACGCTATA	43		miR5522	AACAATGGAATGGGAGACGCTATA	28
miR5523	ATGAGGATGAACATATTTACTAGT	4		miR5523	TGAGGCGGAACATGATATTAGTAG	94
miR5526	AAAGGTAGAGATCATGGCATGGAG	3		miR5526	AAAAGTAGAGTCAGGCGTATGAA	3
miR5532	ATGGAATTTTGACTAGAAGGTTGG	5		miR5532	ATAGGAAAATATTGAAAAGGTGGG	54
miR5536	AATAGGGTAGTTGAATGATGGTAG	9		miR5536	AATGGAAAGATGACATTATGGTA	4
miR5537	AATTGTTTGTGTTCGATCGTTTGT	22		miR5537	AAATGTTTGTGTCCGATCGTTTGT	9
miR5538	ACTGAACTCAACTGACTGCTCAGC	19		miR5538	ACTGAACTCAACTGACTGCTCAGC	9
miR5543	TTTGAGATGGTATTTTTCTTG	4		miR5543	TTGAGATGGTATTTTTCTT	5
miR5544	AGATATACGCGTGTAGAAGTTGGT	366		miR5544	AGATATACGCGTGTAGAAGTTGGT	237
miR5554	ATGTTTGGATTTGAACAATGGTAT	21		miR5554	TGGAATGTTGAAAATGGTAT	106
miR5557	AACAAGTACTATGGATGCCGACA	16		miR5557	AACAAGTACTATGGATGCCGACA	4
miR5565	TTGTTGGATGTTAGACGG	338261		miR5565	TTGTTGGATGTTAGACGG	249096
miR5568	ACTATGGTACTTGCTAGAAAGCTA	33		miR5568	CTCTGTATAATTTGGAAGGGA	148
miR5570	AAAAGGACAAATCAGATGGTGCA	7		miR5570	AAAAGGACAAATCAGATGGTGCAC	5
miR5574	ATTTAACTCAGATCATAAAAGCA	1		miR5574	TTTAATCAGAATGTAGAAGCGTA	1
miR5575	CGGATTTTGAACGAGTTTCGGTA	4		miR5575	TGGTATTTTGTAGTTTCGGTA	14
miR5576	CAGACAGTTGGCATTCAAAGACT	116		miR5576	AGAAGTGTCGGCACTTTGCAAACT	27
miR5577	AGGAAGATGCGAATCACTTATTT	28		miR5577	AGGAAGATGCGAATCACTTATTT	10
miR5578	TTATGTGACATGTGGCAGTAAAGT	54		miR5578	GATGTGGCATATGACTAGACAAGT	6
miR5628	AGAGAATAGGAAGATATAGAATTA	2		miR5628	GAAAAGCACAAGAAATGATTA	6
miR5631	TGGATGAAGATACATAATTTT	7		miR5631	TGCAGAGGTAGACATAATTTT	56
miR5632	TATGGATTTATAGTGTGTGAGAAG	16		miR5632	TTGATTTGTAGTTGGATAGGT	13
miR5634	AGGGATTTGTGAATTATAGATCGG	3		miR5634	AGGGACTTTGTTGAATATTAGCGG	5
miR5635	GTTAAGGCAGTAGTTAGGACGGTG	86		miR5635	GTTAAGGTAGTAGTTAGAACGGTG	80
miR5638	ATACCAATAACTACTCTCAACTT	1		miR5638	ATACCAAACTCTCTCATATT	3
miR5639	ATTGTCCACTGTGGTCTAAGAGGC	10		miR5639	ATTGTCCACTGTGGTCTAAGAGGC	11
miR5641	AGAGAAGAAGATGATAGAATGTAA	99		miR5641	AGGGAAGAAGATGATGGAATGTA	116
miR5643	AGGCGTTTTGGAAGATCTGGTTGT	10		miR5643	AGGCTTTTAAGATCGGGTTGC	6
miR5644	GTGGGTTGTGGATAACATGGCTA	3		miR5644	GTTGGGTTGGGACAACGGTG	6
miR5645	ATACCAATTTGAACCGACATGACT	29		miR5645	ATACCAATTTGAACCGACATGACT	16
miR5648	ACTGTAAGAAAATATGCGGCATG	7		miR5648	TTGTGGAAATATTAGGCTGTCT	5
miR5652	CTGAATGATGAGTGAATACGGGC	10		miR5652	ATCTGAATGTGAATGAAACGGGTC	1
miR5653	TGGGTTGGTTGGGTGAGATGGCA	223		miR5653	AGGTTGAGTTGAGTTGAGTTAGGT	4
miR5654	AATGAAATCCTCAAGCATCACCAT	2		miR5654	ATAAATCCCAACATAACTTCCAGT	1
miR5655	AACGATTAGACGACATAAGAAGAG	46		miR5655	ACAGTTGAGACTACATAGAAGGAG	2
miR5656	ACGAAGTTAGTAGATTTGGGTTTA	8		miR5656	ACGAAGTTAGTAGATTTGGGTTT	10
miR5658	ATGGATGCATGATGATGAAGAAGA	17		miR5658	GAATGATGATGATGATGATGATGA	126
miR5662	AGAAGGTGAACCATTGGATGATGT	13		miR5662	AGGAGGTGACCGTTGGAGATA	3
miR5665	TTCGGTACGGGACAAGATCGGGAT	104		miR5665	TTCGGTACGGGACAAGATCGGGAT	105
miR5666	AGGCGTGACATCGAGCATTTATAT	14		miR5666	AGGCGTGACATCGAGCATTTATAT	15
miR5672	GAATGGTAGGTGGAATGAAATGGA	20		miR5672	AATGGTAGGTGGAATGAAATGGA	15
miR5675	TAAGCGAGACGGACAAAATGGAAA	107		miR5675	TACGCGAGACGGACAAAATGGAAA	257
miR5678	TTCCATGTAATGACTCGTTGAC	19		miR5678	TCCATGTATTTGAAGATCTTTGAC	7
miR5679	ATCTGACCCAGTAAGAAGTTGA	2143		miR5679	TCGGTGACCAAGAAGAAAAGTTGA	10
miR5712	AATATTATTAAGTTGTGAG	47		miR5712	AATATAATATAATTGGATGACTGG	1
miR5713	AGGCTTGAAGGAACGTTTTTGTTG	4		miR5713	AGGCTTGAAGGAACGTTTTTGTTG	3
miR5718	TCGAGGACCAAACACAGACATCAA	7		miR5718	AATACAGAAACAAACACAGAACAA	3
miR5720	TTGGGTCTGGTTGGCAATATC	4		miR5720	TTGGGTCTGGTTGGCAATATC	14
miR5721	AAAAATGGAGTGGAAAGTGGGTA	45		miR5721	AAAAATGGAGTGGAAAGTGGGTA	18
miR5722	ATGAAGATAGAGTGATGTTGGAAC	29		miR5722	ATGAAGATAGAGTGATGTTGGAAC	35
miR5741	TGTGACAAAATGTGATGGTTT	35		miR5741	TACGGGACTATATTGATGTTA	1
miR5745	TTTTATTTGTAACATCGTCAT	11		miR5745	TTTAATTTATTACGATCGTGTCAT	2
miR5747	AAACAGAAGAACTCATACATACAT	7		miR5747	AAAGACGAATACTCAAATCACATT	4
miR5748	ACAAAGAAGAGGAAGGCTGTA	20		miR5748	ATAAAGAGATTGGGAAGGCTT	10
miR5750	AAGAGAGATAATAAGACATTGAT	19		miR5750	ATAGATAGATAGATAGATAGACA	309
miR5753	ATTTTGATTTGGCAACTTAA	3		miR5753	ATTTTGATCGGGGCCATAA	4
miR5759	ATAGTGGGGAGAAGAAGATTCAAA	21		miR5759	ATAGTGGGGAGAAGAAGATTCAAA	13
miR5763	TGACTATACAAAGATCGTCTA	2920		miR5763	TGACTATACAAAGATCGTCTA	3932
miR5765	GATAACGTGGATGGTATATGTGGC	11		miR5765	CGAAACTTGGGAATGATGTGGAT	3
miR5766	TTGAGGCCTAGCGAAGAGCAAG	40		miR5766	TGTTTGAGGCTGAGCAGAGGCAAG	3
miR5768	AGGGAATCACTCGATCTTCGGAAC	43		miR5768	AGGGAATCACTCGATCTTCGGAAC	23
miR5769	TGAGGGAACGTGAAGAACAGACGA	17		miR5769	AGGCGAAGATGAAGACGACGA	184
miR5772	AGAGTGTGAGTTAGAGATGAGCAT	1		miR5772	GAGTGTGAGTTAGAGATGAGCATT	2
miR5773	ATTTTAAAAGGTTGCATTGTTAGT	4		miR5773	ATTTTAAAAGGTTGCATTGTTAGT	2
miR5774	GTGAGCGTGACACGTGGCAC	389		miR5774	GGTGGGCGGTGGACACGTGGCAT	8
miR5781	GCTGAGACTGAGATGCATTGG	9		miR5781	CTGAAACTGAGCAACTGACTGAG	78
miR5790	AAACGAACCAAGCAGAGCTTCACGT	18		miR5790	AAACGAGCCTGAGCCGAGCTTCAT	68
miR5799	ATAAGACGATATCAAACGCTGGAC	110		miR5799	AGAGAATAATCAAGCGTTGGGAT	8
miR5801	ACAAATGTGTGTAGATCGTTGGA	130		miR5801	ATCAAATCGTTTTCGTCGTCGGAA	84
miR5802	ATGGACTGCTACTTTGTAAGAGAA	2		miR5802	ATGCATGTACTTTGAAATCGGCA	81
miR5806	AGCCAGGTTCAAAGACAAGACGGC	4		miR5806	AGCCAGGTTCAAAGACAAGACGGC	2
miR5808	ACAAATGTTCTCTGATCGTCGGCA	188		miR5808	ACAAATGTTCTCTGATCGTCGGCA	110
miR5809	TCGTCTGCCGGCGACCACACCTA	1		miR5809	TCGTGCCGGCGACCATCATTC	3
miR5813	ACAGCAGGACGGTGGTCATGGA	816		miR5813	ACAGCAGGACGGTGGTCATGGA	343
miR5817	ATCGATTTGTAAGAATAAAGGTAT	7		miR5817	ATCGATTTGTAAGAATAAAGGTAT	6
miR5820	TGGCAAGATTGATCGATTGGGCAA	9		miR5820	ATAAGGCAGAGATTGATAGAGGAA	4
miR5825	AAAACGATCTGAACCTGAGACGAG	82		miR5825	AAAACGATCTGAACCTGAGACGAG	37
miR5829	ATCAAGACAGTAGGCGGGTAA	272		miR5829	ATCAGGAAGTAGGTGATGAGTTAA	9
miR5830	AGTAGAGAGGTGGATGTTAAATA	22		miR5830	ATGAAGAGTGAGGTGATGTGACA	15
miR5834	AGGATGTAGATGAAATTGGTGATT	3		miR5834	ATCGGATGTAGATGATTGGTAAT	46
miR5836	TGAGCCAGGACCATGTGAT	14		miR5836	TGGAGACGGGCCATGGGAT	15
miR5837	ATGTGGATCATGACATGGCAGGCT	35		miR5837	GGTGATGTGTGAGTGGTCGGCTA	10
miR5996	TATATCCAGAGTAGAAGCTTTGAA	6		miR5996	TGACATCCAGATAGAAGCTTTG	4
miR5997	TAGAACACCAAGTAGACTAACTAG	187		miR5997	ATAGAAACCAAGTAGACTAACTAG	145
miR5998	ATAGTTTGTGTATCTTGTTGTGT	2		miR5998	ACAGTTTGATGATTAGTTTTT	4
miR6020	AATAGTGTTGTTTCGAGATATCTT	1		miR6020	GATACTCATCAACAACATTGGTAC	1
miR6021	ATTACGGAAGAGCTGCCTATTGGA	17		miR6021	CTGGAAAGGCGCTATTGGT	2
miR6023	ATTCTGCATGGAAGATTTTTGGAT	2		miR6023	ATTCCACTGGAAGAGTTTTTTGGA	1
miR6027	ATGAATCCCTCGGCTACCCATA	9		miR6027	TGAATCCCTCGGCTACCCATA	4
miR6029	TGGGGTTGTTTATTTAGGCTG	3		miR6029	TGCGGTTGTGAACTTTCGGCTT	3
miR6030	TCCACCCATGATCATCAGACCTAC	34		miR6030	ATACACACCCATACCATACGGCCC	1
miR6032	TGGAGATCAACAAATGGCTCGG	14		miR6032	TGGAGTCCATGAACGATCTCGG	1
miR6034	TCTGATTATAAGCTTTGGC	17		miR6034	TCTGATTACATAGCTTTGATG	12
miR6104	ATACACAAAAGAACAAAAACAACC	6		miR6104	ATACAACAACTGAACAAATACAACA	44
miR6105	ACAAAGGATGTTGGTTCACGGTG	442		miR6105	ACAAAGGATGTTGGTTCACGGTG	327
miR6107	AGCGGACAATATCATGGTACGGGT	84		miR6107	AGCGGACAATATCATGGTACGGGT	48
miR6108	TAAGAAGTCGTAGGAAGGGTATC	2722		miR6108	AGCTATAAGAAGACGACCTGAACC	8
miR6110	AATCTTGAACTTTTGGATGATGGG	182		miR6110	ATCTTGAACTTTTGGATGATGGGG	186
miR6111	TTCTTTATGTCACGGTGTATTA	1329		miR6111	TTTTTTATGTCACGATGTATTA	619
miR6113	TCTGAAACTCAAGAACACTTC	1665		miR6113	TTTGAAACTCAAGAACACGTCG	132
miR6114	ATGAAAGAGTATCATGAACGTGTA	8		miR6114	ATGAAAGAGTATCATGAACGTGTA	8
miR6115	ACTGGAGGTTGAACATGTGCATA	61		miR6115	ACTGGAGGTTGAACATGTGCATA	65
miR6118	TTCCGAGACCACCCATTCCAAC	3107		miR6118	TTCCGAGACCACCCATTCCAAC	6354
miR6135	AATGACCAGATAGATACCTGACAC	46		miR6135	ACAATGCCAAAAGAATACTGACAC	2
miR6136	ACGGTGTGAGAAGATAAGGGCTAT	31		miR6136	AACGGTGTGAGAAGATAAGGGCTA	31
miR6139	AAGAATACATGTGGTAAGAAGAAA	4		miR6139	ATGGAATATTGGGAGGGAACGAAA	2
miR6140	AATGTTTGGAATAGTTTTTGGTA	36		miR6140	ATGATGTAGATATAATTTGGTGTA	7
miR6143	CAGCACTTGTATTGAAAATGGCA	2		miR6143	CAGCACTTGTATTGAAAATGGCA	4
miR6145	ACTGTGATTACATGAACACTCGGC	4		miR6145	ACTCTATACATAGTAACACTGGC	4
miR6150	AGACTTTGTTTGTATTCGTTAGGC	7		miR6150	AAGATTAGTTTGATGTCTTGGC	1
miR6151	AGAGTGGAGGCATGTGGAGATTGA	4		miR6151	TGAACTGGATGGCTATTGGATTAA	1
miR6167	TACTCATGTGGAAGCTATTGGA	55		miR6167	TACACATGTGGAAGCTATTGGA	44
miR6170	CAAGAAAAGATATCGAGAGGGCAT	148		miR6170	AAGGAACAGGAAAAGAGGGAT	10
miR6171	ATGCCTGTGATTGCTGACGGCTTT	47		miR6171	ATGCCTGTGATTGCTGACGGCTTT	17
miR6173	TAGCCGTAAACGATGGATAC	26		miR6173	AGCCGTAAACGATGGATACTAGG	15
miR6179	AACGAGTCGAGCCAGGGTGGGTT	6		miR6179	AACCAGTGATTGCCAGGAGGGTGT	3
miR6180	AGGGCTGGAATGATAAGAGGGCAG	17		miR6180	AGTGGTGGAAGAATAGGGCGT	6
miR6182	GTGAAGTGTGTGGATGGTGGCTGT	100		miR6182	TGAGATTGTGGTCATGATGGCTTT	1140
miR6188	AGGGTTGGACCGATGAACCGGCGA	271		miR6188	AGGGTTGGACCGATGAACCGGCGA	232
miR6190	CGAGGAAATCGGAAAAGCCATGA	5		miR6190	CGAGGAAAAGAAGCAGCTCAG	13
miR6192	AGGAGAGGTGGGGGAAGGGGATGT	31		miR6192	AGGAGAGGTGGGGGAAGGGGATGT	15
miR6195	GGAGTACGGTAGTGACGGGATGAG	9		miR6195	TGGAATCGTAGTAGAGATGAG	49
miR6196	AGGACGAGGACGAGGACGAGGACG	51		miR6196	AGGACGAGGACGAGGACGAGGACG	44
miR6202	TGAAGATTTGAAGCATTCCGACA	7		miR6202	GGAAGATCGTTAAGCATGAA	191
miR6203	ATTAGCGATTAAGAAGACACTGCA	3		miR6203	AAACGATGAAGAAGACGCTGGCAA	11
miR6204	AGGAGAATCATATTAGTATCTGGA	10		miR6204	AGGAGAATATAACGTAGCTGTGAC	4
miR6205	AGGACTGTTTGGTATAGTTTTACA	13		miR6205	AGGATGTGTATACGTTTTAACGT	21
miR6214	CGACGACGACAACGACAACGACA	338		miR6214	CGACGACGACGACGACGACAACA	426
miR6217	AAAATTATTCGGAAAATGGTGGC	9		miR6217	ATTAATTATCGTCAAATGAGGTGG	2
miR6218	ACGAGTTGTCGTGATTTGTATGGA	6		miR6218	ACGAGTTGTCGTGATTTGTATGGA	5
miR6219	GAACCGGGCAAGGGTGGTTGACAT	213		miR6219	GAACCGGGTAAAGATGGTAGACAT	45
miR6228	GTGGTGTAAGAATTAAGAAGAGGA	6		miR6228	GTGGTGTAAGAATTAAGAAGAGGA	8
miR6248	TAGTGTTTGAGGATGGAGGTGTA	49		miR6248	TATGTTGATGATGGAGGTTAGTA	11
miR6252	ATTAGGATGTATTAGAGAAGGGTT	3		miR6252	ATGCGTTGTATAAGAGAAGTCGTT	4
miR6253	GAGGAAAGTGGGCGTTGCAGAGAT	3		miR6253	GGGAAAGTGGGCGTTGGGTGGTT	3
miR6256	GTAGTACTGGGAGTTGTAGGGTGT	4		miR6256	GTAGTACTGGGAGTTGTAGGGTGT	3
miR6259	AGACAAAATAGGCGGGCGATGAAA	7		miR6259	TAGAAAAATACTGGCAGATATCA	2
miR6260	TGGATGAAAGATGGGAGGTA	12		miR6260	TGGATTGAGAGAAATGGAGAGGGT	45
miR6261	AATGAATGTAGATGAGAGAAGCAC	3		miR6261	AACTGGATTAGATGAGAGAAGCAC	7
miR6262	TCTTCAGAACAGGTAGAATTT	11		miR6262	TACTTTGAAAGTTAGGATTATTGT	63
miR6263	AATGTGACAAAAGAGGGAAGTAGG	20		miR6263	AATGTGGCAAAAGGGGGAGTAGAG	20
miR6267	ATAGAGAGGTGGTAACAAAGTTGT	3		miR6267	ATAGAGAGGTGGCTAGCAATGTGG	1
miR6272	TAGCTGTAGATGGTGTTTGTAT	63		miR6272	TAGCTGTAGATGGTGTTTTAT	227
miR6273	ATGTAGGCATCATTTTTTTTT	26		miR6273	ATGACAGACATGCATTTTTTTTT	1
miR6274	ATTTCGACGTAGATATACACCAAT	16		miR6274	TTTTTCCTTTCGTTCGGGCAATA	21
miR6275	CAGTGCAAGTGCAAGGGGGAAGCT	1		miR6275	AGATGGATGTAGCAAGGAGGAAGA	3
miR6281	GATTAGGATAGAGAGAGTAGGAGA	41		miR6281	GTATGAGAGATAGAGAGAGGGAGT	7
miR6282	GTTGATCGATGGAGATGGTTAGGA	4		miR6282	TTGCAATTGATTGGGATGTTACA	3
miR6283	TCTAAAGTGGAGATGGGAAAATC	5		miR6283	CAAAAGGGGATGAGACAAAT	137
miR6284	TTTTGGACACATGATGAAGTATT	9		miR6284	TTGGACCTGGATGAGGCTT	19
miR6285	TGTGAAGTTGATGAAGTAGGGCAT	88		miR6285	TGTGAAGTTGATGAAGTAGGGCAT	109
miR6286	ATTTGAACCATTGGATGAAGATAA	16		miR6286	ATTTGAACCATTGGATGAAGATAA	7
miR6288	AAACAAGTAGAAATATAACAATGG	9		miR6288	AGACCAATTAGAAATATACATGTG	3
miR6290	AGAATGGGTCAGAGATCGTGGTCA	9		miR6290	TGAAGTGTTAGGATCGTGTA	1686
miR6292	AGATCATTTAATCTGTTAGATCA	2		miR6292	TATTTTTACCATCGTTTAGATCAA	4
miR6293	GTACAGAGGCTGATGACTAAGACA	2		miR6293	TAAGAGGCCTGAATGAGTAAGAC	451
miR6295	GAGGAGCAAGTAGAGATGATTCAG	3		miR6295	GAGGACAGAAGCTGAAGTCAC	3
miR6297	GTGTATCGTCGGCTTGCGCAAAGT	223		miR6297	AATAATTTTTTCGGAGCAGCAAAT	1
miR6299	ATTGTAGACAATTTTGATTTGGCA	6		miR6299	ATTTAATTATTATTGCATTTTGTC	1
miR6300	GTCGTTGTAGTATAGTGGTAA	233		miR6300	GTCGTTGTAGTATAGTGGT	627
miR6422	TGTGATAATGATGGCTGATGA	43		miR6422	TGTGATAATGATGGCTGATGA	50
miR6426	GTGGAGTGACATGAGAAGTGAGAG	137		miR6426	GTGGAGTGACATGAGAAGTGAGA	110
miR6428	TCTGGCATACTCATCTTGACTCAC	4		miR6428	TCTGGCATACTCATCTTGACTCAC	3
miR6431	ATTGTGGCATAAGAAGATATCAAA	66		miR6431	ATTGTGGCATAAGAAGATATCAAA	62
miR6432	TGGGCTCTAGAGAAAAGATGA	1		miR6432	CGGCTCTAGAGTGAAAAAGATGGT	1
miR6441	AAGTAGACGGAAAGGAGACAT	3		miR6441	AAGTTGACGGATGTGACACACT	11
miR6444	AGGAAAAATAGGAGATTATGTC	35		miR6444	TAGGAAAAATAGGAGATGATGTC	35
miR6450	ACTTTGTCGGACTCATAACGGCTA	14		miR6450	ACTTTGTCGGACTCATAACGGCTA	7
miR6451	ATGATCTTAGATCATGTGTAGGAT	2		miR6451	AGTGTAGATCAGTGGTTAGGTTAT	3
miR6454	CTTGTAAAATGGAGTAGAGGCTA	16		miR6454	CTTGTAAAATGGAGTAGAGGCTA	10
miR6462	AGGGACAACAAAATGAGCATTAGA	29		miR6462	AAGGACAAATAGATGGCAAAAGTA	6
miR6464	TGATTGCTTGTGGATATTGGTT	18		miR6464	TGATTGCTTGTGGATATTGGTT	23
miR6466	ATATCAATCTCAATATGTTTCGTC	2		miR6466	TCAGTGGTAGAGCATTTGACTGCA	37
miR6469	TGGCAGATTAGGATTCAGGTTTA	3		miR6469	TAAGGCAGAAGAAGGATTCTTTA	4
miR6471	GTTAGTCGATCATCAGGACAGCC	8		miR6471	TTAGTCGATCATCAGGACAGCCT	6
miR6474	TTTTCAATCAGTAGACATAGCA	17		miR6474	TTGTTCAGTTCAGTAGAGGCA	23
miR6475	TCTTTGAAGAAGATGAAGAACGAC	3		miR6475	TACTTGAGAGATGTAGAAGACGAC	4
miR6476	TGAGTGGAGTGAAACATGGCA	10		miR6476	TCTAGTGGAGATGGATATGA	471
miR6477	AATGAACGTAGACGTGATAGTTAT	18		miR6477	AATGAACATAGACGTGACAATTAT	29
miR6478	CCGACCTTAGCTCAGTTGGTA	24		miR6478	CCGACCTTAGCTCAGTTGGTAGA	12
miR6479	ATCAATGAGACAGGATACTATGCA	2		miR6479	ATCAATGAGACAGGATACTATGCA	2
miR6483	ATATTGCTAGAATCTTTTCAGGAT	2		miR6483	ATATTGCTAGAATCTTTTCAGGAT	1
miR6485	TAGGACTCGTAGAAGACATCA	17		miR6485	ATAGGATGTGAAAAGGATAA	38
miR7120	TGTTATATTAGTAGGTTTCA	15		miR7120	TGTCATTATTGTCGTTGTCA	34
miR7122	TTAAACAGAGAAATCACGGTTG	1760		miR7122	TTAAACAGAGAAATCACGGTTG	2167
miR7123	CAAAAGCGGGATGTGAAACGG	450		miR7123	CAAAAGCGGGATGTGAAACGG	426
miR7126	AAGTATCAAGGAGCGGCGAGAAAG	143		miR7126	AAGTATCAAGGAGCGGCGAGAAAG	109
miR7128	AGTTCATTAACACTTACAGAACGA	23		miR7128	ATCAATGAACACTTAATGAACGG	32
miR7130	GTGTTGGAATGTGTGAGAGTGTA	2		miR7130	GTTTGGAGATTGGAGATGTGGTGA	3
miR7485	AAAGAACATGCTTTGAAATCTGGA	28		miR7485	AAAGAACATGCTTTGAAATCTGGA	31
miR7486	AGGATAGCGCTTTAACCACGTGGA	2		miR7486	AAGTGAAGCGCTTTAGTCCATGCA	1
miR7493	AAATTTTAATAATTCAAATCGTCT	3		miR7493	AATATTTAAAATTGCAATCGGACA	5
miR7494	ACGTGTGGACATACGGTTTAACAA	15		miR7494	ACGTGTGGACATACGGTTTAACAA	19
miR7496	ATGGACTCAAATTGTAGAGGTGTA	13		miR7496	ATGACACAAATTGAAGCTATGTTA	10
miR7497	ACATATGGACTGTATATAAGGTGT	73		miR7497	ACATATGGACTGTATATAAGGTGT	44
miR7498	ATGAGTGCAGAAGGTAGTCCACA	96		miR7498	ATGAGTGCAGAAGGTAGTCCACA	69
miR7499	ATTGATCTTTCGGTTAATCGGTTT	507		miR7499	ATTGATCTTTCGGTTAATCGGTTT	503
miR7501	AAATCTGAATCTGACACGAAAAAA	4		miR7501	AAATCTGAATCTGACACGAAAAAA	7
miR7502	ATTATTTAACAGGAGAATGATGAA	4		miR7502	TTTGTAACAGTAGAATGAGATGAG	2
miR7503	AAAGATGATGGCTGAAAAATTAGA	32		miR7503	AGACGATGGCATGAATAATTATA	4
miR7504	AGGAGAAAAATCCTAGATTCGTCA	45		miR7504	AGGAGAGAGAAACTGATTTGCATT	33
miR7506	AGTGTGGGACATGGCGTGGGGCAC	18		miR7506	AGTGTGGGACATGGCGTGGGGCA	21
miR7507	AAGGCGTGATAGTAGGCATTGGGT	63		miR7507	AAGGCGTGATAGTAGGCATTGGGT	49
miR7510	AAGAAATGAGACTTTTAGCGGCGA	424		miR7510	AAGAAATGAGACCTTTAGCGGCGA	186
miR7511	AAAGTTTTGGCAGTGTAGCGGGAG	5		miR7511	AGAGTTTTGATGACGTAGCTTGAG	1
miR7512	TCTCTACTTGTGGTTATGCAT	4		miR7512	TGTTACTTGTAGTTGATAGCGATG	7
miR7514	AAAAGTGACAAGTGAGGATCGATC	5		miR7514	ATAAGTAGATAAGTAGATGGACT	3769
miR7517	ATATGGTAGGGTTAGGGTACA	17		miR7517	ATGATTGGTGGAAAGGTTAGGGCC	72
miR7520	GAGGGGAGAAGAGGGATGACATCC	10		miR7520	GAGAGGGGAAGGTGTGAAT	52
miR7522	AAGCTTGCGGACGGTTTTATTCAC	4		miR7522	AATCAGACTGGACAGGTTTAATGAC	8
miR7526	ATGTAAAGTAGTGTAACTTCC	9		miR7526	ATGCAAGGTACATGTAACTTCCA	152
miR7532	GAACAGCCTCTGGTCGATGG	537		miR7532	TGAACAGCCTCTGGTCGATGGT	259
miR7533	GAGGCATGGTAGAGAAGCTGA	10		miR7533	AGAGGGGGATGTGAGAGAAGTGGT	6
miR7540	TGGATATCATAAGTGTTGTGCA	5		miR7540	TGATATGTAAGGAAGATGA	122
miR7542	TGCCTAGCTGTAGATGGTG	762		miR7542	TGTTGCGTATAGATGGATG	17
miR7545	TTCGGGCAAGCTAGACTGCAT	36		miR7545	TTGAAGAAATTAGAGTGCT	163
miR7692	GCTGACTTGGCATGCTGACGTGGC	283		miR7692	GCTGACTTGGCATGCTGACGTGGC	160
miR7695	ACGTGATATGCCACGTAGGCAGAA	7		miR7695	ACACGTCATCTGCCACGTAGGCA	7
miR7696	TTTTGGAATTATGAGAAGCTTTAT	2		miR7696	TTTTGGAATTATGAGAAGCTTTAT	1
miR7701	ATAAATGAACTGAACATCTAAAAG	5		miR7701	GATTAAATGAATGAAGATAAATA	7
miR7708	AATGGCCCGAGACTTTAATGCGTC	14		miR7708	GTGTATGTACGTGAACTAAGACGC	1
miR7710	ATACTATAGAGTGATGTACAACTT	72		miR7710	ATACTATAGAGTGATGTACAACTT	52
miR7712	ATTATTTGGAACTTTGTAGATGGC	187		miR7712	ATTATTTGGAACTTTGTAGATGGC	70
miR7713	AAGGAGATTGATGGAAAAGTACA	78		miR7713	TAAGAATATGATGGAACGTCAACA	5
miR7714	AATTTTCTCGATCAACTTACATT	1		miR7714	ATATTTTCTCTGACATATTACCT	1
miR7717	TTAGTGACGAAGAAATAGCGGTG	19		miR7717	TCAAGACGATTGATAAACTAATA	11
miR7723	TGAAAGGTAGAGTTGACAAAATGG	26		miR7723	TGAAAGGTAGAGTTGACAAAATGG	34
miR7725	GATGAGCTCGACTCGTTTGCACA	7		miR7725	TGACGAGTCACAGGTTTGCAC	1
miR7727	TATGAATATTTCAGTTGGTCTGGC	5		miR7727	TGAATAGTTTATCGGTCTGGGCA	43
miR7729	AAATGGTGGTGATGGTTGGAGGAG	190		miR7729	AAATGGTGGTGATGGTTGGAGGAG	296
miR7735	CCGGTCGGACCAGTGACCCGGCA	473		miR7735	ACCGGTCGGACCAGTGACCCGGC	304
miR7736	TTTACTCTACTAGGGATGTCATA	7		miR7736	GTGGACGATATTGATGGTAAGAGG	74
miR7737	ACGTTGGATCGGACTGCTTAAAAA	6		miR7737	ACTTGAGATCGGCTTATAAAAAG	3
miR774	TGGATGGAGATGTTGGATGCAC	30		miR774	TGGATGGAGATGTTGGATGCAC	30
miR7744	AAGTGGCAAGATTGATCGATTGGG	3		miR7744	AGGAATGCCAAGACTTTCGATGGG	1
miR7747	ATCATATTGTTTTCATTGTAGGTG	71		miR7747	ATCATATTGTTGTCGTTGTAGGTG	72
miR7748	AACTAGTATTTCTTTGATGGACGG	249		miR7748	AACTAGTATTTCTTTGATGGACGG	233
miR7750	CATTGGTGGGCAATGATAGAAGA	1700		miR7750	CATTGGTGGGCAATGATAGAAGA	2507
miR7752	AAAATGATAGGTTTAGAACCACGG	4		miR7752	AAAATGACTAGGTGGAAACGCGC	51
miR7753	ATCGTCTTCTTCGTTGTCGTCATC	7		miR7753	GTGGGCAAGGATAGAAGACATGG	79
miR7757	CACAAAACCTTCAGCCATCCA	170		miR7757	ACTTCCATATAAATACATCTTCTC	4
miR7764	CAAACCTACGCTCTGTATACA	421		miR7764	AAATAGATATTGGTCGGGTTAGGG	1
miR7767	AGGAGAAGCATGCTTGAACTAGGT	25		miR7767	AGGAGAAGCATGCTTGAACTAGGT	5
miR7774	ACTATGGCTGTGATGGAGGCGACT	765		miR7774	ACATATGGTCTTGTAGGATGGCTA	3
miR7781	ATTATTATCTGACGACGGACATGA	1		miR7781	ATGTACATGTAGCAGAAAAATAAA	5
miR7782	AACACTGCTCTGATACCATGTTGT	61		miR7782	ACCTGCTCTGATACCATGTTAAA	1938
miR7783	AGCTCTGATACCATGTAATGAGAA	41		miR7783	AGCTCTGATACCATGTAATGAGAA	27
miR7785	AGAATGGGTGATGAGGTGAAGTC	6		miR7785	GTAGATGGGTGATGAGGAGAGTGGG	2
miR780	TTCTTCGGACACATTTGGCAT	8		miR780	TTCTTCGTGAGGAATATGTGGCAT	46
miR7812	ATGTTGATGATATTGATGGACGTG	2		miR7812	ACTGTTATGCAGATTGATAGGATG	5
miR7813	TGGAAATCAAGATTTTGCTAA	5		miR7813	TGGAAATCAAGATTTTGCTAA	3
miR7814	TAGATTGTTTTAATGTATGTA	9		miR7814	ATAGTTGTTTTCTATGCATTTGAT	2
miR7815	TATTAAAATAAATCGTGGTGA	5		miR7815	ATCTTCAAATAGGACATCGTGGGA	37
miR7816	AAGACATGTTGTTTTAACACTGTA	7		miR7816	AGTGATTGTTATAAACCACTGTA	8
miR7820	ATACATTATAGGTTGGATTCCTCG	8		miR7820	ATCACTATAGCTTCGATCCTCGGT	1
miR7822	TTAGAAATCGAACAAAGATGGTA	71		miR7822	TTCGAAATCGAACAAAGATGGTA	90
miR7825	TTGAAGAACTAGGTAGAAGATGAT	527		miR7825	CTTGAAGAACTAGGTAGAAGATA	429
miR7837	TGGGTTGGGTAGGTGTGGTGT	16		miR7837	TGGGTGGAGGATGTTGGAGCT	9
miR7838	ACTGATGTTGACTGGGTAGGAGAA	20		miR7838	ACTGATGTTGACTGGGTAGGAGAA	11
miR7839	ACTAGCTATGTGGAGGTATCCC	176		miR7839	ACTAGCTATGTGGAGGTATCCC	256
miR7979	AGGACTTGAACTCTACACGGGCAG	38		miR7979	AGTGTAAGAACTCTACGTAGGCA	244
miR7980	AGAAGATGGAATCAGTTCTGGACA	9		miR7980	GAGATAGGAATCATGAGTTTGGCA	8
miR7982	AACGATGGATGACTAATAATATAA	409		miR7982	AACGATGGATGACTAATAATATAA	541
miR7984	AAATTTTCGGTACAAATTCGGTAT	10		miR7984	ATCCAAACTTTGACAAATTGGCTG	435
miR7990	AGAATTTTCAAGTCGATCGTCTTT	806		miR7990	AGAATTTTCAAGTCGATCGTCTTT	614
miR7991	AGGAGCGAGAATATTTAATGATAT	2		miR7991	AGGAGTCGGAATTTATTAATCATT	6
miR7993	AATTTTATGTGGTTAACATAACGA	1		miR7993	ATCTTTTTTGTGGTTACTTATACT	1
miR7994	ATACATACTTGGGCTATAAATCCA	103		miR7994	ATACATACTTGGGCTATAAATAC	115
miR7996	ATGTGACATATGAAGATTGGACAA	26		miR7996	TTGGTCATATGAAATTGGAAA	9
miR7997	ATCATTCTCGGATCTTCAAAGAAC	2		miR7997	ATATTGCATCGGATCTCAAAAAA	1
miR8001	AAGGGGATGATATTGAAAATTTGC	6		miR8001	AGGGGATAATATTGAAAATTTGCA	4
miR8003	AATTTCGGATACAAATCGGATACT	7		miR8003	ACTTCGTGTATACAATGGGATTA	3
miR8004	AAGGTTGTGATGTGTTTGGCCCTT	30		miR8004	AGGTGGTCTGGTATGGTTTGGCGT	5
miR8005	TTATAGTTTAGGTTTAGGGTTTA	2		miR8005	TTTAGTGTTTAAGGTAGATGATT	2
miR8007	ATTGGACACTTTTGGATCTTTGG	24		miR8007	ACGAAAGATGAAAAGTAGACTAA	5
miR8010	ATGGACCCTGTTTAATTTAGGCTT	3		miR8010	ATGGACCCTGTTTAATTTAGGCTT	1
miR8011	TTACGTGAACTAAAAGAAGCC	2		miR8011	ACATAAAACAATCCTCACACAAC	1
miR8014	TTTTTTCATTATTGTATCGTATT	15		miR8014	ATGAATACAAGTAGGACTAAAGTT	12
miR8017	ATACAAGTGAATATGTATCTCTA	2		miR8017	ATCCAACTGCAAGTGACGTCTCA	11
miR8019	AGGGAAGGGGAGTCATTCTTTGAT	6		miR8019	AGAAGAGAATACTGGGTTGACTTG	5
miR8020	AATTTTGATTAGTTGATTGTTGTT	4		miR8020	AATCTTCATAGTATGTGTGTTGGT	2
miR8022	TTAAATGAGAATGATTGGATATAT	1		miR8022	TCTAAATGAGAATTTGGGACTA	2
miR8025	AATACATCGGCATGCTTTAAATT	53		miR8025	AATACATCGGCATGCTTTAAATT	19
miR8028	GTTAAATTATAGAATAGAAGATG	10		miR8028	GCTTGATAATATAGTAACGGATG	2
miR8030	ATGGGTTGGTTTGGTTCGGTTTTT	33		miR8030	TTGAGTTGGTTTGTGTTAGGGTAT	7
miR8032	AGTAGAGATGTCGGTGCGTTACGG	6		miR8032	AGAATGTTGAGCCGGTTGATTAGG	527
miR8045	ATTGATCAGAGGTAGGTGTGTTT	1383		miR8045	ATATGATAGATCAGGTGTGTTTA	2
miR8048	AGATGGAACAAGCAAGATGAACA	36		miR8048	ATGATGTGGCATGCTAATGAATA	34
miR8051	TGAGTATGTAGAAAGGCTTCA	1		miR8051	TGTAGTGGTAGAAAGATTTCA	117
miR810	AAGTGATCTTGAACTTGATGCCTT	21		miR810	CATAAGCCCTCCACATGATTG	47
miR812	AACGAGCGGAGAATAAGTTGGACA	543		miR812	AAAACGGTTAAACAGTTGGCGCGG	33
miR8122	GTGAAGGAGATTGTGTAGAGAAAG	287		miR8122	TGAAGAAGACTATGTGGAAA	18
miR8125	AGGAAGGAGAATGTGACATGAGTA	49		miR8125	AGGAAGAGAATGCATGGATGAGTA	3
miR8129	AGCTAAAGTAAGTCCGGATGTCAA	15		miR8129	AGCTAAAGTAAGTCCGGATGTCAA	17
miR8133	TGAACTTCACAGAACGTCCCATA	5		miR8133	TGAACTTCACAGAACGTCCCATA	9
miR8134	ATGTAGAATTATGTGGAGGAATGT	103		miR8134	ATGTAGAATTATGTGGAGGAATGT	103
miR8137	ATGTCCCAGGCCATTCACAAAAAT	1		miR8137	ATGTCCCAGGCCATTCACAAAAAT	1
miR8138	TTAAGATGGTATACCAAAGGTTAA	45		miR8138	TTAAGATGGTAGACAGACGGATAA	175
miR8139	ACCTTGGCTGAGGAGGGTGTGAAC	13		miR8139	ACCTTGGCTGAGGAGGGTGTGAAC	9
miR8143	GGAGATGGTGGACGACGATGGTA	4		miR8143	GAGATGGTGGACCAGATCAAGGA	1
miR8144	AGCATGTAGAAGAGTTAGAAAGCA	5		miR8144	ACAATAGAACGAGTTGAAAGGGAC	6
miR8145	ATAAACAATAAATAGACATGCATT	1		miR8145	ATAAACATAGAATGATCACACTT	1
miR8146	AGAAGACTGGTGAAGAAGAAGCCA	144		miR8146	AGATGAAGATGGTGAGTAGAACAA	91
miR8147	ACTGCATACTTGTGATATTTGACG	48		miR8147	ACTGCATACTTGTGATATTTGACG	19
miR8148	TGACTGGGCCTGCTGACGTGGCAA	4		miR8148	TGACTGGACTGCTACGTGGCAC	468
miR815	AGAGGGGATATTGTAGGAGATGGG	16		miR815	AGAGGGGATATTGTAGGAGATGGG	12
miR8150	ACAACCGAGTCAGATGAGTGAGCA	58		miR8150	AAAAACCTGATGTGAGATGATGAG	3
miR8151	TAAGGATAGCAGGTAGACAGATA	529		miR8151	TGGATACCAAAGTAGACGATGA	38
miR8152	ATGGACTGCTAGGTGGCCTCCCT	9		miR8152	TCAGGAACTGCTAGGTGGCTCCAT	9
miR8154	CTAGATGGAGGAGGGAAGAGGGAA	9		miR8154	AGAGGAGAGAGAGAAGAGAGAGA	41
miR8155	CGTAACCTGGCTCTGATACCA	8		miR8155	ATCGTAACCTGGCTCTGATACCA	11
miR818	ACATGCCCTTTAAATTATGGACGG	13		miR818	GGGACATGTAGTGGCCAA	175
miR821	AAGCAACAACAAAAGAAGTCGAAT	158		miR821	AGAGTTATGAAACGGATAAAATTG	1
miR823	TAGTTTGGGATCATAGTAGGGCAT	20		miR823	ATCGGTTGTGGTGATCATTAAGAT	10
miR824	AGACCATTTGTAGTGAGAAGGTGA	12		miR824	AGACCATTTGTAGTGAGAAGGTGA	14
miR827	ATTAGATGAACATAAACAAACATA	19		miR827	TTAATGAACATCAACAGTAGACAC	14
miR828	AGATGACGCATTTTGAGCAAGCCA	115		miR828	AGATGACACATTTTGAGCATGCAA	73
miR829	ACTTTGATATTTTGATTTTGGACA	2		miR829	AGCTCTGATACCATGATGAAGATG	24
miR831	AGAAGATGTTAGAAGAGATGAGAA	158		miR831	AGAAGATGTTAGAAGAGATGAGAA	168
miR833	AAGACCGATGTACAATAAACAAGA	3		miR833	CTGTTGTTGTATTTGGTCTAGT	10
miR837	AGTCAGTTTTTGTTCGTTATGACA	2		miR837	AACTACTGAACCAAAAAACGATGG	127
miR838	ATGCAAGAATGAGAAGCGAAATGA	20		miR838	ATGCAAGAATGAGAAGCGAAATGA	11
miR840	TTGTTTGGTCCCTGAGGTTT	77		miR840	AAGCACGTGAAGGACTTAACTAAC	9
miR841	ATAGGAGCAACTGAAACTGAA	30		miR841	ATTTCTAGTGGGTCGTATTCA	1
miR844	AGAATGGACTTTAGTAAGATGGTT	35		miR844	AGAACGGACTATTTTAAGATGGCT	2
miR845	TAGGCTTTGATACCAAGTATA	41		miR845	TAGGCTTTGATACCAAGTATA	42
miR846	TTGAAGTGGAAGGGCTTGAAATT	530		miR846	TTTGAAGTGAAGGGCTTGAAATT	30
miR848	TGACTTGGGACTAACAGATTAGAC	4		miR848	TTGACTTGGGACTAACAGATTAGA	7
miR852	AAAACAAAGTTGCGCGTTATTTAT	3		miR852	AAGATAAAACGCTCGTTAGTTTGA	3
miR854	AGGATGAGGATGTGAGTTGAGGAG	64		miR854	ATGAAGGATAGTGATGGAGGGTAG	49
miR855	AGCAAAACGGTAGGAAAATGGCAA	40		miR855	AGCAAAACGGTAGGAAAATGGCAA	37
miR856	TGTGTTATTTGTGGTCTTAAT	2		miR856	GATGTATTTGTCGGTATAA	66
miR857	AAGACGTTAGCACCATACAAAATA	3		miR857	AAGACGTTAGCACCATACAAAATA	3
miR858	TTCGTTGTCTGTTCGACCTTG	27		miR858	TTCGTTGTCTGTTCGACCTTG	38
miR860	CAACTCACATTGGACATATCATAT	2		miR860	TCAGATACATTCGGATACTAATAT	2
miR862	GCGGATGTCTGTGACGGA	67		miR862	TGCTGGACGTCTAGTGAAGGTGAAT	1
miR863	TTGAGAGCTAACATGACATGATA	2		miR863	ATTGAGAGCAACAAGGACGATATT	4
miR894	GTTTCACGTCGGGTTCACCA	1093		miR894	GTTCGTTTCACGTCGGGTTCACCA	1474
miR895	GTAAGCTATAGCGAGTGTCGGTAC	85		miR895	GTAGACTTTAGCGAGGTTGTTGGG	1
miR902	TGATGATCCAGATTCTTCCAC	2		miR902	AGAAGGATCCTGCAACAGATGACT	23
miR906	CGCGTTGTGTAGGGCGTGGATCGC	70		miR906	CGCGTTGTGTAGGGCGTGGATCGC	53
miR909	AGCACAACACTGACCCTTGACATG	4		miR909	TGCGGTCAAACAGGTGGTGTGC	1
miR914	CGGGCGGGCCGGAACGGTG	506		miR914	CGGGCGGGCGGAATCGGGG	28
miR946	TGCGGCTAGAAGAAGGGTTGT	67		miR946	TGCGGCTAGAAGAAGGGTTGT	80
miR7535	AGGGAAAATGGGTGTAGTGGT	—		miR7535	AGGGAAAATGGGTGTAGTGGT	6684
miR4397	TGTTAGAAGATGTGTGAATACT	—		miR4397	TGTTAGAAGATGTGTGAATACT	5029
miR2925	TGGACAGTCGCGGGCATTCGT	—		miR2925	TGGACAGTCGCGGGCATTCGT	1956
miR4367	CTGACACCCAGCGAAGAAAGTC	—		miR4367	CTGACACCCAGCGAAGAAAGTC	1738
miR7539	TGGAGAGAGAGAGAGAGAG	—		miR7539	TGGAGAGAGAGAGAGAGAG	1153
miR1042	GCGGTGCGGAACTAGCAGAGG	—		miR1042	GCGGTGCGGAACTAGCAGAGG	823
miR3705	GTAAGTGTTAGGATCGTGGC	—		miR3705	GTAAGTGTTAGGATCGTGGC	793
miR5041	TTTCATTCAGACGTGCTCAA	—		miR5041	TTTCATTCAGACGTGCTCAA	685
miR6116	ACTTTGAACACAAGGCATGAG	—		miR6116	ACTTTGAACACAAGGCATGAG	555
miR5822	TGTCTGCGAGTCGGGTTG	—		miR5822	TGTCTGCGAGTCGGGTTG	547
miR1082	AGTGATGTGGCCTGCTGGCGGCTG	—		miR1082	AGTGATGTGGCCTGCTGGCGGCTG	444
miR5259	CAAGGGGTATTAGCGACGACA	—		miR5259	CAAGGGGTATTAGCGACGACA	367
miR6162	AGAAAAATGTGTAGTCCAGATTGG	—		miR6162	AGAAAAATGTGTAGTCCAGATTGG	310
miR7778	GTTAGCATCGTGTCGACGTGGGCGG	—		miR7778	GTTAGCATCGTGTCGACGTGGGCGG	306
miR834	TGGTAGAGTATGATCGTGTGGTAA	—		miR834	TGGTAGAGTATGATCGTGTGGTAA	286
miR8141	TGGAACTAGTAGGCAGGCAT	—		miR8141	TGGAACTAGTAGGCAGGCAT	275
miR6269	CGTGGAATAGTGATAGCCTGG	—		miR6269	CGTGGAATAGTGATAGCCTGG	258
miR897	TGGATCAATTGGAAACGCACATAA	—		miR897	TGGATCAATTGGAAACGCACATAA	249
miR6447	TGCGACAGAAATGGACGACTAC	—		miR6447	TGCGACAGAAATGGACGACTAC	227
miR5143	TCTGGAATTTGGCAATGGTAGGA	—		miR5143	TCTGGAATTTGGCAATGGTAGGA	215
miR5030	AAAAAATTTGTGTTTTACGTCGGA	—		miR5030	AAAAAATTTGTGTTTTACGTCGGA	207
miR2105	TTTGTGATAGTGGATGATACAT	—		miR2105	TTTGTGATAGTGGATGATACAT	178
miR158	TCCCAAATGTAGACAAAGCA	—		miR158	TCCCAAATGTAGACAAAGCA	172
miR6443	TTAGATCTAGAAGATGGAG	—		miR6443	TTAGATCTAGAAGATGGAG	152
miR5556	AGATGACGAAGAAATCAACAA	—		miR5556	AGATGACGAAGAAATCAACAA	138
miR2678	TCGAAATTGTTGCGGTATCTA	—		miR2678	TCGAAATTGTTGCGGTATCTA	134
miR4389	TGGGTCGGACCGTCGAATCGGTAAC	—		miR4389	TGGGTCGGACCGTCGAATCGGTAAC	134
miR5183	TATTTGGACAAGTTGGATA	—		miR5183	TATTTGGACAAGTTGGATA	123
miR5387	TAACAGAACCGGTATAAAGCTC	—		miR5387	TAACAGAACCGGTATAAAGCTC	116
miR5173	TCTACGTCAGACGCGGATGTACC	—		miR5173	TCTACGTCAGACGCGGATGTACC	109
miR5788	TGGCATGATGATACTCTAGTA	—		miR5788	TGGCATGATGATACTCTAGTA	108
miR7740	GAACAGAGGATTGTGTCGGTTG	—		miR7740	GAACAGAGGATTGTGTCGGTTG	96
miR3932	AACTTATGATGATGACAGCGAAGA	—		miR3932	AACTTATGATGATGACAGCGAAGA	96
miR1040	ATGAACACAAATGAACATGGTTA	—		miR1040	ATGAACACAAATGAACATGGTTA	89
miR1117	TGGACCGGTTTTGGCATCGAACC	—		miR1117	TGGACCGGTTTTGGCATCGAACC	89
miR5261	CATTGGAGATGGCTCTTAGGCT	—		miR5261	CATTGGAGATGGCTCTTAGGCT	77
miR6177	ATACCTATGACAGAAAGACACTTA	—		miR6177	ATACCTATGACAGAAAGACACTTA	73
miR3442	ACCATGTGTAGTGAGACTTGAATT	—		miR3442	ACCATGTGTAGTGAGACTTGAATT	73
miR1172	AGGATTGTGAGCGCAACGCGTGGC	—		miR1172	AGGATTGTGAGCGCAACGCGTGGC	72
miR5149	AGAGGAGACTGTAACATTTGGGAT	—		miR5149	AGAGGAGACTGTAACATTTGGGAT	57
miR5789	TGACGGTAGTTCGGTCGGTAT	—		miR5789	TGACGGTAGTTCGGTCGGTAT	57
miR528	TGGAAGGGGCTGTCAGGGGAC	—		miR528	TGGAAGGGGCTGTCAGGGGAC	56
miR5560	TGGGCTCCATGAATGGCGGAG	—		miR5560	TGGGCTCCATGAATGGCGGAG	52
miR5241	TATGAGTGGAAGAATGCAT	—		miR5241	TATGAGTGGAAGAATGCAT	50
miR7694	CCATTATAGTCGTAGGCTAGGTG	—		miR7694	CCATTATAGTCGTAGGCTAGGTG	44
miR1220	TTCCGGTAGGTGGATGGAAATAAG	—		miR1220	TTCCGGTAGGTGGATGGAAATAAG	43
miR5501	ACTTGTGGCTAGGGGTGA	—		miR5501	ACTTGTGGCTAGGGGTGA	42
miR8124	TGGCACAATGATACTCAAGTA	—		miR8124	TGGCACAATGATACTCAAGTA	41
miR8136	TAAAGTGGAATTAAGATGAGATA	—		miR8136	TAAAGTGGAATTAAGATGAGATA	38
miR5636	GTGTTGCAGAGTTGACGA	—		miR5636	GTGTTGCAGAGTTGACGA	38
miR1127	TCCTATTCGTTCGGAATCA	—		miR1127	TCCTATTCGTTCGGAATCA	37
miR6220	CTACCATCCTGAACTATAAAATT	—		miR6220	CTACCATCCTGAACTATAAAATT	37
miR6435	TGAATACTGGAGACAATTA	—		miR6435	TGAATACTGGAGACAATTA	36
miR5287	TCTATATATAGTGATCGGTGGAGT	—		miR5287	TCTATATATAGTGATCGGTGGAGT	31
miR5200	TGTTAGAACTCTCTCAAGGCATT	—		miR5200	TGTTAGAACTCTCTCAAGGCATT	30
miR5026	ACTCATAAGATCGTGACACGT	—		miR5026	ACTCATAAGATCGTGACACGT	29
miR779	TTCTGACATATGTTGACTGCTCAA	—		miR779	TTCTGACATATGTTGACTGCTCAA	29
miR2651	TTTGATTGGTAAGACATGCAT	—		miR2651	TTTGATTGGTAAGACATGCAT	29
miR5144	TTCTTGCTGCTGGAGAAGGAC	—		miR5144	TTCTTGCTGCTGGAGAAGGAC	28
miR5555	AAGAGTGATGACATATGACATTTG	—		miR5555	AAGAGTGATGACATATGACATTTG	28
miR825	TTCAAGCCCAGCTCGAGTAGC	—		miR825	TTCAAGCCCAGCTCGAGTAGC	28
miR6161	TGAACTCACCAGCATTTTATAC	—		miR6161	TGAACTCACCAGCATTTTATAC	27
miR5512	ATAGGAATATGGTATGCTAATGAA	—		miR5512	ATAGGAATATGGTATGCTAATGAA	26
miR1119	TGGGCAGGTGTGATGATTAGTCA	—		miR1119	TGGGCAGGTGTGATGATTAGTCA	25
miR6460	TGACATGTGGCATCCTAATCA	—		miR6460	TGACATGTGGCATCCTAATCA	25
miR6289	GCCTTTGATGGTCAGGACTCA	—		miR6289	GCCTTTGATGGTCAGGACTCA	23
miR5529	GTATCGATCCATGGACACGGCTA	—		miR5529	GTATCGATCCATGGACACGGCTA	23
miR5782	AGCTGGTTAGGAGAAGATCAT	—		miR5782	AGCTGGTTAGGAGAAGATCAT	22
miR6255	TCGGGAAAAATGGGCAAGTCGTAG	—		miR6255	TCGGGAAAAATGGGCAAGTCGTAG	21
miR7775	CGGGTTTATGCTGAAGACCAGGT	—		miR7775	CGGGTTTATGCTGAAGACCAGGT	20
miR1855	AGCGACTGGAGTAGCACCAGGA	—		miR1855	AGCGACTGGAGTAGCACCAGGA	20
miR7760	GGCTTTGTGAGAGTGACATGTGGC	—		miR7760	GGCTTTGTGAGAGTGACATGTGGC	20
miR6106	TTAAGATCCGGATACTTCAGT	—		miR6106	TTAAGATCCGGATACTTCAGT	19
miR5770	TTTGGACATGGTTTGGTTCGA	—		miR5770	TTTGGACATGGTTTGGTTCGA	19
miR4992	ACTCTAAGAGGTTGTTTGGTTAGC	—		miR4992	ACTCTAAGAGGTTGTTTGGTTAGC	18
miR3706	TATTAGGAGAAATGATAAGCA	—		miR3706	TATTAGGAGAAATGATAAGCA	18
miR6440	GTTTGATCGGTTTCGAGTA	—		miR6440	GTTTGATCGGTTTCGAGTA	17
miR1312	TTTGGAGAATAATGGAGAGCAT	—		miR1312	TTTGGAGAATAATGGAGAGCAT	17
miR6154	TGGATCTACTGGAAGAAAGGC	—		miR6154	TGGATCTACTGGAAGAAAGGC	16
miR391	TTCGCAGGAGAGATAGCGCCA	—		miR391	TTCGCAGGAGAGATAGCGCCA	15
miR5673	CTGTGAATACTCGCCGGAAGACA	—		miR5673	CTGTGAATACTCGCCGGAAGACA	15
miR6187	AGAACAGGTTGGAGACCTCTA	—		miR6187	AGAACAGGTTGGAGACCTCTA	14
miR5160	CGGATTGAGTGGTATATTTCG	—		miR5160	CGGATTGAGTGGTATATTTCG	14
miR901	CGGTAACGTGGCGGCTGAGGTGA	—		miR901	CGGTAACGTGGCGGCTGAGGTGA	14
miR1137	TAGTCAGCAGTTTGAGTCATC	—		miR1137	TAGTCAGCAGTTTGAGTCATC	13
miR3947	TTATGTGCAGTAGATCGACTCCA	—		miR3947	TTATGTGCAGTAGATCGACTCCA	13
miR1034	GTTGACTTTGGCAGGCATGTTGCT	—		miR1034	GTTGACTTTGGCAGGCATGTTGCT	13
miR5650	TTGTATTTGGATCATTGGATAA	—		miR5650	TTGTATTTGGATCATTGGATAA	13
miR2629	AAGTTTTTCCTCGGTACGGTTAAT	—		miR2629	AAGTTTTTCCTCGGTACGGTTAAT	13
miR3625	TTTACAGCAGTCAACTCCAAG	—		miR3625	TTTACAGCAGTCAACTCCAAG	12
miR5498	TGGAGCTTAACACTTTGAAGA	—		miR5498	TGGAGCTTAACACTTTGAAGA	12
miR173	TTCGCTTGCAGAGAGAAATCAC	—		miR173	TTCGCTTGCAGAGAGAAATCAC	11
miR5827	TTTGTTGCAGATTTGGACTAA	—		miR5827	TTTGTTGCAGATTTGGACTAA	11
miR5494	TTAGAGGAGGTAAGATGGATA	—		miR5494	TTAGAGGAGGTAAGATGGATA	11
miR904	TCGTGGTCATTGTTTAGGGCA	—		miR904	TCGTGGTCATTGTTTAGGGCA	10
miR5778	ACTGACGAACTCTGCGTCGGCTTC	—		miR5778	ACTGACGAACTCTGCGTCGGCTTC	10
miR5338	AGAAGCTTCGGTTGTGTAT	—		miR5338	AGAAGCTTCGGTTGTGTAT	10
miR7731	AGGGATTGCTCTGAATTTGGAATC	—		miR7731	AGGGATTGCTCTGAATTTGGAATC	9
miR4416	TGTGGTGAAGAAACGGAATC	—		miR4416	TGTGGTGAAGAAACGGAATC	9
miR1152	AAAGAAGGTGCTGCTGTTGA	—		miR1152	AAAGAAGGTGCTGCTGTTGA	9
miR1424	AGTGGCTTACACTGATGCTGATTG	—		miR1424	AGTGGCTTACACTGATGCTGATTG	8
miR5153	TGATTCCGACTGACAGAAGACTT	—		miR5153	TGATTCCGACTGACAGAAGACTT	8
miR7716	TTAGTTGCAGAGAAGAATCGAA	—		miR7716	TTAGTTGCAGAGAAGAATCGAA	8
miR5649	TTGAATTTGTTGGTTAATTAT	—		miR5649	TTGAATTTGTTGGTTAATTAT	7
miR6231	TATGTGTGGTCATGGACATT	—		miR6231	TATGTGTGGTCATGGACATT	7
miR8016	AGTTTTGAATCGAACGGCCCCATTG	—		miR8016	AGTTTTGAATCGAACGGCCCCATTG	6
miR6277	TGTAGTGGTGGAAAGTGGAGAC	—		miR6277	TGTAGTGGTGGAAAGTGGAGAC	6
miR5289	AGGAAAATTGGAAAACTACGGCA	—		miR5289	AGGAAAATTGGAAAACTACGGCA	6
miR1088	AGAAGAAAGAGAGCACGTCTAATT	—		miR1088	AGAAGAAAGAGAGCACGTCTAATT	6
miR773	AAATCTGGTCATTCAAGGGTATT	—		miR773	AAATCTGGTCATTCAAGGGTATT	6
miR1221	TGGTGGTAGTGGAGGTCAAA	—		miR1221	TGGTGGTAGTGGAGGTCAAA	6
miR5674	TACATTGTGTTGTGACTTATTA	—		miR5674	TACATTGTGTTGTGACTTATTA	6
miR537	TTAGGTGTTTCAGCAGGCTA	—		miR537	TTAGGTGTTTCAGCAGGCTA	5
miR2905	TACATGTCTGATGAGAAAGAGCA	—		miR2905	TACATGTCTGATGAGAAAGAGCA	5
miR5794	ATGACGGATATCACAGTAGTCGGT	—		miR5794	ATGACGGATATCACAGTAGTCGGT	5
miR417	GAAGGTAGATGGATTTGTTGCTA	—		miR417	GAAGGTAGATGGATTTGTTGCTA	5
miR1024	TCTGGTTGGATTGTTGGGCTTTC	—		miR1024	TCTGGTTGGATTGTTGGGCTTTC	5
miR5999	TGTTCACTCTTAGCACGGACACA	—		miR5999	TGTTCACTCTTAGCACGGACACA	5
miR6117	AGGTTATGGTTGATGAGTTGAAGA	—		miR6117	AGGTTATGGTTGATGAGTTGAAGA	4
miR7509	TCAAAAGATTTTTGGCAACATAT	—		miR7509	TCAAAAGATTTTTGGCAACATAT	4
miR400	AATGATAGTATTATAAGTCAC	—		miR400	AATGATAGTATTATAAGTCAC	4
miR5085	CAAGGACATTTTTTCTGCATG	—		miR5085	CAAGGACATTTTTTCTGCATG	4
miR851	TTGGGTGGGAAAGCAAAAAGACA	—		miR851	TTGGGTGGGAAAGCAAAAAGACA	4
miR4380	TGGATAGGTCGTACGGATGTTGAT	—		miR4380	TGGATAGGTCGTACGGATGTTGAT	4
miR899	AACTGAGATGCAGCGAACG	—		miR899	AACTGAGATGCAGCGAACG	4
miR3710	TGAGAACCTGACCGGCCTCCCA	—		miR3710	TGAGAACCTGACCGGCCTCCCA	4
miR7715	TAAGAAAACCTTACCTAGATG	—		miR7715	TAAGAAAACCTTACCTAGATG	4
miR2868	ATGGTTTTGATGTAGCAGGAAA	—		miR2868	ATGGTTTTGATGTAGCAGGAAA	4
miR5719	TTCTGATGATGAGATAAGACTTC	—		miR5719	TTCTGATGATGAGATAAGACTTC	4
miR5203	ATTATTATGAGACTGCTGGAGGGA	—		miR5203	ATTATTATGAGACTGCTGGAGGGA	3
miR4345	ATAAGAGCGGAACTTGAAAAAGTT	—		miR4345	ATAAGAGCGGAACTTGAAAAAGTT	3
miR5664	ATAGTTCATCATTTTATTCGGTCG	—		miR5664	ATAGTTCATCATTTTATTCGGTCG	3
miR3701	TAAACTGCCCATCCTTCATA	—		miR3701	TAAACTGCCCATCCTTCATA	3
miR5742	CCAATCAATGCCGTCTGTTGGTAT	—		miR5742	CCAATCAATGCCGTCTGTTGGTAT	3
miR3441	GGAAGAAAATGAAAGATCGTGTT	—		miR3441	GGAAGAAAATGAAAGATCGTGTT	3
miR5301	TGTAGGAGGGGTGGAGAAGAATT	—		miR5301	TGTAGGAGGGGTGGAGAAGAATT	3
miR5630	GTAAGAGCGGTTCTCAGATGGTAA	—		miR5630	GTAAGAGCGGTTCTCAGATGGTAA	3
miR2087	CTGCAGTCGGTTTCACTATA	—		miR2087	CTGCAGTCGGTTTCACTATA	3
miR5642	TCTCGACTGTGTACGGCATTT	—		miR5642	TCTCGACTGTGTACGGCATTT	3
miR6247	TGGCTGAGACTATAATGGCA	—		miR6247	TGGCTGAGACTATAATGGCA	2
miR6026	ATACAACTGTTGCCAACGACTATA	—		miR6026	ATACAACTGTTGCCAACGACTATA	2
miR5562	TGGGAGTAGTTTGCATGAAAG	—		miR5562	TGGGAGTAGTTTGCATGAAAG	2
miR864	TCAGGCTTATAATTGACTTCCAA	—		miR864	TCAGGCTTATAATTGACTTCCAA	2
miR1103	TAGGAAAAAGGAGGTGGTTTTGA	—		miR1103	TAGGAAAAAGGAGGTGGTTTTGA	2
miR5564	AACGGGAGCTGATTTGGCGAAAT	—		miR5564	AACGGGAGCTGATTTGGCGAAAT	2
miR3709	TCAAGCATGATTTAAATTCCCGG	—		miR3709	TCAAGCATGATTTAAATTCCCGG	2
miR3981	TGAGACGTATCACTTTACTA	—		miR3981	TGAGACGTATCACTTTACTA	2
miR8013	AAAAGAAAACGCACCGTCAGAAGG	—		miR8013	AAAAGAAAACGCACCGTCAGAAGG	2
miR5246	ATCTGACAGACACTTTCGAAGGTT	—		miR5246	ATCTGACAGACACTTTCGAAGGTT	2
miR1044	TTTTAGCTGTCATATTTTTTTT	—		miR1044	TTTTAGCTGTCATATTTTTTTT	2
miR822	TGCGGGAAGCATTTGCACATG	—		miR822	TGCGGGAAGCATTTGCACATG	2
miR6250	GGGGATAGATACGACCGTGAA	—		miR6250	GGGGATAGATACGACCGTGAA	2
miR7840	ACAAGGAGTAATGATAGAGACATC	—		miR7840	ACAAGGAGTAATGATAGAGACATC	2
miR6172	TGACCGTAGTTTAAGAAGAAG	—		miR6172	TGACCGTAGTTTAAGAAGAAG	2
miR5657	TGGACAAGTTAGATGTTGGGTT	—		miR5657	TGGACAAGTTAGATGTTGGGTT	2
miR5288	AGCATCTGAATACATGAGGGATTA	—		miR5288	AGCATCTGAATACATGAGGGATTA	2
miR7534	CAACTTGACACAGTCTGGAC	—		miR7534	CAACTTGACACAGTCTGGAC	2
miR843	GTTAGGTCGAGCTTCATTGGA	—		miR843	GTTAGGTCGAGCTTCATTGGA	2
miR1534	TATTTTGGGACTAAATAGGCATA	—		miR1534	TATTTTGGGACTAAATAGGCATA	2
miR5569	ATAAGCATGCTTGAACTAGGTCA	—		miR5569	ATAAGCATGCTTGAACTAGGTCA	2
miR2636	TTTGAATTAGTGTGCTTGAATA	—		miR2636	TTTGAATTAGTGTGCTTGAATA	2
miR781	ATATCCAGAAGAACTCATAATTAA	—		miR781	ATATCCAGAAGAACTCATAATTAA	2
miR5243	TGGGCTTGAGAAATAGTGGGC	—		miR5243	TGGGCTTGAGAAATAGTGGGC	2
miR2870	TATCAGTTTGGCAGAGACAACA	—		miR2870	TATCAGTTTGGCAGAGACAACA	2
miR5761	TTTTGGTCGGTGAAGCTAATTTAG	—		miR5761	TTTTGGTCGGTGAAGCTAATTTAG	2
miR8002	ATTTCATGTACTTATAAGAAAAAA	—		miR8002	ATTTCATGTACTTATAAGAAAAAA	2
miR5076	AGAAATGGATGAGGAGAGCAGTTT	—		miR5076	AGAAATGGATGAGGAGAGCAGTTT	2
miR5267	AGGCATTTTTAGAATAACCCAACC	—		miR5267	AGGCATTTTTAGAATAACCCAACC	2
miR2646	CGATGTCTTTAGTCATGATGT	—		miR2646	CGATGTCTTTAGTCATGATGT	2
miR5767	TGGAGGACCTTTGAAGGTGCA	—		miR5767	TGGAGGACCTTTGAAGGTGCA	2
miR2669	AAAGTTAGTCTTCATAGAATGCAT	—		miR2669	AAAGTTAGTCTTCATAGAATGCAT	2
miR5676	TCGACACCGTGACTTGTGAGGCAG	—		miR5676	TCGACACCGTGACTTGTGAGGCAG	1
miR861	ATGGATCATATCCTTCAAGAACTC	—		miR861	ATGGATCATATCCTTCAAGAACTC	1
miR1437	GGGTTAGGAAGACAGTGCCAGTGG	—		miR1437	GGGTTAGGAAGACAGTGCCAGTGG	1
miR5300	TCCCCCCAGTCCAGCATTCCACAT	—		miR5300	TCCCCCCAGTCCAGCATTCCACAT	1
miR5274	ATATGACGGAGGTAAAATCGCCTA	—		miR5274	ATATGACGGAGGTAAAATCGCCTA	1
miR3448	TCTAGGATTTTTTTTAGTGGGTTC	—		miR3448	TCTAGGATTTTTTTTAGTGGGTTC	1
miR859	ATGATTTTAACAATAATAGAATAT	—		miR859	ATGATTTTAACAATAATAGAATAT	1
miR1314	TCGGCCGATTGTAGTTAGGAGAAG	—		miR1314	TCGGCCGATTGTAGTTAGGAGAAG	1
miR5749	TTGGGTCGACTAACATATTTTCTT	—		miR5749	TTGGGTCGACTAACATATTTTCTT	1
miR1043	TTGGGCGTGAATTTAAGGCTT	—		miR1043	TTGGGCGTGAATTTAAGGCTT	1
miR905	AGGTCCCTAGATGATGCAC	—		miR905	AGGTCCCTAGATGATGCAC	1
miR6149	CTGATTCACCGGTTTGTTGCAAAT	—		miR6149	CTGATTCACCGGTTTGTTGCAAAT	1
miR5824	TCTGATAAGGATAGGCAATGGCGT	—		miR5824	TCTGATAAGGATAGGCAATGGCGT	1
miR5671	CATGGAAGTGAATCGGGTGAC	—		miR5671	CATGGAAGTGAATCGGGTGAC	1
miR5048	TCTTTGCAAGGATTTTAGGCTAAG	—		miR5048	TCTTTGCAAGGATTTTAGGCTAAG	1
miR7819	TCCTTAGAGAAATGTATGAATCAG	—		miR7819	TCCTTAGAGAAATGTATGAATCAG	1
miR4996	TAGAAGCTCCCCATGTTCTCA	—		miR4996	TAGAAGCTCCCCATGTTCTCA	1
miR5785	TAGTGTTGTCCTGTCGAACACGGA	—		miR5785	TAGTGTTGTCCTGTCGAACACGGA	1
miR839	TGTAAAGCATGGGAGGTTGGTGAA	—		miR839	TGTAAAGCATGGGAGGTTGGTGAA	1
miR1527	TAACCCAACTTACAAACCACC	—		miR1527	TAACCCAACTTACAAACCACC	1
miR5372	TTGTCGATAAAACTGTTGTGGTG	—		miR5372	TTGTCGATAAAACTGTTGTGGTG	1
miR7770	TCTGACGGGCTTACAACAGAG	—		miR7770	TCTGACGGGCTTACAACAGAG	1
miR7516	ATAGACGTGACTCCCGCATATCT	—		miR7516	ATAGACGTGACTCCCGCATATCT	1
miR5215	AGGAGGATAGCTATGCAGCTT	—		miR5215	AGGAGGATAGCTATGCAGCTT	1
miR5385	ACCGACCAACCAACCACCGCTTCT	—		miR5385	ACCGACCAACCAACCACCGCTTCT	1
miR1425	CACAGTACTGGATCTTCAAT	—		miR1425	CACAGTACTGGATCTTCAAT	1
miR4354	AATTGGATCTGGTCGACACCGGCT	—		miR4354	AATTGGATCTGGTCGACACCGGCT	1
miR8050	GTGACTGAGATTGCCTACTTGA	—		miR8050	GTGACTGAGATTGCCTACTTGA	1
miR533	GGCTGTCCAGGCGTCGTGAGCGGT	—		miR533	GGCTGTCCAGGCGTCGTGAGCGGT	1
miR6438	TTACGTACTACAGAATAGAGAAAT	—		miR6438	TTACGTACTACAGAATAGAGAAAT	1
miR7821	ATGATGGGCTTCAAGGCATTGTGA	—		miR7821	ATGATGGGCTTCAAGGCATTGTGA	1
miR775	GTCGATGTCTAGCAGTGCCA	—		miR775	GTCGATGTCTAGCAGTGCCA	1
miR2120	AAAGACTTTCAGCCCGGTTGTTA	—		miR2120	AAAGACTTTCAGCCCGGTTGTTA	1
miR2635	GATTATTGTCATGTGACCTAG	—		miR2635	GATTATTGTCATGTGACCTAG	1
miR7998	ACACCTTAGATCAATCTCACATGT	—		miR7998	ACACCTTAGATCAATCTCACATGT	1
miR2659	CCATGTGTTGAGACTTGGATAAG	—		miR2659	CCATGTGTTGAGACTTGGATAAG	1
miR5083	AGACTACAATTATCTGATCA	15		miR5083	AGACTACAATTATCTGATCA	—
miR5823	AGAGGAATTGGCGTTAACTCTCC	107		miR5823	AGAGGAATTGGCGTTAACTCTCC	—
miR6031	AAGAGGTTCGGAAGAGCGTTTGAC	17		miR6031	AAGAGGTTCGGAAGAGCGTTTGAC	—
miR1067	ACGATGCTGACGAGTTTGATGCCA	94		miR1067	ACGATGCTGACGAGTTTGATGCCA	—
miR7759	CAGCCACGATCGGCACAACGG	292		miR7759	CAGCCACGATCGGCACAACGG	—
miR7524	ACGACTGTGAGTCATTGGGCGGCA	19		miR7524	ACGACTGTGAGTCATTGGGCGGCA	—
miR8000	AACCTGAACAACCTGACCCGAAGA	8		miR8000	AACCTGAACAACCTGACCCGAAGA	—
miR8130	GGTTCCTTGGTTGGAGAGGAGCAT	19		miR8130	GGTTCCTTGGTTGGAGAGGAGCAT	—
miR5339	GCAGATAGAGAGACTGCTTCCAGA	398		miR5339	GCAGATAGAGAGACTGCTTCCAGA	—
miR4344	ATAGTAGACATTTAGACGGTGCGT	49		miR4344	ATAGTAGACATTTAGACGGTGCGT	—
miR5078	CCATCGTTCGACCAGTGCATTTAT	13		miR5078	CCATCGTTCGACCAGTGCATTTAT	—
miR5573	AGAGTGACGTGACGCTGAGATGGA	245		miR5573	AGAGTGACGTGACGCTGAGATGGA	—
miR5373	TCTGGTTGTTCTAGATGATGT	8		miR5373	TCTGGTTGTTCTAGATGATGT	—
miR5201	AGAGGTGAGGCAAATGAGTCAAAT	8		miR5201	AGAGGTGAGGCAAATGAGTCAAAT	—
miR1041	TTTTCGCGTGAAGAGTGGTCTTA	2		miR1041	TTTTCGCGTGAAGAGTGGTCTTA	—
miR1874	AGGGCTACTCACCATCTATAGACG	6		miR1874	AGGGCTACTCACCATCTATAGACG	—
miR5518	ACTACTAAACAAGGGCATGTGGCA	4		miR5518	ACTACTAAACAAGGGCATGTGGCA	—
miR6467	ATAAAGGTGTCGGCGTTTTT	18		miR6467	ATAAAGGTGTCGGCGTTTTT	—
miR5668	AGCAATGGAACATTATGAGACTTGA	7		miR5668	AGCAATGGAACATTATGAGACTTGA	—
miR7739	AGACAGCGTCGAGCGGCTGGATCC	7		miR7739	AGACAGCGTCGAGCGGCTGGATCC	—
miR7988	AACAGAAAAGGACCAAAATACCCC	5		miR7988	AACAGAAAAGGACCAAAATACCCC	—
miR4401	TCAAAGACTTGTTAGAGGATAA	182		miR4401	TCAAAGACTTGTTAGAGGATAA	—
miR4396	GTAGGTTTCAAGACGATGACGGAC	1		miR4396	GTAGGTTTCAAGACGATGACGGAC	—
miR2104	GCGCGAGCGGGATGTGGCGTG	16		miR2104	GCGCGAGCGGGATGTGGCGTG	—
miR5534	CGATGAAAACAGTAGAATGAC	101		miR5534	CGATGAAAACAGTAGAATGAC	—
miR1136	TTTCGCAGGTATGGGATTAGGTA	13		miR1136	TTTCGCAGGTATGGGATTAGGTA	—
miR6271	TCAAGATCGAGAGAAATCAAT	1		miR6271	TCAAGATCGAGAGAAATCAAT	—
miR6035	AATGGAGTAGAAAATGCATCGTAA	39		miR6035	AATGGAGTAGAAAATGCATCGTAA	—
miR1882	GGAAATGATCAATGGCGTATCTAG	3		miR1882	GGAAATGATCAATGGCGTATCTAG	—
miR869	ACTAATCCTGAACCCTAGTGA	5		miR869	ACTAATCCTGAACCCTAGTGA	—
miR1847	TGCACTTGAAGTTGTGGGCAC	3		miR1847	TGCACTTGAAGTTGTGGGCAC	—
miR7842	TGAATCAGCCCGGTAATTTT	1		miR7842	TGAATCAGCCCGGTAATTTT	—
miR413	ATAGTTAGTTTGTTCTGTCAC	278		miR413	ATAGTTAGTTTGTTCTGTCAC	—
miR5810	GGGAACCTCTAATGGCGATTGGCA	1		miR5810	GGGAACCTCTAATGGCGATTGGCA	—
miR5206	ATGCGTCCAGTTGGTTGGGTTACC	1		miR5206	ATGCGTCCAGTTGGTTGGGTTACC	—
miR8131	AACAATCAGCTTTAGCTCGAACTC	2		miR8131	AACAATCAGCTTTAGCTCGAACTC	—
miR2949	ACTTTTGACTGGGTATTTGACGAA	1		miR2949	ACTTTTGACTGGGTATTTGACGAA	—
miR1429	GTCTTGACACGGTTTGTATGTTGG	24		miR1429	GTCTTGACACGGTTTGTATGTTGG	—
miR5493	AGCCGGGTTCGTCGCAGCGTA	31		miR5493	AGCCGGGTTCGTCGCAGCGTA	—
miR6484	TATTGGGCTCCTGCACGATGG	1		miR6484	TATTGGGCTCCTGCACGATGG	—
miR5524	TAAAATGTGATCATGACGGA	21		miR5524	TAAAATGTGATCATGACGGA	—
miR2093	ATCATCTTCACAATTAATGTTCAT	1		miR2093	ATCATCTTCACAATTAATGTTCAT	—
miR5245	CATGGTAGAATACAAGGGCAGTA	15		miR5245	CATGGTAGAATACAAGGGCAGTA	—
miR3949	CTGATGGTTGGGCAAAAGATGTG	9		miR3949	CTGATGGTTGGGCAAAAGATGTG	—
miR7981	TTAGGACTTTTGTTTATTAGGTA	4		miR7981	TTAGGACTTTTGTTTATTAGGTA	—
miR5633	ATATTGATATCAGAAATATCAGTG	2		miR5633	ATATTGATATCAGAAATATCAGTG	—
miR7817	TTGCTGCTTCTTTCCTGAACGGCT	1		miR7817	TTGCTGCTTCTTTCCTGAACGGCT	—
miR5527	TCTAGCCAGGAAGTGAACAG	2		miR5527	TCTAGCCAGGAAGTGAACAG	—
miR5086	ACGATTGGTGGAAAGGAAGTGGTA	8		miR5086	ACGATTGGTGGAAAGGAAGTGGTA	—
miR4399	TTTACGAAAAGAACTACACGAC	130		miR4399	TTTACGAAAAGAACTACACGAC	—
miR2934	TCATTTCTGAAAACGCCTGGC	234		miR2934	TCATTTCTGAAAACGCCTGGC	—
miR6458	ACGTCAAATATGTATGTAGGTGTT	4		miR6458	ACGTCAAATATGTATGTAGGTGTT	—
miR4358	CTAGAGCATGACTTTATCGCCG	2		miR4358	CTAGAGCATGACTTTATCGCCG	—
miR8033	TCATTCTGCAGATGACTTAGGAGT	2		miR8033	TCATTCTGCAGATGACTTAGGAGT	—
miR1523	AGGGATAGAATGTGAGCTGA	65		miR1523	AGGGATAGAATGTGAGCTGA	—
miR6455	ATCAGAAGCATCCACAACATT	3		miR6455	ATCAGAAGCATCCACAACATT	—
miR6191	TAGATTTGTCTAGACTAGGAAGC	32		miR6191	TAGATTTGTCTAGACTAGGAAGC	—
miR5595	CACATGATCTGGCATCTTTGG	2		miR5595	CACATGATCTGGCATCTTTGG	—
miR6174	ATGCAAAGCTCGTCAGACTTATC	2		miR6174	ATGCAAAGCTCGTCAGACTTATC	—
miR3696	CAGAGCTACCATCAAGGACGATC	22		miR3696	CAGAGCTACCATCAAGGACGATC	—
miR5177	TGAGGATTGAAAACAGAGCATT	10		miR5177	TGAGGATTGAAAACAGAGCATT	—
miR6200	TTGGCCAACTAAGATTCTCATGAT	2		miR6200	TTGGCCAACTAAGATTCTCATGAT	—
miR7766	CGAGGTGATCTGTGAATAAGCGG	2		miR7766	CGAGGTGATCTGTGAATAAGCGG	—
miR6222	ACTAGCAGTCCAAACAGTCCC	4		miR6222	ACTAGCAGTCCAAACAGTCCC	—
miR4246	AAATCCATTCTTTCATGCATTATA	1		miR4246	AAATCCATTCTTTCATGCATTATA	—
miR7724	GATGGCCCACATTAGACATGTCAC	10		miR7724	GATGGCCCACATTAGACATGTCAC	—
miR8037	ATACATTATGGATTGAATAGGAAC	2		miR8037	ATACATTATGGATTGAATAGGAAC	—
miR4226	ACAGAGACTTCATTCGAGCAATAG	175		miR4226	ACAGAGACTTCATTCGAGCAATAG	—
miR5542	TTTGCAGGTAAGGATGCATGAGAT	34		miR5542	TTTGCAGGTAAGGATGCATGAGAT	—
miR1097	TAGAAGTGTTTGTTGTTGGAA	33		miR1097	TAGAAGTGTTTGTTGTTGGAA	—
miR4363	GATGACTTCAGAAGGCTTATCTAG	3		miR4363	GATGACTTCAGAAGGCTTATCTAG	—
miR1864	TTGTTTAACGTAGATGGTCACTT	5		miR1864	TTGTTTAACGTAGATGGTCACTT	—
miR6276	AAAGAGCTCAATACAAACATTCCT	1		miR6276	AAAGAGCTCAATACAAACATTCCT	—
miR8142	TGAGGTAGTAGACGTAGAGGATGT	27		miR8142	TGAGGTAGTAGACGTAGAGGATGT	—
miR7771	AATGGGTCTATAGAATCAAGGGTA	6		miR7771	AATGGGTCTATAGAATCAAGGGTA	—
miR6257	TCTTACTCTGTTGTGATTAGGTT	7		miR6257	TCTTACTCTGTTGTGATTAGGTT	—
miR6193	TTCTGACACCGGCATCCATGACAC	28		miR6193	TTCTGACACCGGCATCCATGACAC	—
miR7983	ACTAACGCGGTAATATGACTTTAA	5		miR7983	ACTAACGCGGTAATATGACTTTAA	—
miR5295	TGTCTCTTGGAATGAAAAGATGGCG	2		miR5295	TGTCTCTTGGAATGAAAAGATGGCG	—
miR1533	CATAAGAAAACATAAAAATGA	32		miR1533	CATAAGAAAACATAAAAATGA	—
miR5057	ATAACTTTGAAATCATGTTGACA	2		miR5057	ATAACTTTGAAATCATGTTGACA	—
miR2919	AAAGGGGGAGGGGAGGGAAGAGA	6		miR2919	AAAGGGGGAGGGGAGGGAAGAGA	—
miR480	ATCTAAATCATATGACCGTTGAAC	39		miR480	ATCTAAATCATATGACCGTTGAAC	—
miR7743	TTTGAATTTTGTAGGATGTTT	10		miR7743	TTTGAATTTTGTAGGATGTTT	—
miR4343	AAAAACTGAACGGTCAAGATTGAT	33		miR4343	AAAAACTGAACGGTCAAGATTGAT	—
miR4398	TGAGAGGAGTAGAGAAGACAGAAA	9		miR4398	TGAGAGGAGTAGAGAAGACAGAAA	—
miR5629	TTAGGGTACTTGAACCGGAAGTT	6		miR5629	TTAGGGTACTTGAACCGGAAGTT	—
miR7779	AAGGCCATTGTAGACATGTGGAAG	4		miR7779	AAGGCCATTGTAGACATGTGGAAG	—
miR1444	TCTCACTTAGGTCAACGGTTC	13		miR1444	TCTCACTTAGGTCAACGGTTC	—
miR5271	GGATGATTGATGGATTATAACGGT	72		miR5271	GGATGATTGATGGATTATAACGGT	—
miR1060	ATTTGTCATAGGATTACAGACGTG	8		miR1060	ATTTGTCATAGGATTACAGACGTG	—
miR2081	AGGCTAGAGCTTGATGTTGTCTGA	1		miR2081	AGGCTAGAGCTTGATGTTGTCTGA	—
miR7745	AGTAGGCTTTAACAACAGAGATG	27		miR7745	AGTAGGCTTTAACAACAGAGATG	—
miR4227	TGACTGTCCCATATCATTCCA	24		miR4227	TGACTGTCCCATATCATTCCA	—
miR5491	TGAAATGGAGGATGGTGAC	186		miR5491	TGAAATGGAGGATGGTGAC	—
miR6019	ATACTGGTGCCTTGTACAATGTTT	1		miR6019	ATACTGGTGCCTTGTACAATGTTT	—
miR5031	TTGGATGATGAACATACTAATTT	1		miR5031	TTGGATGATGAACATACTAATTT	—
miR6235	AGGAACATGTATATTTCTCTTCA	2		miR6235	AGGAACATGTATATTTCTCTTCA	—
miR1052	TTTCCTTTTTTATTGTGCTA	1		miR1052	TTTCCTTTTTTATTGTGCTA	—
miR6254	TTGCTCCTGAATCATGGCATG	4		miR6254	TTGCTCCTGAATCATGGCATG	—
miR5486	AGGGGCTATACATGATTCTTCCA	42		miR5486	AGGGGCTATACATGATTCTTCCA	—
miR2641	CGTCTTGATCGTTAACGTTTAT	8		miR2641	CGTCTTGATCGTTAACGTTTAT	—
miR7784	GTACATGAATAGAAGACTGAGGTA	9		miR7784	GTACATGAATAGAAGACTGAGGTA	—
miR842	TCTTGTTCAGATCCGTCATCGTC	3		miR842	TCTTGTTCAGATCCGTCATCGTC	—
miR3440	TTGATTGTGTCAAGGGCAGCGTA	2		miR3440	TTGATTGTGTCAAGGGCAGCGTA	—
miR1157	ATTCAGGATAGGTCGGGACCAGGG	10		miR1157	ATTCAGGATAGGTCGGGACCAGGG	—
miR1173	ATGGATTGCAATAGAATTAG	101		miR1173	ATGGATTGCAATAGAATTAG	—
miR5019	TGTTGAGGAAAGAAAAGCTAT	18		miR5019	TGTTGAGGAAAGAAAAGCTAT	—
miR6176	AAGCTGTAGCGAGCCCGGCGTTG	90		miR6176	AAGCTGTAGCGAGCCCGGCGTTG	—
miR5559	ATACTTGGGAAATTGTTGATC	6		miR5559	ATACTTGGGAAATTGTTGATC	—
miR6103	ACAAGAAGTTGAGCTTAGGGATG	2		miR6103	ACAAGAAGTTGAGCTTAGGGATG	—
miR2111	TAATCTGAATCTGATGGATTG	48		miR2111	TAATCTGAATCTGATGGATTG	—
miR2591	AAGAACTTTACGGTACACGCCTGC	2		miR2591	AAGAACTTTACGGTACACGCCTGC	—
miR5142	ATATGGGATTGATAAGTTGGAT	38		miR5142	ATATGGGATTGATAAGTTGGAT	—
miR5835	ACCTGAAACCTAGGATTTTGGCAA	14		miR5835	ACCTGAAACCTAGGATTTTGGCAA	—
miR6153	ATAGGGACCCATATTCATATTTTG	1		miR6153	ATAGGGACCCATATTCATATTTTG	—
miR5714	ACTGACTATAGACGATCAAGAAAC	2		miR5714	ACTGACTATAGACGATCAAGAAAC	—
miR4407	ACAGAGAAGACGAGCACTTGTACA	29		miR4407	ACAGAGAAGACGAGCACTTGTACA	—
miR5663	AGACTCTAAGGGATTTGCATTCTA	16		miR5663	AGACTCTAAGGGATTTGCATTCTA	—
miR6184	CGGCGGACGGACTGGGACCGGCCT	1255		miR6184	CGGCGGACGGACTGGGACCGGCCT	—
miR7751	TCTATCTTCGTGGACAACGGTATG	15		miR7751	TCTATCTTCGTGGACAACGGTATG	—
miR5268	GCAGAAGTAGAATGAAGTAGGTT	20		miR5268	GCAGAAGTAGAATGAAGTAGGTT	—
miR5754	ATTGAACACTCATCTTACATGGCA	3		miR5754	ATTGAACACTCATCTTACATGGCA	—
miR4413	TAACGAGAATTGTGAGCACAT	172		miR4413	TAACGAGAATTGTGAGCACAT	—
miR5821	TGGACGGAGAGGGTGGTGGGG	6		miR5821	TGGACGGAGAGGGTGGTGGGG	—
miR6158	AAGTTCGTGACTTGTAGAAGAGGC	23		miR6158	AAGTTCGTGACTTGTAGAAGAGGC	—
miR6112	GGTATCAATGTGTAGAAAAAGTGG	2		miR6112	GGTATCAATGTGTAGAAAAAGTGG	—
miR2921	AAGAACTTGATAATAACTGTAAG	3		miR2921	AAGAACTTGATAATAACTGTAAG	—
miR8039	TTTCCTACTGAATCATATACACAC	2		miR8039	TTTCCTACTGAATCATATACACAC	—
miR7987	AACTTAGTTAGTTCTTTTGATGAC	30		miR7987	AACTTAGTTAGTTCTTTTGATGAC	—
miR1061	TTATTTCATAACGGTACTCGGAAA	2		miR1061	TTATTTCATAACGGTACTCGGAAA	—
miR7742	ATGTGATGTTTCGAGTGATGAGTA	3		miR7742	ATGTGATGTTTCGAGTGATGAGTA	—
miR3635	GGGATTGTGGGGCATAATAGC	24		miR3635	GGGATTGTGGGGCATAATAGC	—
miR5740	TGAACGGAAAGAAATGTGGCG	3250		miR5740	TGAACGGAAAGAAATGTGGCG	—
miR5497	AGAATTCTTTGACGAGCAT	590		miR5497	AGAATTCTTTGACGAGCAT	—
miR6036	ATGAACTTAGTACTTGAAGATCA	5		miR6036	ATGAACTTAGTACTTGAAGATCA	—
miR8153	TGCACTGTGGAGCACCGTTTCGGC	2		miR8153	TGCACTGTGGAGCACCGTTTCGGC	—
miR1163	AGGATGCTACGTCGCCATGG	12		miR1163	AGGATGCTACGTCGCCATGG	—
miR3517	ACTGACCATCTGTAGACCCGGTAA	1		miR3517	ACTGACCATCTGTAGACCCGGTAA	—
miR893	ATTGGGGACTTGATGGTGGAAC	126		miR893	ATTGGGGACTTGATGGTGGAAC	—
miR1529	TAAGGAAACAATAGTAATGGTTA	12		miR1529	TAAGGAAACAATAGTAATGGTTA	—
miR8008	ATTGCCAGAAAACAGGACACGT	15		miR8008	ATTGCCAGAAAACAGGACACGT	—
miR1160	GACAAGGACGGCAGAGGGGAT	28		miR1160	GACAAGGACGGCAGAGGGGAT	—
miR917	TTGTCAGGTGTATGTTCGCAG	7		miR917	TTGTCAGGTGTATGTTCGCAG	—
miR2649	AAAGGTGCCAATTGAAATGACGTG	63		miR2649	AAAGGTGCCAATTGAAATGACGTG	—
miR7129	AGACAAATCTAAAGGATGTGATA	1		miR7129	AGACAAATCTAAAGGATGTGATA	—
miR5379	AGAAAAGCTATTACATTTGATATC	1		miR5379	AGAAAAGCTATTACATTTGATATC	—
miR8149	AGAAGCGGACGACCGTGAAGACTC	36		miR8149	AGAAGCGGACGACCGTGAAGACTC	—
miR2912	TAAGAATGAGATATGGGC	211		miR2912	TAAGAATGAGATATGGGC	—
miR2094	AAGACGCTGTGGATCCAACGTCTG	9		miR2094	AAGACGCTGTGGATCCAACGTCTG	—
miR1846	CACATCGAGGAGACCGGGACCT	5		miR1846	CACATCGAGGAGACCGGGACCT	—
miR5084	ATACAGATATGTAGAGGATCCTA	13		miR5084	ATACAGATATGTAGAGGATCCTA	—
miR5055	TCTGGTGCTGAGTCGGGGT	57		miR5055	TCTGGTGCTGAGTCGGGGT	—
miR6185	AATGGCAGCGACGGGGAACATCA	2		miR6185	AATGGCAGCGACGGGGAACATCA	—
miR5751	TTGATTTGAGTCAGAATGGTT	27		miR5751	TTGATTTGAGTCAGAATGGTT	—
miR6279	TAACTAAGAATTTCCAGGAGACAC	1		miR6279	TAACTAAGAATTTCCAGGAGACAC	—
miR8021	ATAAGGCTCAAACTTGAGACCTA	1		miR8021	ATAAGGCTCAAACTTGAGACCTA	—
miR6446	GTGCTCGGGATCCTGATCGATGGA	2		miR6446	GTGCTCGGGATCCTGATCGATGGA	—
miR6025	AACAGCTTGCAAGAAACATCTAGG	3		miR6025	AACAGCTTGCAAGAAACATCTAGG	—
miR7746	ATAGTAGAGAGTTCAAACAAGAAG	33		miR7746	ATAGTAGAGAGTTCAAACAAGAAG	—
miR5156	AGCTGATAAAACTGAATAAGGTAA	11		miR5156	AGCTGATAAAACTGAATAAGGTAA	—
miR5269	AATGGTGAGAAGATACATTGGATT	4		miR5269	AATGGTGAGAAGATACATTGGATT	—
miR2643	TTAATCAATCTGTTCACCAATTTA	1		miR2643	TTAATCAATCTGTTCACCAATTTA	—
miR6230	TAAAAGATTTAGTAATCTAGA	5		miR6230	TAAAAGATTTAGTAATCTAGA	—
miR830	ACTCTTCTTCCAAATATTTAGTTT	1		miR830	ACTCTTCTTCCAAATATTTAGTTT	—
miR5279	TGAACCGCTCGGTATACTCGGTT	6		miR5279	TGAACCGCTCGGTATACTCGGTT	—
miR865	TGAATTTGGATCGAATCGG	52		miR865	TGAATTTGGATCGAATCGG	—
miR816	ATGACATATCTTTGACTACAAT	1		miR816	ATGACATATCTTTGACTACAAT	—
miR5257	ATAAGTAACGAACCTGTTTTCTG	1		miR5257	ATAAGTAACGAACCTGTTTTCTG	—
miR6245	AGATAGGTGGCGGCTCCTGATT	58		miR6245	AGATAGGTGGCGGCTCCTGATT	—
miR8135	AGGATTTTGGAGCAGGTGTTGAT	11		miR8135	AGGATTTTGGAGCAGGTGTTGAT	—
miR4402	AACATATATCGGTCCAGACGGGAC	1		miR4402	AACATATATCGGTCCAGACGGGAC	—
miR5814	AATCAAGTTAGAACATCAAGTA	4		miR5814	AATCAAGTTAGAACATCAAGTA	—
miR5299	TTAACATGGTTTGTAAGCGACAT	3		miR5299	TTAACATGGTTTGTAAGCGACAT	—
miR5147	ACAACATGCTTGTGGAGGACGAGG	179		miR5147	ACAACATGCTTGTGGAGGACGAGG	—
miR5669	ACCAATGTAGTGATGGTTAGTGGT	1		miR5669	ACCAATGTAGTGATGGTTAGTGGT	—
miR4245	ACGAAGTTTTAGACGTGACAATT	7		miR4245	ACGAAGTTTTAGACGTGACAATT	—
miR1872	AGCAACTGTAGTCGCGACGGGTAA	5		miR1872	AGCAACTGTAGTCGCGACGGGTAA	—
miR1216	GATGGTGATGCAGCTTGTTGC	77		miR1216	GATGGTGATGCAGCTTGTTGC	—
miR4346	GAAGCGAAACGAGAAGGCTGCA	150		miR4346	GAAGCGAAACGAGAAGGCTGCA	—
miR4361	CCGAAAGAGACTGCTACGGACAAC	19		miR4361	CCGAAAGAGACTGCTACGGACAAC	—
miR2650	AACCAAATATCGTTATTCAGTCTC	2		miR2650	AACCAAATATCGTTATTCAGTCTC	—
miR1426	AGGAATCATTGGATGAGATTAAAA	79		miR1426	AGGAATCATTGGATGAGATTAAAA	—
miR6233	AAAGTTTGGGCTTTTGGTATTAAT	36		miR6233	AAAGTTTGGGCTTTTGGTATTAAT	—
miR919	ATCGAAGATGCTACCGACAT	3		miR919	ATCGAAGATGCTACCGACAT	—
miR5056	AGATGAAGAACCGGCTAATGAAGA	27		miR5056	AGATGAAGAACCGGCTAATGAAGA	—
miR900	TCCCAGGGTACAACAAACAAAGC	15		miR900	TCCCAGGGTACAACAAACAAAGC	—
miR5159	AACTAGATGGGTCACGGGCACTGC	26		miR5159	AACTAGATGGGTCACGGGCACTGC	—
miR7698	CAAACGAACTTTGTATGTAAAGC	28		miR7698	CAAACGAACTTTGTATGTAAAGC	—
miR5258	TCAAGTGAGCATGGTAGATCT	5		miR5258	TCAAGTGAGCATGGTAGATCT	—
miR2948	TGAGGGAGAAGTTTGGCAAGAATA	1		miR2948	TGAGGGAGAAGTTTGGCAAGAATA	—
miR1215	TCAATTTCAAAACTTAGACGA	11		miR1215	TCAATTTCAAAACTTAGACGA	—
miR5521	AGTGGCTGCATACATCTAGAATGA	6		miR5521	AGTGGCTGCATACATCTAGAATGA	—
miR1868	TAGGGAAAACGAGGCGACAGACA	1		miR1868	TAGGGAAAACGAGGCGACAGACA	—
miR5489	AGGTGTTCTCGTTGGCTCCCC	2		miR5489	AGGTGTTCTCGTTGGCTCCCC	—
miR5198	GGGGAAAGGAGATTAGCGGAC	31		miR5198	GGGGAAAGGAGATTAGCGGAC	—
miR3693	AGATGCGGTACACATGAACTGCTC	4		miR3693	AGATGCGGTACACATGAACTGCTC	—
miR6480	TTGCTGAAACGGTGGAACATC	7		miR6480	TTGCTGAAACGGTGGAACATC	—
miR7127	ATACTGCATTAAATTTGTCTATA	5		miR7127	ATACTGCATTAAATTTGTCTATA	—
miR3704	GGTCAGATTGGAGTTGGAGGAAGA	63		miR3704	GGTCAGATTGGAGTTGGAGGAAGA	—
miR6156	TTGAATAGTTCTATTGTCTGA	4		miR6156	TTGAATAGTTCTATTGTCTGA	—
miR7986	ACGTTATAAAACGTCATGTCGGTA	1		miR7986	ACGTTATAAAACGTCATGTCGGTA	—
miR5661	AGAGGTAAACTATCTGTAGTCTGT	254		miR5661	AGAGGTAAACTATCTGTAGTCTGT	—
miR7721	ATGGGTTTTATAAGGAGATTTGG	1		miR7721	ATGGGTTTTATAAGGAGATTTGG	—
miR5558	AGAGTTTAGATTATTAAGAAAAGC	9		miR5558	AGAGTTTAGATTATTAAGAAAAGC	—
miR5060	CCGCTGAGCCAGAGACCCCAA	117		miR5060	CCGCTGAGCCAGAGACCCCAA	—
miR7732	TTGCTCTCAAGATCTGGAGACC	98		miR7732	TTGCTCTCAAGATCTGGAGACC	—
miR5832	TGGCGGAACGGTGTGCTTGTCA	48		miR5832	TGGCGGAACGGTGTGCTTGTCA	—
miR7834	ATATATAAAATTCGGTACTATTAT	3		miR7834	ATATATAAAATTCGGTACTATTAT	—
miR1518	TTGTGTTAGTAATGTCAATATCA	1		miR1518	TTGTGTTAGTAATGTCAATATCA	—
miR4232	CACATTTTATGTAGGATTTAGTGC	2		miR4232	CACATTTTATGTAGGATTTAGTGC	—
miR4393	TTGAAAAAGGAAGTAGAGAAGCGC	13		miR4393	TTGAAAAAGGAAGTAGAGAAGCGC	—
miR1077	AGGGACGTGGACGTCATGACGGCC	21		miR1077	AGGGACGTGGACGTCATGACGGCC	—
miR6033	TGAACCAGAAAGAGCTTGGAC	8		miR6033	TGAACCAGAAAGAGCTTGGAC	—
miR5517	TCCATTAGCGGCGATATGTAG	25		miR5517	TCCATTAGCGGCGATATGTAG	—
miR1092	TTGAAAGGAAGCATTGGTTTT	11		miR1092	TTGAAAGGAAGCATTGGTTTT	—
miR3445	ACGAACCATACACTCTTCGCAAAC	2		miR3445	ACGAACCATACACTCTTCGCAAAC	—
miR7697	TCCGACCAAATAGATCGTAGGATA	4		miR7697	TCCGACCAAATAGATCGTAGGATA	—
miR867	ATGAACATGGTTTACTAGGAATA	9		miR867	ATGAACATGGTTTACTAGGAATA	—
miR4394	AATGGATAATAAAGGAAGGGGCCGT	9		miR4394	AATGGATAATAAAGGAAGGGGCCGT	—
miR8042	AGTACGACTAGAAGTGCTGATTCT	1		miR8042	AGTACGACTAGAAGTGCTGATTCT	—
miR4341	GTGTTGAGAAGTCTGAACAGACGG	1		miR4341	GTGTTGAGAAGTCTGAACAGACGG	—
miR5807	AGGAGGTTGGACGAGCTTGTAGGC	3		miR5807	AGGAGGTTGGACGAGCTTGTAGGC	—
miR6226	AGATCGGGACTAGTTGGCGATTA	2		miR6226	AGATCGGGACTAGTTGGCGATTA	—
miR6430	TGGTGATTAATGACGAGCAAA	3		miR6430	TGGTGATTAATGACGAGCAAA	—
miR952	AACAGATCAGGCCATTGAGTG	2		miR952	AACAGATCAGGCCATTGAGTG	—
miR850	AGAAGATCCTGAACTACAACAAAG	3		miR850	AGAAGATCCTGAACTACAACAAAG	—
miR5743	AGAAACTGTTTTCCGCCACTTCTT	7		miR5743	AGAAACTGTTTTCCGCCACTTCTT	—
miR950	ATCTATATTGGGCTCACGATGGTT	1		miR950	ATCTATATTGGGCTCACGATGGTT	—
miR1850	TGTAAAGTTGGGAGTGGTGGG	1496		miR1850	TGTAAAGTTGGGAGTGGTGGG	—
miR2677	TTATGGATATTGACTTAATAAGAT	3		miR2677	TTATGGATATTGACTTAATAAGAT	—
miR5539	AAGAAACTATCGGTTGCGCGTCTA	9		miR5539	AAGAAACTATCGGTTGCGCGTCTA	—
miR5184	CATTTCTACACATTTGCACATCTA	2		miR5184	CATTTCTACACATTTGCACATCTA	—
miR7711	AGGATAGAATTTTCTAAAGTAGAG	1		miR7711	AGGATAGAATTTTCTAAAGTAGAG	—
miR7756	GAGATGTTGGAATTGATTGGC	6		miR7756	GAGATGTTGGAATTGATTGGC	—
miR4347	AAGCGTTTCGGGTCAAGTTGCAT	2		miR4347	AAGCGTTTCGGGTCAAGTTGCAT	—
miR4994	TTAGCCAAGCGATCTCAC	7		miR4994	TTAGCCAAGCGATCTCAC	—
miR5819	AGAGACGAGGGGAGGGACGGCGGC	21		miR5819	AGAGACGAGGGGAGGGACGGCGGC	—
miR5812	ACACGATTTTAAGCATTTTGAGCA	57		miR5812	ACACGATTTTAAGCATTTTGAGCA	—
miR1073	TGGGCTTAGATACATTTCAGGTA	1		miR1073	TGGGCTTAGATACATTTCAGGTA	—
miR2086	ACATGATCATGCAAGAACTGGCAA	10		miR2086	ACATGATCATGCAAGAACTGGCAA	—
miR5831	TAAGTCAAAACTTGAACAGTTGAC	2		miR5831	TAAGTCAAAACTTGAACAGTTGAC	—
miR1866	GACGGATTTTGGGTAATTTACGT	3		miR1866	GACGGATTTTGGGTAATTTACGT	—
miR6209	TAGAACGAAGAAAGATGTGCG	15		miR6209	TAGAACGAAGAAAGATGTGCG	—
miR5528	AAAACGGTTTTAGATTGTTCGTCC	4		miR5528	AAAACGGTTTTAGATTGTTCGTCC	—
miR6449	CGTGATTTTAATACGGTTT	409		miR6449	CGTGATTTTAATACGGTTT	—
miR401	CGAACCCTGCTGTCGACGACA	375		miR401	CGAACCCTGCTGTCGACGACA	—
miR7831	AACATGTAAGACCGCCAAACA	13		miR7831	AACATGTAAGACCGCCAAACA	—
miR5779	CAAGTACAAGTAGGAAGTTGCA	10		miR5779	CAAGTACAAGTAGGAAGTTGCA	—
miR5667	AAACAAGATCAAATGGATTCACTT	51		miR5667	AAACAAGATCAAATGGATTCACTT	—
miR5037	AGTGGAACCTTTGAGGCGTGTA	31		miR5037	AGTGGAACCTTTGAGGCGTGTA	—
miR6137	ATAGAAAGTTGATCGTATAGATAC	2		miR6137	ATAGAAAGTTGATCGTATAGATAC	—
miR5145	AGCGTGTTTGGATTTAGAGGCTA	3		miR5145	AGCGTGTTTGGATTTAGAGGCTA	—
miR5272	AGAAATGATTCATGTTTGGACACT	6		miR5272	AGAAATGATTCATGTTTGGACACT	—
miR3626	GGTAGTCGTTGGAATTAA	57		miR3626	GGTAGTCGTTGGAATTAA	—
miR7772	AGTATGTACATGTAACTAGAAACGG	1		miR7772	AGTATGTACATGTAACTAGAAACGG	—
miR836	ACGGTGTTTCCTTTGATGCGGTGG	4		miR836	ACGGTGTTTCCTTTGATGCGGTGG	—
miR5016	CCTTGTGGATACTTGGAAA	17		miR5016	CCTTGTGGATACTTGGAAA	—
miR1151	GACGGGGCTGTGGGAGACGG	108		miR1151	GACGGGGCTGTGGGAGACGG	—
miR2664	AATTGGTTGCTGGGTTGACGGTC	6		miR2664	AATTGGTTGCTGGGTTGACGGTC	—
miR5516	CTCACTGTTCGGTAGGATTGG	8		miR5516	CTCACTGTTCGGTAGGATTGG	—
miR4379	TAGAGTGATATGTTGATAGGCTT	30		miR4379	TAGAGTGATATGTTGATAGGCTT	—
miR5540	TCTGGTGAGAGATAGACGGTATA	1		miR5540	TCTGGTGAGAGATAGACGGTATA	—
miR7487	TATACTCTTTAGACACGTTGATAA	1		miR7487	TATACTCTTTAGACACGTTGATAA	—
miR474	AAAAGTCTGCTAGGTTTGGCTTGG	3		miR474	AAAAGTCTGCTAGGTTTGGCTTGG	—
miR3629	AGGCGGTGCTGATAAAATGTAGGA	22		miR3629	AGGCGGTGCTGATAAAATGTAGGA	—
miR1532	AACACCGCGGAAGCAGAGGAGTC	74		miR1532	AACACCGCGGAAGCAGAGGAGTC	—
miR2671	TTATAAGTTTGTTTCGGTTCC	8		miR2671	TTATAAGTTTGTTTCGGTTCC	—
miR473	GAGGTCACTGTGGGGGAGAGATGG	2		miR473	GAGGTCACTGTGGGGGAGAGATGG	—
miR4244	TTGTTGATTGCTTGTGGATATTG	4		miR4244	TTGTTGATTGCTTGTGGATATTG	—
miR5758	TAAATTTGGAAGAATGATATTTAG	10		miR5758	TAAATTTGGAAGAATGATATTTAG	—
miR2613	CGGTCAAGCCGGTGGTCCAATGGA	1		miR2613	CGGTCAAGCCGGTGGTCCAATGGA	—
miR8041	ATATGTAGTTAGTCAAAGAGCCTG	1		miR8041	ATATGTAGTTAGTCAAAGAGCCTG	—
miR5762	TCTGGAAGAATCAACGGGC	18		miR5762	TCTGGAAGAATCAACGGGC	—
miR2644	CACATTCAGATTGATTGGATGTTT	7		miR2644	CACATTCAGATTGATTGGATGTTT	—
miR5744	ATAGGTATTTTTTAAGTAGACGTT	5		miR5744	ATAGGTATTTTTTAAGTAGACGTT	—
miR534	TATGTCCGTATTGAGTTGGACTAC	3		miR534	TATGTCCGTATTGAGTTGGACTAC	—
miR853	TCCGCCCCGTTTAGCTTGAGAGAA	1		miR853	TCCGCCCCGTTTAGCTTGAGAGAA	—
miR3640	ACTGATTTGGTGATTTCTTTGG	3		miR3640	ACTGATTTGGTGATTTCTTTGG	—
miR8049	AAGGCTCATTCGGACAATGCA	121		miR8049	AAGGCTCATTCGGACAATGCA	—
miR4224	CAACATGGCATTCATCATCTCT	4		miR4224	CAACATGGCATTCATCATCTCT	—
miR4408	AACAACATTGTGATCGGGTTGGGA	85		miR4408	AACAACATTGTGATCGGGTTGGGA	—
miR5746	AGGTTCAAACTTAAGTTGTCGGTT	1		miR5746	AGGTTCAAACTTAAGTTGTCGGTT	—
miR4234	AACGTGTAAAATACAGTTGGAAAT	1		miR4234	AACGTGTAAAATACAGTTGGAAAT	—
miR4353	CAGTCGTAGAACGGTTTATTACTC	8		miR4353	CAGTCGTAGAACGGTTTATTACTC	—
miR5146	ATTTAACTAAATGAACGCACCTAA	1		miR5146	ATTTAACTAAATGAACGCACCTAA	—
miR5780	ATCACTTACGCAAGACGGTAGGCA	1		miR5780	ATCACTTACGCAAGACGGTAGGCA	—
miR5771	AACCTCACAGTGGATTGTTAAGGC	1		miR5771	AACCTCACAGTGGATTGTTAAGGC	—
miR475	AATGGCCATTGTAGATGATGTTAG	2		miR475	AATGGCCATTGTAGATGATGTTAG	—
miR8023	TTTGGCACAATATACATTCGGCAC	2		miR8023	TTTGGCACAATATACATTCGGCAC	—
miR5508	AGATGGCTGTATCTATGAGTGTGG	2		miR5508	AGATGGCTGTATCTATGAGTGTGG	—
