# Supplementary material for: Differential microRNA Analysis of Glandular Trichomes and Young Leaves in Xanthium strumarium L. Reveals Their Putative Roles in Regulating Terpenoid Biosynthesis
Source: PLoS One. 2015 Sep 25;10(9):e0139002. doi: 10.1371/journal.pone.0139002 (PMC4583480; doi:10.1371/journal.pone.0139002)
Supplement: S5 Table — (XLSX) [file pone.0139002.s005.xlsx]

## Sheet: Targets for conserved miRNAs
Table S5 Target prediction of the X. strumarium miRNAs and expression analysis of the targets between the leaves and glandular trichomes of the plant
miRNA name	Target number	Target ID	Glandular trichomes FPKM	Leaves FPKM	log2Ratio(Leaves/ Glandular trichomes)	P-value	FDR	Subject_ID	E-value	Subject_annotation
miR156	8	CL411.Contig1_All	0.0781	3.9923	5.67575	7.30404e-28	3.78694e-27	gi|462404941|gb|EMJ10405.1|	5.71e-76	hypothetical protein PRUPE_ppa006611mg [Prunus persica]
		CL411.Contig2_All	0	0.3263	8.35006	0.053204	0.0646797	gi|302399059|gb|ADL36824.1|	7.48e-14	SPL domain class transcription factor [Malus x domestica]
		CL5851.Contig1_All	0.1637	2.0492	3.64593	3.13822e-11	8.94422e-11	gi|225425402|ref|XP_002271312.1|	2.95e-66	PREDICTED: squamosa promoter-binding-like protein 12-like [Vitis vinifera]
		CL5851.Contig2_All	0.7446	10.5353	3.82262	3.379e-74	3.66704e-73	gi|225425402|ref|XP_002271312.1|	1.6e-79	PREDICTED: squamosa promoter-binding-like protein 12-like [Vitis vinifera]
		CL8613.Contig1_All	0.2547	1.7833	2.80768	6.214e-09	1.53435e-08	gi|460387080|ref|XP_004239217.1|	2.85e-76	PREDICTED: squamosa promoter-binding-like protein 12-like [Solanum lycopersicum]
		Unigene6878_All	0.437	6.333	3.85718	2.3131e-16	8.36119e-16	gi|225443638|ref|XP_002280052.1|	1.19e-37	PREDICTED: squamosa promoter-binding protein 1 [Vitis vinifera]
		Unigene9954_All	2.0378	4.0591	0.994147	0.00657452	0.00884525	no hit found
		Unigene20597_All	0.0753	2.166	4.84624	4.66986e-08	1.07766e-07	gi|297823181|ref|XP_002879473.1|	4.92e-37	hypothetical protein ARALYDRAFT_482334 [Arabidopsis lyrata subsp. lyrata]
miR157	6	CL411.Contig1_All	0.0781	3.9923	5.67575	7.30404e-28	3.78694e-27	gi|462404941|gb|EMJ10405.1|	5.71e-76	hypothetical protein PRUPE_ppa006611mg [Prunus persica]
		CL411.Contig2_All	0	0.3263	8.35006	0.053204	0.0646797	gi|302399059|gb|ADL36824.1|	7.48e-14	SPL domain class transcription factor [Malus x domestica]
		CL5851.Contig1_All	0.1637	2.0492	3.64593	3.13822e-11	8.94422e-11	gi|225425402|ref|XP_002271312.1|	2.95e-66	PREDICTED: squamosa promoter-binding-like protein 12-like [Vitis vinifera]
		CL5851.Contig2_All	0.7446	10.5353	3.82262	3.379e-74	3.66704e-73	gi|225425402|ref|XP_002271312.1|	1.6e-79	PREDICTED: squamosa promoter-binding-like protein 12-like [Vitis vinifera]
		CL8613.Contig1_All	0.2547	1.7833	2.80768	6.214e-09	1.53435e-08	gi|460387080|ref|XP_004239217.1|	2.85e-76	PREDICTED: squamosa promoter-binding-like protein 12-like [Solanum lycopersicum]
		Unigene9954_All	2.0378	4.0591	0.994147	0.00657452	0.00884525	no hit found
miR158	6	CL852.Contig1_All	1.7549	0.5676	-1.62844	1.19323e-05	2.202e-05	gi|460403386|ref|XP_004247172.1|	2.01e-92	PREDICTED: WD repeat-containing protein 5-like [Solanum lycopersicum]
		CL852.Contig3_All	0.0352	0.7502	4.41363	6.10174e-11	1.71144e-10	gi|225462949|ref|XP_002268416.1|	0	PREDICTED: probable S-acyltransferase At1g69420-like [Vitis vinifera]
		CL852.Contig4_All	0.0177	0.2836	4.00204	0.000168681	0.000272153	gi|225462949|ref|XP_002268416.1|	0	PREDICTED: probable S-acyltransferase At1g69420-like [Vitis vinifera]
		CL852.Contig6_All	0.0173	0.332	4.26234	2.23446e-05	4.01338e-05	gi|225462949|ref|XP_002268416.1|	0	PREDICTED: probable S-acyltransferase At1g69420-like [Vitis vinifera]
		CL4020.Contig1_All	5.065	8.3443	0.720229	1.76451e-05	3.23338e-05	gi|225425718|ref|XP_002274402.1|	1.97e-104	PREDICTED: haloacid dehalogenase-like hydrolase domain-containing protein 3 [Vitis vinifera]
		Unigene26395_All	0.0309	0.6254	4.3391	1.13349e-05	2.09497e-05	gi|470114702|ref|XP_004293549.1|	2.91e-46	PREDICTED: uncharacterized urease accessory protein ureG-like [Fragaria vesca subsp. vesca]
miR159	2	Unigene21798_All	3.7076	1.9752	-0.908487	0.003505	0.00487509	gi|449448386|ref|XP_004141947.1|	1.42e-54	PREDICTED: CASP-like protein At3g50810-like [Cucumis sativus]
		Unigene54044_All	0	1.389	10.4398	0.006038	0.00822502	no hit found
miR160	0	no target found
miR161	0	no target found
miR162	0	no target found
miR164	3	CL10126.Contig1_All	6.7996	9.7784	0.524149	0.000180077	0.000290261	gi|460372801|ref|XP_004232213.1|	6.1e-92	PREDICTED: NAC domain-containing protein 100-like [Solanum lycopersicum]
		Unigene34645_All	0.187	0.3985	1.09154	0.402792	0.438679	no hit found
		Unigene36765_All	1.6393	0	-10.6789	0.000366268	0.000570086	no hit found
miR165	1	Unigene22069_All	2.2326	5.5008	1.30092	0.00179388	0.00258075	no hit found
miR166	2	Unigene22069_All	2.2326	5.5008	1.30092	0.00179388	0.00258075	no hit found
		Unigene49198_All	0.2019	2.5813	3.67639	0.00123776	0.00183511	no hit found
miR167	8	CL3569.Contig1_All	0.8626	8.3666	3.27788	3.52118e-52	2.87707e-51	gi|225446710|ref|XP_002278037.1|	1.23e-95	PREDICTED: heat stress transcription factor A-4b [Vitis vinifera]
		CL9327.Contig2_All	0.3826	7.9088	4.36955	4.72576e-95	6.35456e-94	gi|402746980|gb|AFQ94050.1|	0	auxin response factor 1 [Camellia sinensis]
		CL9327.Contig5_All	0.3782	2.2531	2.57469	6.81248e-20	2.81651e-19	gi|359476473|ref|XP_002266678.2|	0	PREDICTED: auxin response factor 8-like [Vitis vinifera]
		CL9327.Contig6_All	0.225	4.4758	4.31415	4.87786e-55	4.1501e-54	gi|402746980|gb|AFQ94050.1|	0	auxin response factor 1 [Camellia sinensis]
		CL9327.Contig7_All	2.3277	16.436	2.81988	2.62228e-177	6.80844e-176	gi|359476473|ref|XP_002266678.2|	0	PREDICTED: auxin response factor 8-like [Vitis vinifera]
		Unigene12446_All	0.9513	12.9353	3.76527	2.9274e-164	6.95584e-163	gi|225443952|ref|XP_002279808.1|	0	PREDICTED: auxin response factor 6-like [Vitis vinifera]
		Unigene20305_All	0.2535	11.6675	5.52437	1.40354e-60	1.28836e-59	no hit found
		Unigene26050_All	0.0637	1.0856	4.09106	1.34577e-08	3.21845e-08	gi|402746980|gb|AFQ94050.1|	2.45e-143	auxin response factor 1 [Camellia sinensis]
miR168	1	Unigene16195_All	1.8052	1.6249	-0.151808	0.592028	0.609849	gi|255570639|ref|XP_002526275.1|	8.33e-179	eukaryotic translation initiation factor 2c, putative [Ricinus communis]
miR169	1	CL2189.Contig4_All	8.0479	9.8795	0.295826	0.0227176	0.0290901	gi|388523189|gb|AFK49647.1|	1.88e-62	nuclear transcription factor Y subunit A5 [Medicago truncatula]
miR170	1	CL8724.Contig3_All	1.6321	0.6048	-1.4322	0.0117429	0.0155143	gi|460370034|ref|XP_004230860.1|	1.66e-97	PREDICTED: uncharacterized protein LOC101263645 [Solanum lycopersicum]
miR171	1	Unigene19487_All	148.078	118.262	-0.324371	8.6902e-16	3.06962e-15	gi|225451561|ref|XP_002274525.1|	7.47e-67	PREDICTED: translocon-associated protein subunit beta isoform 1 [Vitis vinifera]
miR172	28	CL1958.Contig1_All	0	0.8848	9.78921	1.00159e-06	2.06731e-06	gi|296086084|emb|CBI31525.3|	7.06e-67	unnamed protein product [Vitis vinifera]
		CL1958.Contig2_All	0	0.0766	6.25927	0.109891	0.129114	gi|225449186|ref|XP_002275627.1|	5.77e-94	PREDICTED: ethylene-responsive transcription factor RAP2-7-like [Vitis vinifera]
		CL1958.Contig3_All	0	0.6972	9.44543	6.24552e-09	1.53741e-08	gi|225449186|ref|XP_002275627.1|	8.53e-99	PREDICTED: ethylene-responsive transcription factor RAP2-7-like [Vitis vinifera]
		CL1958.Contig4_All	0	0.149	7.21917	0.0124713	0.016444	gi|297746184|emb|CBI16240.3|	7.21e-91	unnamed protein product [Vitis vinifera]
		CL1958.Contig5_All	0	0.0813	6.34518	0.109891	0.129793	gi|297746184|emb|CBI16240.3|	1.68e-98	unnamed protein product [Vitis vinifera]
		CL1958.Contig6_All	0	0.2284	7.83542	0.00292332	0.00410438	gi|297746184|emb|CBI16240.3|	2.38e-103	unnamed protein product [Vitis vinifera]
		CL1958.Contig7_All	0.0618	2.7435	5.47227	1.99322e-35	1.22541e-34	gi|297746184|emb|CBI16240.3|	4.9e-86	unnamed protein product [Vitis vinifera]
		CL1958.Contig8_All	0	0.463	8.85487	0.00033176	0.000519706	gi|296086084|emb|CBI31525.3|	6.41e-72	unnamed protein product [Vitis vinifera]
		CL1958.Contig9_All	0	0.8131	9.66729	1.00159e-06	2.05067e-06	gi|225449186|ref|XP_002275627.1|	3.49e-62	PREDICTED: ethylene-responsive transcription factor RAP2-7-like [Vitis vinifera]
		CL1958.Contig10_All	0	0.4743	8.88966	0.000160623	0.000264202	gi|225449186|ref|XP_002275627.1|	1.94e-67	PREDICTED: ethylene-responsive transcription factor RAP2-7-like [Vitis vinifera]
		CL2706.Contig6_All	0.0626	0.1668	1.41388	0.249428	0.276995	gi|317106692|dbj|BAJ53193.1|	1.02e-128	JHL03K20.2 [Jatropha curcas]
		CL4365.Contig1_All	0	0.3484	8.4446	0.00141534	0.00208176	gi|350534874|ref|NP_001233908.1|	3.22e-112	AP2 transcription factor SlAP2b [Solanum lycopersicum]
		CL4365.Contig2_All	0	0.0883	6.46434	0.226976	0.256831	gi|5081555|gb|AAD39439.1|AF132001_1	2.69e-88	PHAP2A protein [Petunia x hybrida]
		CL7169.Contig1_All	0.0717	0	-6.1639	0.274532	0.303845	gi|462402268|gb|EMJ07825.1|	1.47e-11	hypothetical protein PRUPE_ppa021782mg [Prunus persica]
		CL7169.Contig2_All	0.3334	0.0888	-1.90862	0.0822744	0.0985126	gi|462402268|gb|EMJ07825.1|	1.55e-19	hypothetical protein PRUPE_ppa021782mg [Prunus persica]
		CL7169.Contig3_All	0.2655	0	-8.05257	0.0100276	0.0132892	gi|462402268|gb|EMJ07825.1|	2.92e-14	hypothetical protein PRUPE_ppa021782mg [Prunus persica]
		CL7169.Contig4_All	0.2744	0.0835	-1.71643	0.133485	0.154767	gi|462402268|gb|EMJ07825.1|	7.82e-17	hypothetical protein PRUPE_ppa021782mg [Prunus persica]
		CL7169.Contig5_All	0.4446	0.1093	-2.02421	0.0181274	0.0233163	gi|449461037|ref|XP_004148250.1|	1.18e-43	PREDICTED: ethylene-responsive transcription factor RAP2-7-like [Cucumis sativus]
		CL7941.Contig2_All	0.3621	1.1575	1.67655	0.00134532	0.00198513	gi|359483478|ref|XP_002269427.2|	1.25e-120	PREDICTED: uncharacterized oxidoreductase C663.09c-like [Vitis vinifera]
		CL7941.Contig22_All	0	0.1433	7.16289	0.109891	0.128287	gi|359483478|ref|XP_002269427.2|	1.49e-67	PREDICTED: uncharacterized oxidoreductase C663.09c-like [Vitis vinifera]
		CL11148.Contig2_All	0.1335	2.3715	4.15089	6.17942e-13	1.92351e-12	gi|356503696|ref|XP_003520641.1|	1.86e-80	PREDICTED: floral homeotic protein APETALA 2-like [Glycine max]
		CL12883.Contig1_All	71.4593	121.407	0.764654	5.77752e-149	1.23549e-147	gi|255555393|ref|XP_002518733.1|	0	polyadenylate-binding protein, putative [Ricinus communis]
		CL12883.Contig2_All	77.9485	98.5204	0.337901	9.24092e-28	4.77576e-27	gi|462396597|gb|EMJ02396.1|	0	hypothetical protein PRUPE_ppa002607mg [Prunus persica]
		Unigene205_All	3.5806	4.1594	0.216174	0.193835	0.221551	gi|225449186|ref|XP_002275627.1|	3.52e-92	PREDICTED: ethylene-responsive transcription factor RAP2-7-like [Vitis vinifera]
		Unigene652_All	3.6439	2.8696	-0.344634	0.294258	0.324222	gi|359479031|ref|XP_002284749.2|	9.99e-13	PREDICTED: ethylene-responsive transcription factor RAP2-7-like [Vitis vinifera]
		Unigene5191_All	0.4889	2.2137	2.17885	1.22357e-07	2.71595e-07	gi|297746184|emb|CBI16240.3|	5.54e-97	unnamed protein product [Vitis vinifera]
		Unigene11392_All	0.3228	3.7837	3.55109	4.5057e-08	1.04425e-07	no hit found
		Unigene22381_All	0	1.5274	10.5769	7.0879e-10	1.8617e-09	gi|350534874|ref|NP_001233908.1|	1.45e-33	AP2 transcription factor SlAP2b [Solanum lycopersicum]
miR173	0	no target found
miR319	2	CL11245.Contig1_All	0	0.108	6.75489	0.109891	0.12849	gi|302846190|ref|XP_002954632.1|	6.24e-08	hypothetical protein VOLCADRAFT_121342 [Volvox carteri f. nagariensis]
		CL11245.Contig3_All						no hit found
miR390	3	Unigene3012_All	30.269	22.5055	-0.427563	1.48706e-08	3.54464e-08	gi|462419658|gb|EMJ23921.1|	9.3e-134	hypothetical protein PRUPE_ppa008708mg [Prunus persica]
		Unigene13611_All	0.3845	9.9688	4.69636	1.01845e-19	4.19317e-19	no hit found
		Unigene31570_All	0	1.4004	10.4516	0.006038	0.00821528	no hit found
miR391	0	no target found
miR393	3	Unigene971_All	2.6046	4.3167	0.728867	0.0391198	0.0485864	no hit found
		Unigene4723_All	1.0652	9.8897	3.2148	3.7204e-162	8.72151e-161	gi|462397123|gb|EMJ02922.1|	0	hypothetical protein PRUPE_ppa003344mg [Prunus persica]
		Unigene4728_All	0.3213	2.2009	2.7761	4.34858e-16	1.55372e-15	gi|462397123|gb|EMJ02922.1|	0	hypothetical protein PRUPE_ppa003344mg [Prunus persica]
miR394	2	CL7001.Contig2_All	3.2804	3.6858	0.168106	0.380884	0.415546	gi|224075551|ref|XP_002304679.1|	1.87e-120	f-box family protein [Populus trichocarpa]
		CL7049.Contig1_All	7.0902	6.1154	-0.213379	0.231408	0.257746	gi|356540130|ref|XP_003538543.1|	5.09e-114	PREDICTED: F-box only protein 6-like [Glycine max]
miR395	1	CL3403.Contig1_All	2.6633	12.9836	2.2854	1.93368e-64	1.86464e-63	gi|462395665|gb|EMJ01464.1|	0	hypothetical protein PRUPE_ppa015000mg [Prunus persica]
miR396	2	Unigene3168_All	8.2417	2.6725	-1.62475	1.16312e-06	2.36885e-06	no hit found
		Unigene9771_All	3.8477	34.7197	3.17369	2.73588e-179	7.19401e-178	gi|460415130|ref|XP_004252913.1|	1.08e-129	PREDICTED: bifunctional epoxide hydrolase 2-like [Solanum lycopersicum]
miR397	0	no target found
miR398	0	no target found
miR399	0	no target found
miR400	0	no target found
miR401	0	no target found
miR403	1	CL801.Contig7_All	7.8142	20.7711	1.41041	2.50884e-97	3.44559e-96	gi|409032145|gb|AFV08637.1|	0	AGO2A2 [Solanum lycopersicum]
miR408	6	CL12790.Contig1_All	4.9973	29.1689	2.54521	4.23268e-20	1.76308e-19	no hit found
		CL12790.Contig2_All	0.4244	6.1805	3.86423	1.67396e-19	6.83078e-19	no hit found
		CL12790.Contig4_All	0.4786	11.8137	4.6255	3.75778e-36	2.34778e-35	no hit found
		CL12790.Contig5_All	1.3951	5.2462	1.9109	1.32107e-07	2.92615e-07	no hit found
		Unigene24279_All	3.321	0	-11.6974	2.52072e-07	5.44795e-07	no hit found
		Unigene24280_All	2.4819	0.4068	-2.60905	0.00611982	0.00824468	no hit found
miR413	5	CL39.Contig14_All	0.9625	0.6348	-0.600484	0.0949916	0.113125	gi|224060959|ref|XP_002300295.1|	7.14e-62	predicted protein [Populus trichocarpa]
		CL4294.Contig9_All	0.0574	0.1833	1.67508	0.150424	0.173487	gi|462413125|gb|EMJ18174.1|	2.42e-78	hypothetical protein PRUPE_ppa002870mg [Prunus persica]
		CL4294.Contig10_All	0.3562	0.7907	1.15044	0.0203222	0.0260764	gi|462413125|gb|EMJ18174.1|	2.33e-78	hypothetical protein PRUPE_ppa002870mg [Prunus persica]
		CL10803.Contig1_All						gi|147778597|emb|CAN75750.1|	4.16e-13	hypothetical protein VITISV_032952 [Vitis vinifera]
		CL10803.Contig2_All						gi|147778597|emb|CAN75750.1|	4.33e-13	hypothetical protein VITISV_032952 [Vitis vinifera]
miR414	13	CL5247.Contig1_All	0.0398	0.9765	4.61678	7.36354e-07	1.53373e-06	gi|297825379|ref|XP_002880572.1|	6.44e-109	hypothetical protein ARALYDRAFT_320242 [Arabidopsis lyrata subsp. lyrata]
		CL5247.Contig2_All	0.0525	0.5038	3.26246	0.000126937	0.000210586	gi|359484797|ref|XP_002272249.2|	1.17e-89	PREDICTED: abhydrolase domain-containing protein FAM108B1 [Vitis vinifera]
		CL5247.Contig3_All	0	0.1038	6.69766	0.109891	0.129546	gi|460393937|ref|XP_004242564.1|	7.8e-133	PREDICTED: abhydrolase domain-containing protein FAM108C1-like [Solanum lycopersicum]
		CL5247.Contig4_All	0	1.0305	10.0091	1.88553e-11	5.42839e-11	gi|359484797|ref|XP_002272249.2|	1.06e-89	PREDICTED: abhydrolase domain-containing protein FAM108B1 [Vitis vinifera]
		CL5247.Contig5_All	0.3956	2.6345	2.73541	1.95001e-13	6.22912e-13	gi|460393937|ref|XP_004242564.1|	2.98e-138	PREDICTED: abhydrolase domain-containing protein FAM108C1-like [Solanum lycopersicum]
		CL7271.Contig1_All	2.1235	10.0942	2.24901	1.08434e-23	5.02501e-23	gi|63020536|gb|AAY26151.1|	1.91e-50	high mobility group protein [Cucumis sativus]
		CL7271.Contig2_All	0.1998	1.0646	2.41368	0.00287014	0.00406622	gi|63020536|gb|AAY26151.1|	8.18e-24	high mobility group protein [Cucumis sativus]
		CL10019.Contig2_All						gi|356543500|ref|XP_003540198.1|	1.65e-45	PREDICTED: ABC transporter F family member 1-like isoform 1 [Glycine max]
		Unigene11895_All	2.5429	15.2961	2.58862	2.4586e-135	4.7337e-134	gi|225447492|ref|XP_002267265.1|	0	PREDICTED: uncharacterized protein LOC100245992 [Vitis vinifera]
		Unigene12298_All	3.7311	17.0607	2.193	5.83124e-27	2.95827e-26	no hit found
		Unigene12429_All	1.543	13.2693	3.10428	4.5375e-22	2.00739e-21	no hit found
		Unigene14349_All	4.0107	7.9433	0.985884	1.99238e-07	4.37106e-07	gi|224108405|ref|XP_002314836.1|	1.55e-57	predicted protein [Populus trichocarpa]
		Unigene15097_All	0.2514	1.6741	2.73533	2.88862e-05	5.15196e-05	gi|356557259|ref|XP_003546935.1|	2.04e-07	PREDICTED: uncharacterized protein LOC100775355 [Glycine max]
miR415	2	CL1544.Contig4_All	1.0351	1.1319	0.128976	0.69359	0.708665	gi|460392595|ref|XP_004241901.1|	4.48e-147	PREDICTED: F-box/kelch-repeat protein At1g51550-like [Solanum lycopersicum]
		Unigene10352_All	5.2022	3.5797	-0.539283	0.104655	0.124424	no hit found
miR417	0	no target found
miR418	206	CL173.Contig3_All	7.9276	13.7679	0.796352	4.85378e-40	3.25355e-39	gi|356524636|ref|XP_003530934.1|	0	PREDICTED: 26S proteasome non-ATPase regulatory subunit 1-like [Glycine max]
		CL239.Contig1_All	0.1297	1.3662	3.39692	4.38792e-19	1.76315e-18	gi|449470328|ref|XP_004152869.1|	0	PREDICTED: transcription elongation factor SPT6-like [Cucumis sativus]
		CL239.Contig14_All	0.8364	12.2535	3.87286	5.02496e-293	2.35114e-291	gi|359481576|ref|XP_002278416.2|	0	PREDICTED: transcription elongation factor SPT6-like [Vitis vinifera]
		CL276.Contig3_All	0.1385	5.0164	5.17869	2.4938e-19	1.01269e-18	gi|460372670|ref|XP_004232151.1|	4.83e-47	PREDICTED: receptor-like protein kinase FERONIA-like [Solanum lycopersicum]
		CL447.Contig2_All	0.2628	2.7444	3.38445	4.95692e-11	1.39384e-10	no hit found
		CL447.Contig11_All	1.333	1.4202	0.0914173	0.867954	0.878589	no hit found
		CL927.Contig2_All	7.402	22.7583	1.62041	1.2354e-34	7.47004e-34	gi|460404690|ref|XP_004247814.1|	3.2e-56	PREDICTED: GATA transcription factor 1-like [Solanum lycopersicum]
		CL1065.Contig4_All	0.9554	4.2345	2.14801	5.37436e-14	1.76411e-13	gi|225435754|ref|XP_002285720.1|	7.74e-169	PREDICTED: importin-5 [Vitis vinifera]
		CL1099.Contig3_All	0	0.1323	7.04767	0.226976	0.258117	no hit found
		CL1099.Contig4_All	0	0.1097	6.77742	0.226976	0.258036	no hit found
		CL1440.Contig1_All	42.1506	20.6275	-1.03098	1.85383e-35	1.14094e-34	gi|460393809|ref|XP_004242501.1|	9.31e-103	PREDICTED: mitochondrial import inner membrane translocase subunit TIM17-2-like [Solanum lycopersicum]
		CL1754.Contig6_All	0.4307	0.3059	-0.493623	0.413548	0.449723	gi|359489211|ref|XP_002272562.2|	3.22e-123	PREDICTED: uncharacterized protein LOC100259885 [Vitis vinifera]
		CL1754.Contig7_All	0.174	1.0817	2.63614	1.05834e-06	2.16246e-06	gi|359489211|ref|XP_002272562.2|	6.64e-129	PREDICTED: uncharacterized protein LOC100259885 [Vitis vinifera]
		CL1983.Contig1_All	0.0608	0.1619	1.41296	0.249428	0.277156	gi|460391821|ref|XP_004241517.1|	8.57e-78	PREDICTED: uncharacterized protein LOC101259850 [Solanum lycopersicum]
		CL1983.Contig2_All	0.2238	0	-7.80607	0.019439	0.0249634	gi|460391821|ref|XP_004241517.1|	6.52e-78	PREDICTED: uncharacterized protein LOC101259850 [Solanum lycopersicum]
		CL1983.Contig3_All	12.2556	10.3054	-0.250041	0.0199119	0.0255551	gi|460391821|ref|XP_004241517.1|	1.34e-78	PREDICTED: uncharacterized protein LOC101259850 [Solanum lycopersicum]
		CL2047.Contig5_All	0.2293	19.6251	6.41932	3.92204e-71	4.10133e-70	gi|255586892|ref|XP_002534051.1|	1.28e-13	conserved hypothetical protein [Ricinus communis]
		CL2209.Contig1_All	0.4602	3.5075	2.93011	1.85832e-17	7.02533e-17	gi|255582907|ref|XP_002532225.1|	1.33e-52	conserved hypothetical protein [Ricinus communis]
		CL2209.Contig2_All	0.6437	9.982	3.95487	2.1595e-60	1.97777e-59	gi|460386366|ref|XP_004238869.1|	7.67e-53	PREDICTED: uncharacterized protein LOC101262517 isoform 1 [Solanum lycopersicum]
		CL2458.Contig1_All	0.0475	0.4051	3.09228	0.0164952	0.0213484	gi|460372458|ref|XP_004232047.1|	1.81e-50	PREDICTED: uncharacterized protein LOC101248532 [Solanum lycopersicum]
		CL2458.Contig2_All	0.3439	0.7329	1.09163	0.0603116	0.0727876	gi|147784629|emb|CAN74932.1|	2.74e-73	hypothetical protein VITISV_044432 [Vitis vinifera]
		CL2458.Contig3_All	0.0403	1.416	5.1349	7.2199e-10	1.88351e-09	gi|462400016|gb|EMJ05684.1|	6.85e-54	hypothetical protein PRUPE_ppa020917mg [Prunus persica]
		CL2458.Contig4_All	0.5346	2.9291	2.45393	1.24867e-11	3.63157e-11	gi|147784629|emb|CAN74932.1|	8.83e-72	hypothetical protein VITISV_044432 [Vitis vinifera]
		CL2540.Contig1_All	0	1.3777	10.428	2.34776e-07	5.11595e-07	gi|356512038|ref|XP_003524728.1|	7.94e-08	PREDICTED: pentatricopeptide repeat-containing protein At4g35850, mitochondrial-like [Glycine max]
		CL2540.Contig2_All	0.2817	2.2507	2.99814	0.000828366	0.00123874	no hit found
		CL2540.Contig3_All	0	2.315	11.1768	1.00159e-06	2.06403e-06	no hit found
		CL2540.Contig4_All	0	0.3871	8.59656	0.025759	0.0326425	gi|460370479|ref|XP_004231080.1|	1.64e-07	PREDICTED: pentatricopeptide repeat-containing protein At4g35850, mitochondrial-like [Solanum lycopersicum]
		CL2540.Contig5_All	0	1.382	10.4325	4.2729e-06	8.30025e-06	gi|460370479|ref|XP_004231080.1|	1.49e-07	PREDICTED: pentatricopeptide repeat-containing protein At4g35850, mitochondrial-like [Solanum lycopersicum]
		CL2653.Contig3_All	1.1204	4.4138	1.97801	6.80714e-32	3.87086e-31	gi|462418530|gb|EMJ22793.1|	0	hypothetical protein PRUPE_ppa000694mg [Prunus persica]
		CL2653.Contig4_All	1.0166	4.8348	2.2497	9.22084e-41	6.27133e-40	gi|462418530|gb|EMJ22793.1|	0	hypothetical protein PRUPE_ppa000694mg [Prunus persica]
		CL2688.Contig1_All	8.297	13.3473	0.685886	7.96762e-25	3.81709e-24	gi|359489530|ref|XP_002273654.2|	0	PREDICTED: uncharacterized protein LOC100254100 [Vitis vinifera]
		CL2813.Contig3_All	14.1652	21.8418	0.624741	1.30858e-16	4.7822e-16	gi|225457114|ref|XP_002283469.1|	5.75e-165	PREDICTED: nucleobase-ascorbate transporter 6 [Vitis vinifera]
		CL2813.Contig5_All	7.1272	15.0772	1.08096	1.6593e-37	1.06178e-36	gi|225457114|ref|XP_002283469.1|	0	PREDICTED: nucleobase-ascorbate transporter 6 [Vitis vinifera]
		CL2813.Contig6_All	0	0.2933	8.19623	0.053204	0.064666	gi|356508649|ref|XP_003523067.1|	3.24e-80	PREDICTED: nucleobase-ascorbate transporter 6-like [Glycine max]
		CL2813.Contig7_All	0	0.3529	8.46312	0.053204	0.0653797	gi|460413632|ref|XP_004252190.1|	8.23e-49	PREDICTED: nucleobase-ascorbate transporter 6-like [Solanum lycopersicum]
		CL2813.Contig9_All	3.6797	13.1992	1.84279	4.62658e-51	3.72201e-50	gi|255540763|ref|XP_002511446.1|	8.72e-131	purine permease, putative [Ricinus communis]
		CL2813.Contig10_All	0.3213	3.842	3.57986	2.10032e-22	9.37696e-22	gi|356508649|ref|XP_003523067.1|	1.85e-123	PREDICTED: nucleobase-ascorbate transporter 6-like [Glycine max]
		CL3080.Contig1_All	6.4643	11.01	0.768248	7.2176e-07	1.50528e-06	gi|460411581|ref|XP_004251187.1|	3.8e-64	PREDICTED: uncharacterized protein LOC101249523 [Solanum lycopersicum]
		CL3080.Contig2_All	0	0.7008	9.45286	0.00292332	0.00410302	gi|225429940|ref|XP_002283869.1|	1.28e-38	PREDICTED: uncharacterized protein LOC100262893 [Vitis vinifera]
		CL3139.Contig1_All	0.7183	3.5041	2.28639	3.80558e-24	1.78831e-23	gi|460367082|ref|XP_004229404.1|	0	PREDICTED: uncharacterized protein LOC101246277 [Solanum lycopersicum]
		CL3139.Contig3_All	1.0157	2.8095	1.46784	4.55402e-11	1.28234e-10	gi|460367082|ref|XP_004229404.1|	0	PREDICTED: uncharacterized protein LOC101246277 [Solanum lycopersicum]
		CL3178.Contig3_All	1.2062	1.4105	0.225738	0.468434	0.506785	gi|301095341|ref|XP_002896771.1|	3.71e-07	carbohydrate esterase, putative [Phytophthora infestans T30-4]
		CL3208.Contig1_All	2.6598	3.7261	0.486349	0.00116223	0.00172533	gi|225423737|ref|XP_002278479.1|	0	PREDICTED: probable splicing factor 3A subunit 1-like [Vitis vinifera]
		CL3208.Contig3_All	0.2476	1.3367	2.43259	4.30272e-12	1.286e-11	gi|225423737|ref|XP_002278479.1|	0	PREDICTED: probable splicing factor 3A subunit 1-like [Vitis vinifera]
		CL3217.Contig3_All	0.8415	15.9283	4.24249	0	0	gi|460374245|ref|XP_004232922.1|	0	PREDICTED: uncharacterized protein LOC101262772 [Solanum lycopersicum]
		CL3234.Contig2_All	3.0481	50.4884	4.04997	0	0	gi|460367150|ref|XP_004229438.1|	4.93e-108	PREDICTED: uncharacterized protein LOC101256517 isoform 2 [Solanum lycopersicum]
		CL3285.Contig1_All	0	0.129	7.01123	0.468808	0.493429	no hit found
		CL3285.Contig2_All	1.6296	8.2182	2.3343	6.59352e-11	1.84199e-10	no hit found
		CL3873.Contig1_All	6.329	22.3001	1.817	7.57868e-70	7.80131e-69	gi|118485763|gb|ABK94731.1|	2.46e-43	unknown [Populus trichocarpa]
		CL4172.Contig1_All	0.1606	1.0438	2.7003	4.93322e-11	1.38776e-10	gi|460404365|ref|XP_004247653.1|	0	PREDICTED: CWF19-like protein 2-like [Solanum lycopersicum]
		CL4231.Contig2_All	0	2.7696	11.4355	1.51429e-15	5.29285e-15	gi|462403705|gb|EMJ09262.1|	7.11e-34	hypothetical protein PRUPE_ppa001937mg [Prunus persica]
		CL4308.Contig1_All	1.556	5.5262	1.82845	1.5618e-35	9.63348e-35	gi|359494149|ref|XP_002277652.2|	0	PREDICTED: UPF0505 protein C16orf62 homolog [Vitis vinifera]
		CL4445.Contig3_All	0.864	4.4875	2.37681	8.96154e-23	4.04904e-22	gi|462405726|gb|EMJ11190.1|	0	hypothetical protein PRUPE_ppa005259mg [Prunus persica]
		CL4537.Contig2_All	0.0203	0.065	1.67896	0.336638	0.36877	gi|225432654|ref|XP_002278361.1|	0	PREDICTED: serine/threonine-protein kinase WNK1-like [Vitis vinifera]
		CL4537.Contig3_All	0.2572	7.4212	4.85069	5.64636e-85	6.88527e-84	gi|225432654|ref|XP_002278361.1|	0	PREDICTED: serine/threonine-protein kinase WNK1-like [Vitis vinifera]
		CL4545.Contig2_All	0.2729	0.0646	-2.07877	0.0499876	0.0616961	gi|359487696|ref|XP_002276596.2|	7.72e-103	PREDICTED: uncharacterized protein LOC100242533 [Vitis vinifera]
		CL4545.Contig3_All	3.9511	16.5619	2.06754	6.91946e-104	1.01573e-102	gi|359487696|ref|XP_002276596.2|	3.25e-105	PREDICTED: uncharacterized protein LOC100242533 [Vitis vinifera]
		CL4738.Contig1_All	1.5778	27.7604	4.13704	2.28652e-143	4.69475e-142	gi|460373362|ref|XP_004232489.1|	1.09e-54	PREDICTED: uncharacterized protein LOC101259500 [Solanum lycopersicum]
		CL4789.Contig2_All	3.3295	7.7827	1.22497	4.57494e-13	1.4372e-12	gi|460368903|ref|XP_004230304.1|	2.75e-157	PREDICTED: probable dimethyladenosine transferase-like [Solanum lycopersicum]
		CL4994.Contig1_All	0.2598	1.9379	2.89902	2.4741e-13	7.85241e-13	gi|225439793|ref|XP_002276541.1|	7.84e-41	PREDICTED: uncharacterized protein LOC100249849 [Vitis vinifera]
		CL4998.Contig1_All	0.06	0.7036	3.55172	9.81038e-06	1.82495e-05	gi|225432416|ref|XP_002277762.1|	6.84e-107	PREDICTED: uncharacterized protein LOC100259554 [Vitis vinifera]
		CL5284.Contig3_All	1.5459	6.907	2.15961	2.9892e-17	1.11994e-16	gi|359482117|ref|XP_003632714.1|	4.07e-129	PREDICTED: PHD finger protein ING2-like [Vitis vinifera]
		CL5334.Contig1_All	1.2979	15.75	3.6011	3.5321e-184	9.58556e-183	gi|255566131|ref|XP_002524053.1|	0	bel1 homeotic protein, putative [Ricinus communis]
		CL5442.Contig1_All	34.6194	34.3912	-0.00954126	0.90456	0.913481	gi|225438710|ref|XP_002282456.1|	4.6e-48	PREDICTED: uncharacterized protein LOC100250717 [Vitis vinifera]
		CL5442.Contig2_All	41.3769	30.9504	-0.418868	5.8227e-06	1.11023e-05	gi|224084338|ref|XP_002307264.1|	2.08e-07	predicted protein [Populus trichocarpa]
		CL5454.Contig3_All	5.164	38.8426	2.91108	1.0358e-162	2.43812e-161	gi|225458007|ref|XP_002276474.1|	1.92e-95	PREDICTED: HVA22-like protein i [Vitis vinifera]
		CL5493.Contig2_All	2.6688	27.0041	3.33892	4.0106e-288	1.85068e-286	gi|255578117|ref|XP_002529928.1|	0	protein binding protein, putative [Ricinus communis]
		CL5746.Contig1_All	19.1561	30.9869	0.693855	1.10174e-31	6.23284e-31	gi|225430428|ref|XP_002285428.1|	2.9e-54	PREDICTED: uncharacterized protein LOC100266438 [Vitis vinifera]
		CL5955.Contig2_All	2.5088	3.2577	0.376856	0.27377	0.303023	gi|462422624|gb|EMJ26887.1|	1.01e-52	hypothetical protein PRUPE_ppa003121mg [Prunus persica]
		CL5979.Contig2_All						gi|354542527|gb|AER27631.1|	7.76e-06	His-rich arabinogalactan-protein [Hordeum vulgare]
		CL6155.Contig1_All	16.0979	25.3999	0.65795	4.6186e-19	1.85455e-18	gi|297738916|emb|CBI28161.3|	6.45e-59	unnamed protein product [Vitis vinifera]
		CL6252.Contig4_All	0.1471	0.2547	0.792002	0.223922	0.255102	gi|356502756|ref|XP_003520182.1|	0	PREDICTED: uncharacterized protein LOC100814999 [Glycine max]
		CL6766.Contig3_All	0.8758	0.7465	-0.230459	0.75106	0.764169	gi|460377157|ref|XP_004234361.1|	1.4e-38	PREDICTED: F-box protein At4g00755-like [Solanum lycopersicum]
		CL6822.Contig1_All	1.0855	10.0234	3.20694	4.79802e-143	9.82384e-142	gi|225433316|ref|XP_002282504.1|	0	PREDICTED: DEAD-box ATP-dependent RNA helicase 13 [Vitis vinifera]
		CL6863.Contig3_All	0.0634	0.2704	2.09254	0.00464714	0.00640561	gi|359489218|ref|XP_002270340.2|	0	PREDICTED: uncharacterized protein LOC100232913 [Vitis vinifera]
		CL6863.Contig5_All	0.2195	1.5537	2.82342	7.47828e-17	2.75484e-16	gi|359489218|ref|XP_002270340.2|	2.94e-147	PREDICTED: uncharacterized protein LOC100232913 [Vitis vinifera]
		CL7013.Contig1_All	2.1209	21.3415	3.33091	8.71322e-134	1.6558e-132	gi|359483484|ref|XP_002273941.2|	5.72e-125	PREDICTED: putative E3 ubiquitin-protein ligase RING1a-like [Vitis vinifera]
		CL7013.Contig2_All	0.3341	5.8136	4.12108	6.91666e-47	5.20735e-46	gi|359483484|ref|XP_002273941.2|	1.72e-127	PREDICTED: putative E3 ubiquitin-protein ligase RING1a-like [Vitis vinifera]
		CL7243.Contig3_All	0.2565	7.4004	4.85057	5.64636e-85	6.88631e-84	gi|462403783|gb|EMJ09340.1|	4.11e-79	hypothetical protein PRUPE_ppa000218mg [Prunus persica]
		CL7327.Contig1_All	2.8912	24.6248	3.09037	3.8669e-240	1.4239e-238	gi|255580677|ref|XP_002531161.1|	0	vacuolar sorting protein, putative [Ricinus communis]
		CL7345.Contig1_All	19.2118	14.556	-0.400379	1.38531e-06	2.81703e-06	gi|359487849|ref|XP_002271755.2|	1.76e-114	PREDICTED: serine/threonine-protein kinase CTR1-like [Vitis vinifera]
		CL7631.Contig1_All	0	3.151	11.6216	3.76508e-05	6.65755e-05	no hit found
		CL8024.Contig1_All	0	1.0308	10.0095	4.57166e-18	1.76601e-17	gi|359475612|ref|XP_002266616.2|	0	PREDICTED: methylmalonate-semialdehyde dehydrogenase [acylating], mitochondrial-like [Vitis vinifera]
		CL8024.Contig2_All	0.0895	0.4194	2.22837	0.0005012	0.000774302	gi|359475612|ref|XP_002266616.2|	0	PREDICTED: methylmalonate-semialdehyde dehydrogenase [acylating], mitochondrial-like [Vitis vinifera]
		CL8024.Contig3_All	0.0822	0.666	3.01831	4.63898e-08	1.07322e-07	gi|359475612|ref|XP_002266616.2|	0	PREDICTED: methylmalonate-semialdehyde dehydrogenase [acylating], mitochondrial-like [Vitis vinifera]
		CL8085.Contig2_All	0.0451	0.3366	2.89984	0.00153124	0.00221527	gi|449509167|ref|XP_004163515.1|	5.28e-129	PREDICTED: probable protein phosphatase 2C 60-like, partial [Cucumis sativus]
		CL8659.Contig1_All	169.526	91.6109	-0.887919	4.25132e-264	1.77066e-262	gi|118485692|gb|ABK94696.1|	0	unknown [Populus trichocarpa]
		CL9155.Contig2_All	82.341	36.641	-1.16815	8.43492e-142	1.71437e-140	gi|460389852|ref|XP_004240562.1|	4.77e-88	PREDICTED: uncharacterized protein LOC101264013 [Solanum lycopersicum]
		CL9165.Contig1_All	1.8109	9.3068	2.36158	8.79612e-35	5.33757e-34	gi|357476115|ref|XP_003608343.1|	1.04e-116	Phosphoglycerate mutase-like protein [Medicago truncatula]
		CL9165.Contig2_All	2.7713	5.6243	1.02111	7.15844e-08	1.6265e-07	gi|449459558|ref|XP_004147513.1|	1.14e-121	PREDICTED: uncharacterized protein LOC101216588 [Cucumis sativus]
		CL9204.Contig2_All	2.1719	30.4464	3.80924	0	0	gi|255545906|ref|XP_002514013.1|	6.83e-75	transcription factor, putative [Ricinus communis]
		CL9481.Contig1_All	8.4006	11.2801	0.425216	0.0076492	0.0102647	gi|356521404|ref|XP_003529346.1|	6e-51	PREDICTED: uncharacterized protein At4g28440-like [Glycine max]
		CL9481.Contig2_All	0	0.0631	5.97957	0.468808	0.506691	gi|356521404|ref|XP_003529346.1|	5.66e-51	PREDICTED: uncharacterized protein At4g28440-like [Glycine max]
		CL9532.Contig1_All	0	10.3086	13.3316	1.06322e-81	1.25262e-80	gi|147865764|emb|CAN81156.1|	5.94e-07	hypothetical protein VITISV_016610 [Vitis vinifera]
		CL9673.Contig1_All	11.5924	41.5318	1.84104	4.77578e-140	9.55441e-139	gi|388520373|gb|AFK48248.1|	1.57e-144	unknown [Lotus japonicus]
		CL10209.Contig2_All	0.404	1.8231	2.17397	3.10054e-10	8.33697e-10	gi|460369119|ref|XP_004230411.1|	0	PREDICTED: ATP-dependent Clp protease ATP-binding subunit ClpX-like [Solanum lycopersicum]
		CL10268.Contig2_All	0.2875	20.041	6.12325	4.55702e-132	8.54869e-131	gi|297738696|emb|CBI27941.3|	1.03e-111	unnamed protein product [Vitis vinifera]
		CL10410.Contig1_All	0.2464	11.202	5.50661	1.4578e-141	2.95694e-140	gi|225443802|ref|XP_002266486.1|	4.15e-98	PREDICTED: protein SCAR3-like [Vitis vinifera]
		CL10425.Contig1_All	0.3376	5.8745	4.12108	4.1785e-24	1.96103e-23	gi|460370112|ref|XP_004230898.1|	4.15e-47	PREDICTED: probable receptor-like serine/threonine-protein kinase At4g34500-like [Solanum lycopersicum]
		CL10852.Contig1_All	0.3198	31.5769	6.62556	1.3218e-82	1.5713e-81	gi|269969914|gb|ACZ54946.1|	8.13e-16	type 2 histone deacetylase b [Nicotiana tabacum]
		CL11217.Contig1_All	4.2586	0.5402	-2.97881	5.97262e-15	2.04412e-14	gi|296088355|emb|CBI36800.3|	1.42e-86	unnamed protein product [Vitis vinifera]
		CL12076.Contig1_All	2.1554	12.9057	2.58198	2.5209e-61	2.33645e-60	gi|459021235|gb|AGG39691.1|	7.24e-85	bZIP transcription factor bZIP7 [Camellia sinensis]
		CL12156.Contig1_All	0.8509	5.836	2.77792	3.14598e-18	1.22392e-17	no hit found
		CL12156.Contig2_All	0.2679	1.427	2.41322	0.00287014	0.00406414	gi|449448659|ref|XP_004142083.1|	6.11e-12	PREDICTED: soluble inorganic pyrophosphatase-like [Cucumis sativus]
		CL12416.Contig1_All	0.8203	13.6558	4.05722	4.50938e-30	2.46235e-29	no hit found
		CL12416.Contig2_All						no hit found
		CL12440.Contig2_All	0.8065	7.6555	3.24675	1.96659e-57	1.72957e-56	gi|41323931|gb|AAS00039.1|	2.84e-97	splicing factor-like protein [Vitis riparia]
		CL12635.Contig1_All	5.9578	48.3715	3.02131	0	0	gi|255580752|ref|XP_002531197.1|	2.48e-95	Protein grpE, putative [Ricinus communis]
		CL12846.Contig1_All	10.1664	5.8673	-0.79304	1.68968e-05	3.10042e-05	gi|460380488|ref|XP_004235988.1|	1.32e-97	PREDICTED: uncharacterized protein LOC101260808 [Solanum lycopersicum]
		CL12872.Contig2_All						gi|255538398|ref|XP_002510264.1|	4.78e-167	hydrolase, putative [Ricinus communis]
		CL12872.Contig3_All						gi|255538398|ref|XP_002510264.1|	5.38e-167	hydrolase, putative [Ricinus communis]
		CL12872.Contig4_All	0.0173	0.0554	1.67911	0.336638	0.368549	gi|460414847|ref|XP_004252774.1|	2.59e-94	PREDICTED: uncharacterized protein LOC101266203 [Solanum lycopersicum]
		CL12872.Contig5_All	0.0703	0.5239	2.89769	4.82378e-06	9.27377e-06	gi|460414847|ref|XP_004252774.1|	4.18e-105	PREDICTED: uncharacterized protein LOC101266203 [Solanum lycopersicum]
		CL12899.Contig2_All	0.0393	0.7686	4.28963	2.14414e-14	7.15699e-14	gi|225462858|ref|XP_002270102.1|	0	PREDICTED: uncharacterized protein LOC100266805 [Vitis vinifera]
		CL12899.Contig5_All	0.0335	0.2738	3.03089	2.47702e-05	4.4329e-05	gi|449446598|ref|XP_004141058.1|	1.28e-151	PREDICTED: nucleosome assembly protein 1-like 1-like [Cucumis sativus]
		Unigene118_All	0.9613	0.99	0.0424418	0.906348	0.915206	gi|460367262|ref|XP_004229494.1|	1.98e-161	PREDICTED: LEC14B homolog [Solanum lycopersicum]
		Unigene119_All	0	0.0325	5.02237	0.468808	0.496563	gi|460367262|ref|XP_004229494.1|	8.2e-156	PREDICTED: LEC14B homolog [Solanum lycopersicum]
		Unigene435_All	0.0717	15.6038	7.76571	0	0	gi|359477261|ref|XP_002269707.2|	0	PREDICTED: putative E3 ubiquitin-protein ligase LIN-1-like [Vitis vinifera]
		Unigene839_All	44.3947	52.3176	0.236909	0.0177936	0.0228979	gi|460373951|ref|XP_004232775.1|	8.89e-31	PREDICTED: uncharacterized protein LOC101246984 [Solanum lycopersicum]
		Unigene1639_All	0	1.5384	10.5872	0.00068524	0.00104699	no hit found
		Unigene2361_All	1.0585	16.5006	3.96243	0	0	gi|359481576|ref|XP_002278416.2|	0	PREDICTED: transcription elongation factor SPT6-like [Vitis vinifera]
		Unigene2523_All	1.4253	9.1925	2.68919	1.04077e-72	1.10912e-71	gi|225430884|ref|XP_002269670.1|	1.92e-173	PREDICTED: BEL1-like homeodomain protein 4-like [Vitis vinifera]
		Unigene2708_All	6.9402	70.2476	3.3394	0	0	gi|470117837|ref|XP_004295054.1|	6.03e-63	PREDICTED: uncharacterized protein LOC101299846 isoform 1 [Fragaria vesca subsp. vesca]
		Unigene2749_All	1.2895	11.7662	3.18976	5.61468e-64	5.39031e-63	gi|359474272|ref|XP_002275532.2|	5.86e-102	PREDICTED: uncharacterized protein LOC100254803 [Vitis vinifera]
		Unigene3428_All	0.4081	7.8271	4.26148	1.01338e-22	4.56998e-22	gi|356533447|ref|XP_003535275.1|	2.53e-34	PREDICTED: uncharacterized protein LOC100805176 [Glycine max]
		Unigene3650_All	25.12	23.5202	-0.0949361	0.287006	0.316796	gi|460385936|ref|XP_004238656.1|	4.16e-40	PREDICTED: uncharacterized protein LOC101248673 [Solanum lycopersicum]
		Unigene3844_All	0.2112	11.4785	5.76418	2.31506e-15	8.04208e-15	no hit found
		Unigene4412_All	0.2112	7.3822	5.12737	8.82032e-45	6.42222e-44	gi|147817262|emb|CAN66327.1|	2.51e-107	hypothetical protein VITISV_030267 [Vitis vinifera]
		Unigene5021_All	3.4983	13.5781	1.95656	1.07983e-28	5.69599e-28	gi|255582034|ref|XP_002531814.1|	3.74e-34	zinc finger protein, putative [Ricinus communis]
		Unigene5397_All	1.5269	31.102	4.34833	1.29979e-79	1.49581e-78	gi|460386706|ref|XP_004239037.1|	1.04e-27	PREDICTED: uncharacterized protein LOC101264421 [Solanum lycopersicum]
		Unigene5797_All	48.3836	1.2422	-5.28355	6.84e-226	2.34368e-224	gi|449438084|ref|XP_004136820.1|	2.15e-28	PREDICTED: ethylene-responsive transcription factor ERF053-like [Cucumis sativus]
		Unigene5961_All	0.1375	16.0177	6.86409	4.73762e-195	1.37038e-193	gi|460387009|ref|XP_004239184.1|	0	PREDICTED: DNA polymerase alpha subunit B-like [Solanum lycopersicum]
		Unigene6304_All	0	2.4719	11.2714	3.43164e-10	9.17082e-10	no hit found
		Unigene6686_All	0.4284	4.2224	3.30103	1.87122e-08	4.44861e-08	gi|357518761|ref|XP_003629669.1|	2e-30	hypothetical protein MTR_8g085280 [Medicago truncatula]
		Unigene7733_All	5.2501	12.052	1.19886	7.94492e-14	2.58132e-13	gi|357448327|ref|XP_003594439.1|	3.23e-100	hypothetical protein MTR_2g028660 [Medicago truncatula]
		Unigene7775_All	3.1696	6.2437	0.9781	2.19104e-07	4.80008e-07	gi|225439084|ref|XP_002265092.1|	3.81e-41	PREDICTED: uncharacterized protein LOC100255416 [Vitis vinifera]
		Unigene7827_All	0.8467	17.554	4.37381	3.79772e-175	9.74078e-174	gi|460396125|ref|XP_004243629.1|	0	PREDICTED: pentatricopeptide repeat-containing protein At3g59040-like [Solanum lycopersicum]
		Unigene8332_All	1.3766	19.1281	3.79651	9.72422e-138	1.91118e-136	gi|225426146|ref|XP_002278325.1|	1.19e-125	PREDICTED: uncharacterized protein LOC100246733 isoform 1 [Vitis vinifera]
		Unigene9267_All	0.5486	4.5789	3.06117	8.3016e-10	2.16079e-09	gi|460399269|ref|XP_004245164.1|	1.07e-29	PREDICTED: uncharacterized protein LOC101253812 [Solanum lycopersicum]
		Unigene9478_All	0.5412	9.2527	4.09564	4.12992e-238	1.50217e-236	gi|460415059|ref|XP_004252878.1|	0	PREDICTED: chromodomain-helicase-DNA-binding protein 2-like [Solanum lycopersicum]
		Unigene9566_All	2.2563	21.0198	3.21972	3.67816e-194	1.05632e-192	gi|12043533|emb|CAC19789.1|	9.09e-168	MYB-like DNA-binding protein [Catharanthus roseus]
		Unigene9764_All	4.3436	42.127	3.27778	0	0	gi|296088515|emb|CBI37506.3|	0	unnamed protein product [Vitis vinifera]
		Unigene9862_All	0.3791	12.6677	5.06243	3.68596e-92	4.82168e-91	gi|298205254|emb|CBI17313.3|	5.05e-63	unnamed protein product [Vitis vinifera]
		Unigene10066_All	0.9328	4.5806	2.2959	2.43882e-15	8.46359e-15	gi|225428993|ref|XP_002264518.1|	1.57e-99	PREDICTED: DNA polymerase kappa-like [Vitis vinifera]
		Unigene11835_All	0.4854	12.4812	4.68444	1.19782e-92	1.57355e-91	gi|255582907|ref|XP_002532225.1|	4.37e-52	conserved hypothetical protein [Ricinus communis]
		Unigene11836_All	0.3998	79.0989	7.62824	0	0	gi|255582907|ref|XP_002532225.1|	6.04e-52	conserved hypothetical protein [Ricinus communis]
		Unigene12062_All	0.2441	7.8824	5.01309	1.60703e-104	2.37463e-103	gi|296089683|emb|CBI39502.3|	0	unnamed protein product [Vitis vinifera]
		Unigene12299_All	3.8442	15.8477	2.04352	3.5792e-48	2.75664e-47	gi|470130400|ref|XP_004301091.1|	1.11e-59	PREDICTED: uncharacterized protein LOC101292026 [Fragaria vesca subsp. vesca]
		Unigene12495_All	0	0.6799	9.40918	4.84922e-07	1.03236e-06	gi|225432416|ref|XP_002277762.1|	1.11e-111	PREDICTED: uncharacterized protein LOC100259554 [Vitis vinifera]
		Unigene12519_All	1.8371	2.237	0.284135	0.31408	0.34557	gi|225430428|ref|XP_002285428.1|	1.11e-53	PREDICTED: uncharacterized protein LOC100266438 [Vitis vinifera]
		Unigene12789_All	0	5.2482	12.3576	1.07162e-18	4.24026e-18	gi|224138098|ref|XP_002322729.1|	2.3e-68	predicted protein [Populus trichocarpa]
		Unigene12837_All	2.8246	3.1252	0.145902	0.711448	0.725851	no hit found
		Unigene13045_All	0.1249	11.9457	6.57957	4.04116e-106	6.05601e-105	gi|255574570|ref|XP_002528196.1|	1.64e-118	transcription factor, putative [Ricinus communis]
		Unigene13105_All	407.418	269.391	-0.596808	2.85346e-68	2.88265e-67	gi|460372789|ref|XP_004232207.1|	8.22e-25	PREDICTED: uncharacterized protein At5g39570-like isoform 2 [Solanum lycopersicum]
		Unigene13118_All	0	4.3036	12.0713	3.0238e-09	7.59792e-09	no hit found
		Unigene14059_All	1.881	1.4354	-0.390047	0.033178	0.0413697	gi|255570639|ref|XP_002526275.1|	0	eukaryotic translation initiation factor 2c, putative [Ricinus communis]
		Unigene14061_All	9.6559	9.1214	-0.0821555	0.291412	0.32143	gi|255570639|ref|XP_002526275.1|	0	eukaryotic translation initiation factor 2c, putative [Ricinus communis]
		Unigene14125_All	0.371	3.7383	3.33289	9.37784e-46	6.94069e-45	gi|359489218|ref|XP_002270340.2|	0	PREDICTED: uncharacterized protein LOC100232913 [Vitis vinifera]
		Unigene14188_All	6.5862	17.2835	1.39188	3.68976e-88	4.65032e-87	gi|359477093|ref|XP_003631936.1|	0	PREDICTED: E3 ubiquitin-protein ligase UPL6-like isoform 1 [Vitis vinifera]
		Unigene14600_All	5.1253	32.5405	2.66653	0	0	gi|225446217|ref|XP_002263415.1|	0	PREDICTED: uncharacterized protein LOC100254040 [Vitis vinifera]
		Unigene15512_All	0.1612	1.9755	3.61529	5.12958e-06	9.85225e-06	no hit found
		Unigene16363_All	1.9601	12.4148	2.66306	4.20238e-18	1.62664e-17	gi|462411421|gb|EMJ16470.1|	3.69e-16	hypothetical protein PRUPE_ppa004678mg [Prunus persica]
		Unigene16527_All	0.9083	4.1255	2.18333	2.7628e-41	1.89605e-40	gi|224120412|ref|XP_002318323.1|	0	predicted protein [Populus trichocarpa]
		Unigene16547_All	1.2646	2.9104	1.20254	0.000374346	0.000581994	gi|255573671|ref|XP_002527757.1|	1.33e-84	Importin-7, putative [Ricinus communis]
		Unigene16548_All	0.3939	2.0987	2.41359	2.94668e-13	9.31809e-13	gi|296089630|emb|CBI39449.3|	0	unnamed protein product [Vitis vinifera]
		Unigene16683_All	6.1439	11.0136	0.842059	8.40974e-12	2.47378e-11	gi|147841344|emb|CAN60179.1|	3.27e-144	hypothetical protein VITISV_011365 [Vitis vinifera]
		Unigene16845_All	4.3505	20.9373	2.26682	2.24116e-121	3.8726e-120	gi|359479221|ref|XP_002279963.2|	5.44e-103	PREDICTED: uncharacterized protein LOC100265339 [Vitis vinifera]
		Unigene17146_All	0.0853	4.2129	5.62612	1.05583e-39	7.04097e-39	gi|470120796|ref|XP_004296475.1|	2.12e-114	PREDICTED: cadmium/zinc-transporting ATPase HMA2-like [Fragaria vesca subsp. vesca]
		Unigene17899_All	0.4799	16.1263	5.07054	2.4299e-109	3.75048e-108	gi|359487708|ref|XP_002278964.2|	0	PREDICTED: flap endonuclease 1-like [Vitis vinifera]
		Unigene18119_All	0.4426	8.6169	4.28309	3.8105e-97	5.22167e-96	gi|297733647|emb|CBI14894.3|	0	unnamed protein product [Vitis vinifera]
		Unigene18151_All	0.0866	1.9372	4.48346	2.89916e-06	5.71514e-06	gi|462394571|gb|EMJ00370.1|	9.44e-30	hypothetical protein PRUPE_ppa021373mg, partial [Prunus persica]
		Unigene19413_All	1.0326	15.5402	3.91165	7.10944e-52	5.77958e-51	gi|297743546|emb|CBI36413.3|	8.29e-35	unnamed protein product [Vitis vinifera]
		Unigene19534_All	1.0055	20.4966	4.3494	0	0	gi|379987682|gb|AFD22621.1|	0	dicer-like 4 protein [Nicotiana attenuata]
		Unigene19539_All	66.3313	41.8687	-0.663818	2.53224e-13	8.03155e-13	no hit found
		Unigene19577_All	0.8296	3.8303	2.20697	1.61683e-09	4.12543e-09	gi|300175763|emb|CBK21306.2|	4.64e-09	unnamed protein product [Blastocystis hominis]
		Unigene19818_All	3.1711	5.1618	0.702891	0.0220116	0.0282072	gi|15238398|ref|NP_200750.1|	2e-29	oxysterol binding protein-related protein 3C [Arabidopsis thaliana]
		Unigene20558_All	70.3663	93.9014	0.416262	2.07812e-27	1.06468e-26	gi|359489211|ref|XP_002272562.2|	3.34e-123	PREDICTED: uncharacterized protein LOC100259885 [Vitis vinifera]
		Unigene21122_All	1.0929	93.4452	6.41789	2.16112e-187	5.98414e-186	no hit found
		Unigene21315_All	0.3839	1.5776	2.03893	0.000252246	0.000403706	gi|255575041|ref|XP_002528426.1|	1.36e-24	heat shock protein 70 (HSP70)-interacting protein, putative [Ricinus communis]
		Unigene21634_All	18.8207	19.9481	0.0839311	0.324232	0.356413	gi|460372909|ref|XP_004232265.1|	3.99e-90	PREDICTED: uncharacterized protein LOC101267183 [Solanum lycopersicum]
		Unigene21868_All	3.9211	2.4054	-0.704982	0.0889434	0.106114	gi|6063030|gb|AAF03100.1|AF162199_1	8.48e-66	oleate 12-hydroxylase [Lactuca sativa]
		Unigene22928_All	1.6296	9.0285	2.46997	8.27372e-09	2.01489e-08	no hit found
		Unigene23198_All	0.4467	28.4209	5.9915	9.66652e-120	1.64452e-118	gi|224130532|ref|XP_002320860.1|	3.36e-15	predicted protein [Populus trichocarpa]
		Unigene23240_All	8.7014	1.1589	-2.90849	1.17885e-26	5.937e-26	gi|470147136|ref|XP_004309172.1|	5.78e-31	PREDICTED: uncharacterized protein LOC101302889 [Fragaria vesca subsp. vesca]
		Unigene26682_All						no hit found
		Unigene26683_All						no hit found
		Unigene26957_All	0.048	0.2046	2.0917	0.0515002	0.0635395	gi|449509167|ref|XP_004163515.1|	4.92e-129	PREDICTED: probable protein phosphatase 2C 60-like, partial [Cucumis sativus]
		Unigene26958_All	0.221	0.3924	0.828279	0.270634	0.299733	gi|449509167|ref|XP_004163515.1|	2.84e-129	PREDICTED: probable protein phosphatase 2C 60-like, partial [Cucumis sativus]
		Unigene28490_All	0	0.1604	7.32553	0.468808	0.506814	no hit found
		Unigene29877_All						gi|357451263|ref|XP_003595908.1|	7.43e-10	hypothetical protein MTR_2g063290 [Medicago truncatula]
		Unigene30600_All	0.2721	0	-8.08799	0.141616	0.16386	gi|358348815|ref|XP_003638438.1|	2e-07	NFATC2-interacting protein [Medicago truncatula]
		Unigene33930_All						no hit found
		Unigene38123_All	0	0.2419	7.91827	0.468808	0.504467	no hit found
		Unigene38467_All	0.2376	0.8862	1.8991	0.0887966	0.106071	gi|460365439|ref|XP_004228609.1|	3.99e-07	PREDICTED: uncharacterized protein LOC101243920 [Solanum lycopersicum]
		Unigene39756_All	0.1594	0.3396	1.09118	0.294222	0.324463	no hit found
		Unigene39757_All	0	0.5776	9.17393	0.000160623	0.000263345	no hit found
		Unigene39991_All	0.0757	9.9164	7.03338	1.12614e-37	7.23148e-37	gi|2833389|sp|Q43846.1|SSY3_SOLTU	2.78e-08	RecName: Full=Soluble starch synthase 3, chloroplastic/amyloplastic; AltName: Full=Soluble starch synthase III; Short=SS III; Flags: Precursor
		Unigene40459_All	0.2777	5.1277	4.20671	1.61548e-13	5.17221e-13	no hit found
		Unigene43281_All	0	2.8686	11.4861	1.03601e-12	3.19369e-12	gi|255574570|ref|XP_002528196.1|	3.3e-29	transcription factor, putative [Ricinus communis]
		Unigene43520_All	0	1.5959	10.6402	7.77662e-05	0.000132791	gi|224060363|ref|XP_002300162.1|	1.27e-16	predicted protein [Populus trichocarpa]
		Unigene45171_All	0.1378	3.2312	4.55142	1.46228e-06	2.95744e-06	gi|357474157|ref|XP_003607363.1|	2.92e-29	NAD(H) kinase [Medicago truncatula]
		Unigene46781_All	0	6.0954	12.5735	1.17574e-13	3.80066e-13	gi|359488007|ref|XP_002263892.2|	5.93e-11	PREDICTED: pentatricopeptide repeat-containing protein At1g62910-like [Vitis vinifera]
		Unigene46819_All	0.4086	5.2243	3.67648	6.46002e-09	1.58149e-08	no hit found
		Unigene47797_All	0.4332	4	3.20689	3.80914e-11	1.08203e-10	no hit found
		Unigene51772_All	0.7833	1.8778	1.26141	0.143826	0.166336	no hit found
		Unigene51919_All	0	1.7158	10.7447	0.00141534	0.00207557	gi|224111986|ref|XP_002316044.1|	8.88e-31	predicted protein [Populus trichocarpa]
miR419	0	no target found
miR437	2	Unigene2022_All	0.2091	4.3452	4.37716	1.18817e-29	6.41781e-29	gi|47027820|gb|AAT08955.1|	1.6e-163	CC-NBS-LRR [Helianthus annuus]
		Unigene33058_All						no hit found
miR440	0	no target found
miR443	6	CL2092.Contig1_All	0	0.4328	8.75756	0.0124713	0.016349	gi|462423413|gb|EMJ27676.1|	4.96e-10	hypothetical protein PRUPE_ppa027040mg [Prunus persica]
		CL2092.Contig2_All	0	0.199	7.63662	0.053204	0.0645742	gi|462405928|gb|EMJ11392.1|	3.36e-21	hypothetical protein PRUPE_ppa017281mg [Prunus persica]
		CL2092.Contig3_All	1.0684	17.5487	4.03784	5.93204e-86	7.3012e-85	gi|147776975|emb|CAN70078.1|	4.24e-08	hypothetical protein VITISV_001036 [Vitis vinifera]
		CL2092.Contig5_All	0.1238	0.5937	2.26172	0.0294302	0.0369436	gi|462424286|gb|EMJ28549.1|	2.02e-18	hypothetical protein PRUPE_ppa001313mg [Prunus persica]
		CL2092.Contig7_All	0.4197	4.6634	3.47395	3.61294e-16	1.29462e-15	gi|356499731|ref|XP_003518690.1|	9.21e-22	PREDICTED: uncharacterized protein LOC100805365 [Glycine max]
		Unigene47493_All	0	3.5326	11.7865	2.34776e-07	5.09744e-07	no hit found
miR444	1	CL11128.Contig1_All	5.646	45.1851	3.00055	5.34222e-293	2.49813e-291	gi|459021879|gb|AGG39700.1|	4.85e-131	bZIP transcription factor bZIP8 [Camellia sinensis]
miR447	0	no target found
miR472	1	Unigene26685_All	0	10.9565	13.4195	2.6208e-48	2.02237e-47	gi|37778025|gb|AAR02572.1|	5.39e-33	resistance protein candidate RGC2 [Lactuca sativa]
miR473	0	no target found
miR474	1	Unigene43363_All	0	3.5922	11.8107	1.82287e-05	3.30999e-05	no hit found
miR475	0	no target found
miR477	0	no target found
miR479	1	Unigene11825_All	1.6065	14.9435	3.21753	0	0	gi|359472760|ref|XP_003631193.1|	0	PREDICTED: uncharacterized protein LOC100247555 [Vitis vinifera]
miR480	0	no target found
miR482	5	CL5637.Contig5_All	0.4146	6.1719	3.89592	3.09498e-113	4.9441e-112	gi|195541808|gb|ACF98012.1|	0	NBS-LRR resistance-like protein RGC260 [Helianthus annuus]
		Unigene14742_All	2.4791	9.245	1.89886	1.46816e-16	5.35683e-16	gi|195541808|gb|ACF98012.1|	3.94e-60	NBS-LRR resistance-like protein RGC260 [Helianthus annuus]
		Unigene26685_All	0	10.9565	13.4195	2.6208e-48	2.02237e-47	gi|37778025|gb|AAR02572.1|	5.39e-33	resistance protein candidate RGC2 [Lactuca sativa]
		Unigene33361_All	0.3695	3.1491	3.09129	0.000445532	0.000689732	gi|323500684|gb|ADX86907.1|	2.69e-27	NBS-LRR protein [Helianthus annuus]
		Unigene39155_All	0	7.1115	12.7959	2.17716e-58	1.94282e-57	gi|47027820|gb|AAT08955.1|	2.18e-176	CC-NBS-LRR [Helianthus annuus]
miR528	1	CL1132.Contig4_All	0.0997	1.2536	3.65234	7.5091e-39	4.92463e-38	gi|460378389|ref|XP_004234955.1|	0	PREDICTED: glutamate synthase 1 [NADH], chloroplastic-like [Solanum lycopersicum]
miR529	1	Unigene21458_All	1.7169	12.0737	2.81399	4.85796e-45	3.55454e-44	no hit found
miR530	8	CL4865.Contig4_All	1.1398	1.8769	0.719571	0.0244478	0.0312583	gi|218185062|gb|EEC67489.1|	2.52e-139	hypothetical protein OsI_34751 [Oryza sativa Indica Group]
		CL4865.Contig6_All	9.55	33.9819	1.83119	1.45912e-103	2.13487e-102	gi|218185062|gb|EEC67489.1|	2.3e-139	hypothetical protein OsI_34751 [Oryza sativa Indica Group]
		Unigene8343_All	0.1397	7.8296	5.80853	5.75708e-75	6.29286e-74	gi|359477609|ref|XP_002280338.2|	7.88e-40	PREDICTED: uncharacterized protein LOC100244302 [Vitis vinifera]
		Unigene11139_All	1.3479	13.0693	3.2774	1.96508e-36	1.23484e-35	gi|224108878|ref|XP_002315001.1|	1.39e-44	predicted protein [Populus trichocarpa]
		Unigene11778_All	0.5407	1.7602	1.70284	3.12186e-06	6.12695e-06	gi|356574957|ref|XP_003555609.1|	1.59e-71	PREDICTED: uncharacterized protein LOC100792700 [Glycine max]
		Unigene14059_All	1.881	1.4354	-0.390047	0.033178	0.0413697	gi|255570639|ref|XP_002526275.1|	0	eukaryotic translation initiation factor 2c, putative [Ricinus communis]
		Unigene14061_All	9.6559	9.1214	-0.0821555	0.291412	0.32143	gi|255570639|ref|XP_002526275.1|	0	eukaryotic translation initiation factor 2c, putative [Ricinus communis]
		Unigene41978_All	0.1554	8.0473	5.69445	7.80012e-69	7.93577e-68	gi|462422323|gb|EMJ26586.1|	2e-31	hypothetical protein PRUPE_ppa000744mg [Prunus persica]
miR533	0	no target found
miR534	0	no target found
miR535	0	no target found
miR537	7	CL2268.Contig1_All	1.2703	3.0727	1.27434	4.2159e-11	1.18997e-10	gi|225435800|ref|XP_002285750.1|	0	PREDICTED: uncharacterized protein LOC100253534 [Vitis vinifera]
		CL2268.Contig3_All	37.9949	168.155	2.14591	0	0	gi|225435800|ref|XP_002285750.1|	0	PREDICTED: uncharacterized protein LOC100253534 [Vitis vinifera]
		CL12445.Contig1_All	5.6443	26.9263	2.25415	6.03824e-90	7.72034e-89	gi|462409503|gb|EMJ14837.1|	5.32e-99	hypothetical protein PRUPE_ppa001709mg [Prunus persica]
		Unigene2621_All	7.001	44.1939	2.65821	0	0	gi|225463033|ref|XP_002267199.1|	0	PREDICTED: 116 kDa U5 small nuclear ribonucleoprotein component [Vitis vinifera]
		Unigene18891_All	0.5543	3.8671	2.80251	7.59748e-35	4.61894e-34	gi|225435800|ref|XP_002285750.1|	0	PREDICTED: uncharacterized protein LOC100253534 [Vitis vinifera]
		Unigene18892_All	0.7854	9.4839	3.59398	1.41223e-100	2.00071e-99	gi|225435800|ref|XP_002285750.1|	0	PREDICTED: uncharacterized protein LOC100253534 [Vitis vinifera]
		Unigene21365_All	2.0195	9.3238	2.20692	1.01422e-38	6.63846e-38	gi|127519383|gb|ABO28526.1|	2.57e-149	glutamate receptor [Malus hupehensis]
miR773	0	no target found
miR774	0	no target found
miR775	1	CL5468.Contig2_All	4.9065	5.4345	0.147453	0.169647	0.19512	gi|225439827|ref|XP_002274246.1|	0	PREDICTED: phosphatidate phosphatase LPIN3-like [Vitis vinifera]
miR779	0	no target found
miR780	1	CL5534.Contig1_All	11.2475	9.1741	-0.293966	4.5913e-05	7.95163e-05	gi|460366044|ref|XP_004228903.1|	0	PREDICTED: photosystem II CP47 chlorophyll apoprotein-like [Solanum lycopersicum]
miR781	0	no target found
miR810	4	CL11308.Contig1_All	0	0.8171	9.67437	0.053204	0.0648818	gi|359496049|ref|XP_002278976.2|	5.33e-07	PREDICTED: DNA repair protein recA homolog 2, mitochondrial-like [Vitis vinifera]
		CL11308.Contig2_All	0	2.8937	11.4987	1.28999e-08	3.10064e-08	gi|359496049|ref|XP_002278976.2|	3.94e-10	PREDICTED: DNA repair protein recA homolog 2, mitochondrial-like [Vitis vinifera]
		CL11308.Contig3_All	0.0896	1.4327	3.99909	0.000168681	0.00027211	gi|359496049|ref|XP_002278976.2|	5.72e-10	PREDICTED: DNA repair protein recA homolog 2, mitochondrial-like [Vitis vinifera]
		Unigene45013_All	0.673	6.8357	3.34441	1.90063e-29	1.02167e-28	gi|359496049|ref|XP_002278976.2|	4.26e-77	PREDICTED: DNA repair protein recA homolog 2, mitochondrial-like [Vitis vinifera]
miR812	2	CL8414.Contig1_All	0	4.5648	12.1563	2.42846e-13	7.73076e-13	no hit found
		Unigene6952_All	0.2695	4.2107	3.9657	3.36968e-11	9.59166e-11	no hit found
miR815	0	no target found
miR816	1	Unigene4363_All	0.506	3.1451	2.6359	1.05834e-06	2.16318e-06	gi|449433954|ref|XP_004134761.1|	3.4e-78	PREDICTED: ATP synthase gamma chain, chloroplastic-like [Cucumis sativus]
miR818	8	CL576.Contig6_All	0.2761	0.3643	0.399936	0.34635	0.378944	gi|225436363|ref|XP_002270388.1|	0	PREDICTED: AP-2 complex subunit alpha-2 [Vitis vinifera]
		CL576.Contig7_All						gi|225436363|ref|XP_002270388.1|	0	PREDICTED: AP-2 complex subunit alpha-2 [Vitis vinifera]
		CL576.Contig9_All	0.0135	0.0287	1.08809	0.578228	0.597003	gi|225436363|ref|XP_002270388.1|	0	PREDICTED: AP-2 complex subunit alpha-2 [Vitis vinifera]
		CL576.Contig11_All	0	0.0145	3.85798	0.468808	0.501646	gi|225436363|ref|XP_002270388.1|	0	PREDICTED: AP-2 complex subunit alpha-2 [Vitis vinifera]
		CL1762.Contig2_All						no hit found
		Unigene26746_All						gi|460374011|ref|XP_004232805.1|	8.26e-10	PREDICTED: eukaryotic translation initiation factor 3 subunit J-like [Solanum lycopersicum]
		Unigene26747_All						gi|460374011|ref|XP_004232805.1|	4.05e-10	PREDICTED: eukaryotic translation initiation factor 3 subunit J-like [Solanum lycopersicum]
		Unigene51610_All	0.3593	2.871	2.99829	0.000828366	0.00124006	no hit found
miR821	2	CL4833.Contig1_All	0	0.6884	9.4271	8.8255e-06	1.65588e-05	gi|460402178|ref|XP_004246591.1|	2.22e-85	PREDICTED: peptidyl-prolyl cis-trans isomerase FKBP16-4, chloroplastic-like [Solanum lycopersicum]
		CL4833.Contig2_All	3.7698	7.0637	0.905936	1.86886e-06	3.76338e-06	gi|460402178|ref|XP_004246591.1|	3.07e-86	PREDICTED: peptidyl-prolyl cis-trans isomerase FKBP16-4, chloroplastic-like [Solanum lycopersicum]
miR822	1	Unigene48828_All	0.1593	2.9695	4.2204	1.79648e-09	4.57176e-09	no hit found
miR823	1	CL1593.Contig3_All	0.0698	0.5947	3.09086	0.0164952	0.0213134	no hit found
miR824	0	no target found
miR825	4	CL11504.Contig3_All	0	0.5923	9.21018	0.000160623	0.000264418	gi|449444018|ref|XP_004139772.1|	4.8e-54	PREDICTED: uridine kinase-like protein 3-like [Cucumis sativus]
		Unigene33467_All	0.0362	1.0024	4.79132	9.32324e-08	2.10712e-07	gi|414877570|tpg|DAA54701.1|	3.95e-09	TPA: hypothetical protein ZEAMMB73_914837 [Zea mays]
		Unigene39271_All	0.2966	16.0645	5.75921	1.88597e-86	2.33593e-85	no hit found
		Unigene42461_All	0	3.9355	11.9423	4.2729e-06	8.3355e-06	no hit found
miR827	0	no target found
miR828	0	no target found
miR829	2	CL4412.Contig1_All	0	0.4357	8.76719	0.006038	0.00823801	no hit found
		CL4412.Contig2_All	0	6.4238	12.6492	2.9487e-26	1.46667e-25	no hit found
miR830	0	no target found
miR831	1	Unigene4241_All	4.497	23.2167	2.36813	3.38462e-82	4.00868e-81	gi|460372889|ref|XP_004232255.1|	1.15e-69	PREDICTED: paired amphipathic helix protein Sin3-like 2-like [Solanum lycopersicum]
miR833	2	Unigene14785_All	0.3348	4.6882	3.80766	1.68856e-21	7.33414e-21	gi|1587991|prf||2207399A	1.68e-40	AL1 protein
		Unigene47155_All	0.4251	5.1332	3.59398	2.36304e-08	5.58613e-08	no hit found
miR834	5	CL2087.Contig1_All	0.128	0.1364	0.0916998	0.940614	0.946952	gi|255536747|ref|XP_002509440.1|	3.69e-06	pentatricopeptide repeat-containing protein, putative [Ricinus communis]
		CL2087.Contig2_All	0	0.1037	6.69627	0.468808	0.503961	no hit found
		CL2087.Contig6_All	0	6.0969	12.5739	1.03601e-12	3.19063e-12	no hit found
		Unigene2538_All	0.663	6.422	3.27594	1.22411e-20	5.19558e-20	no hit found
		Unigene45307_All	0	6.1733	12.5918	2.01736e-23	9.2739e-23	no hit found
miR836	0	no target found
miR837	0	no target found
miR838	0	no target found
miR839	0	no target found
miR840	12	CL905.Contig2_All	2.7377	1.1668	-1.23041	0.0732786	0.087951	gi|224122822|ref|XP_002330372.1|	8.93e-23	predicted protein [Populus trichocarpa]
		CL6664.Contig1_All	0.0221	0.6369	4.84895	4.66986e-08	1.07806e-07	gi|460409419|ref|XP_004250136.1|	0	PREDICTED: 6-phosphofructokinase 5, chloroplastic-like [Solanum lycopersicum]
		CL6664.Contig2_All	0.0439	0.8882	4.33859	2.36908e-10	6.40315e-10	gi|460409419|ref|XP_004250136.1|	0	PREDICTED: 6-phosphofructokinase 5, chloroplastic-like [Solanum lycopersicum]
		CL6664.Contig3_All	0	0.3615	8.49785	1.82287e-05	3.33644e-05	gi|460409419|ref|XP_004250136.1|	0	PREDICTED: 6-phosphofructokinase 5, chloroplastic-like [Solanum lycopersicum]
		CL6664.Contig4_All	0	0.4481	8.80768	4.84922e-07	1.03034e-06	gi|460409419|ref|XP_004250136.1|	0	PREDICTED: 6-phosphofructokinase 5, chloroplastic-like [Solanum lycopersicum]
		CL6664.Contig5_All	3.1062	4.0115	0.368991	0.0293032	0.0368261	gi|460409419|ref|XP_004250136.1|	0	PREDICTED: 6-phosphofructokinase 5, chloroplastic-like [Solanum lycopersicum]
		CL9002.Contig2_All	1.1084	3.1491	1.50646	0.0236142	0.0302074	gi|187949279|gb|ACD43082.1|	2.27e-34	purple acid phosphatase [Glycine max]
		Unigene12184_All	15.6622	78.5857	2.32698	0	0	gi|224053571|ref|XP_002297878.1|	0	predicted protein [Populus trichocarpa]
		Unigene13326_All	3.7935	1.7964	-1.07842	0.0108285	0.0143332	no hit found
		Unigene21385_All	2.087	15.5917	2.90128	1.86196e-201	5.58059e-200	gi|225432806|ref|XP_002279386.1|	0	PREDICTED: uncharacterized protein LOC100249467 [Vitis vinifera]
		Unigene30471_All	0	0.5483	9.09882	0.109891	0.128153	gi|460403231|ref|XP_004247097.1|	3.25e-12	PREDICTED: uncharacterized protein LOC101260472 [Solanum lycopersicum]
		Unigene44877_All	0	5.2274	12.3519	3.43164e-10	9.16107e-10	no hit found
miR841	1	Unigene48358_All	0	3.9596	11.9511	4.41976e-12	1.31565e-11	no hit found
miR842	0	no target found
miR843	0	no target found
miR844	0	no target found
miR845	2	Unigene21456_All	3.0488	2.2573	-0.433643	0.139953	0.162113	no hit found
		Unigene30271_All	0	0.1594	7.31651	0.468808	0.504974	gi|147819992|emb|CAN60557.1|	2.56e-09	hypothetical protein VITISV_035871 [Vitis vinifera]
miR846	1	CL2392.Contig2_All	6.4572	32.9414	2.35092	1.18078e-291	5.51196e-290	gi|359487017|ref|XP_002263912.2|	0	PREDICTED: ubiquitin carboxyl-terminal hydrolase 12-like [Vitis vinifera]
miR848	0	no target found
miR850	0	no target found
miR851	2	CL3607.Contig1_All	0.0435	0.4634	3.41317	0.0045735	0.0063184	gi|225462783|ref|XP_002263790.1|	9.35e-136	PREDICTED: protein midA homolog [Vitis vinifera]
		CL3607.Contig2_All	0.0818	0.5227	2.67581	0.00512724	0.00703793	gi|225462783|ref|XP_002263790.1|	6.92e-132	PREDICTED: protein midA homolog [Vitis vinifera]
miR852	0	no target found
miR853	0	no target found
miR854	1	Unigene363_All	7.762	54.0537	2.79989	1.26527e-238	4.62095e-237	gi|460386890|ref|XP_004239127.1|	2.67e-125	PREDICTED: uncharacterized protein LOC101267023 [Solanum lycopersicum]
miR855	0	no target found
miR856	3	CL5480.Contig4_All	0.1557	7.6842	5.62505	4.49166e-206	1.37861e-204	gi|460376814|ref|XP_004234191.1|	0	PREDICTED: ABC transporter C family member 10-like [Solanum lycopersicum]
		CL11425.Contig3_All	30.3342	6.048	-2.32642	3.5071e-104	5.16044e-103	gi|462404065|gb|EMJ09622.1|	8.12e-172	hypothetical protein PRUPE_ppa000629mg [Prunus persica]
		CL11837.Contig1_All	4.2355	18.3441	2.11471	3.77486e-75	4.13573e-74	gi|228065860|gb|ACP56697.1|	3.74e-146	EIN3-like protein [Lithospermum erythrorhizon]
miR857	0	no target found
miR858	4	CL7138.Contig3_All	2.0096	7.6402	1.9267	6.62602e-18	2.54967e-17	gi|40643880|emb|CAD87007.1|	4.01e-72	MYB1 protein [Gerbera hybrid cultivar]
		CL7138.Contig4_All	0.2259	2.0457	3.17884	1.22181e-07	2.71407e-07	gi|40643880|emb|CAD87007.1|	1.43e-23	MYB1 protein [Gerbera hybrid cultivar]
		Unigene436_All	2.897	49.9078	4.10663	0	0	no hit found
		Unigene1091_All	2.0659	5.5973	1.43796	1.46487e-07	3.2427e-07	gi|40643880|emb|CAD87007.1|	3.22e-70	MYB1 protein [Gerbera hybrid cultivar]
miR859	0	no target found
miR860	0	no target found
miR861	4	CL10868.Contig1_All	2.1251	2.575	0.277042	0.317154	0.348933	gi|460378553|ref|XP_004235035.1|	3.33e-06	PREDICTED: uncharacterized protein LOC101253566 [Solanum lycopersicum]
		CL10868.Contig2_All	0.1567	0.5425	1.79162	0.0218954	0.028073	no hit found
		CL10868.Contig3_All	0.2607	0.1587	-0.716088	0.451864	0.489312	no hit found
		CL10868.Contig4_All	0.0395	0.1684	2.09197	0.19043	0.218083	gi|460378553|ref|XP_004235035.1|	3.58e-06	PREDICTED: uncharacterized protein LOC101253566 [Solanum lycopersicum]
miR862	3	CL6910.Contig2_All	11.8042	0.2419	-5.60875	3.09376e-14	1.02438e-13	no hit found
		CL7791.Contig3_All	0.1298	1.6602	3.67699	4.2891e-14	1.41105e-13	gi|297739960|emb|CBI30142.3|	9.11e-98	unnamed protein product [Vitis vinifera]
		Unigene9487_All	0.4541	4.8102	3.40501	4.44522e-35	2.71441e-34	gi|297739960|emb|CBI30142.3|	8.69e-85	unnamed protein product [Vitis vinifera]
miR863	0	no target found
miR864	0	no target found
miR865	2	CL10227.Contig1_All	16.2099	114.085	2.81516	0	0	gi|460384186|ref|XP_004237794.1|	1.72e-150	PREDICTED: uncharacterized protein LOC101243886 [Solanum lycopersicum]
		Unigene28708_All	0	0.3642	8.50859	0.226976	0.253079	no hit found
miR867	2	CL12843.Contig1_All	1.037	5.8927	2.50651	2.41764e-08	5.70982e-08	no hit found
		Unigene7192_All	4.8532	14.6197	1.59091	1.36824e-57	1.20663e-56	gi|462397845|gb|EMJ03513.1|	6.01e-172	hypothetical protein PRUPE_ppa008061mg [Prunus persica]
miR869	1	Unigene29406_All						no hit found
miR893	0	no target found
miR894	1	Unigene38588_All	0.2281	1.2154	2.41369	0.105485	0.125159	no hit found
miR895	0	no target found
miR897	1	Unigene43461_All	0.3115	3.9821	3.67623	2.6745e-06	5.27627e-06	no hit found
miR899	4	CL2248.Contig4_All	23.2682	12.9889	-0.84108	6.22762e-23	2.82586e-22	gi|225460849|ref|XP_002277187.1|	4.83e-148	PREDICTED: vacuolar protein sorting-associated protein VTA1 homolog [Vitis vinifera]
		CL7096.Contig1_All	1.8011	5.757	1.67644	0.000202366	0.000325581	gi|255559179|ref|XP_002520611.1|	1.14e-49	calcium-dependent protein kinase, putative [Ricinus communis]
		CL9583.Contig2_All	3.0748	12.8453	2.06268	6.62926e-182	1.77039e-180	gi|297742188|emb|CBI33975.3|	0	unnamed protein product [Vitis vinifera]
		CL10879.Contig2_All	0.0354	0	-5.14568	0.532196	0.55449	no hit found
miR900	2	CL12861.Contig1_All	1.355	9.0649	2.742	8.25234e-45	6.01084e-44	no hit found
		Unigene10352_All	5.2022	3.5797	-0.539283	0.104655	0.124424	no hit found
miR901	0	no target found
miR902	1	Unigene7636_All	0.0337	5.9602	7.46647	4.2996e-51	3.46138e-50	gi|225462675|ref|XP_002266751.1|	1.66e-85	PREDICTED: uncharacterized protein LOC100243267 [Vitis vinifera]
miR904	2	Unigene16180_All	0.2146	4.1147	4.26107	4.2072e-14	1.38439e-13	gi|168039870|ref|XP_001772419.1|	5.09e-06	predicted protein [Physcomitrella patens subsp. patens]
		Unigene21353_All	9.7547	20.8788	1.09787	1.7452e-62	1.64424e-61	gi|460414999|ref|XP_004252848.1|	0	PREDICTED: uncharacterized protein LOC101244563 [Solanum lycopersicum]
miR905	4	CL726.Contig4_All	0.6426	0.2282	-1.49362	0.0381412	0.0473958	gi|462395724|gb|EMJ01523.1|	2.02e-103	hypothetical protein PRUPE_ppa000721mg [Prunus persica]
		CL864.Contig1_All	0.5469	1.5816	1.53204	0.0122078	0.0161175	no hit found
		CL864.Contig2_All	0	1.8345	10.8412	0.00068524	0.00103653	no hit found
		CL1181.Contig1_All	2.3261	12.0977	2.37875	5.55706e-119	9.37852e-118	gi|462417375|gb|EMJ22112.1|	0	hypothetical protein PRUPE_ppa000586mg [Prunus persica]
miR906	1	CL4294.Contig1_All	0	0.5515	9.10722	6.24552e-09	1.53412e-08	gi|462413125|gb|EMJ18174.1|	3.77e-78	hypothetical protein PRUPE_ppa002870mg [Prunus persica]
miR909	0	no target found
miR914	11	CL799.Contig4_All	0	5.1673	12.3352	3.54958e-16	1.27482e-15	no hit found
		CL1016.Contig2_All	0.7575	2.6111	1.78534	1.44019e-06	2.921e-06	no hit found
		CL2025.Contig1_All						no hit found
		CL2025.Contig2_All	0.1182	2.7708	4.551	1.46228e-06	2.95492e-06	no hit found
		CL4347.Contig1_All	244.472	146.653	-0.737266	0	0	gi|114404|sp|P18260.1|ATPAM_HELAN	0	RecName: Full=ATP synthase subunit alpha, mitochondrial
		CL9245.Contig4_All	0.2535	0.8102	1.67629	0.150424	0.173569	gi|462395034|gb|EMJ00833.1|	2.03e-19	hypothetical protein PRUPE_ppa013214mg [Prunus persica]
		CL9399.Contig4_All	0.2019	0	-7.6575	0.532196	0.554879	no hit found
		Unigene19337_All	11.407	9.9834	-0.192316	0.414842	0.451069	no hit found
		Unigene24364_All	11.0861	0	-13.4365	5.04674e-28	2.62286e-27	no hit found
		Unigene26132_All	0.2309	0.5677	1.29786	0.00510478	0.00701033	gi|309256357|gb|ADO61006.1|	0	flavin-binding kelch repeat F-box 1 [Helianthus annuus]
		Unigene44870_All	0	1.8698	10.8687	0.00141534	0.0020813	no hit found
miR917	0	no target found
miR919	1	Unigene2049_All	0	3.9173	11.9356	5.01588e-13	1.56892e-12	gi|147799759|emb|CAN75051.1|	2.31e-15	hypothetical protein VITISV_020117 [Vitis vinifera]
miR946	1	Unigene8106_All	6.9675	0.9197	-2.92141	2.61844e-19	1.05956e-18	no hit found
miR950	0	no target found
miR952	0	no target found
miR1023	0	no target found
miR1024	0	no target found
miR1026	0	no target found
miR1028	2	CL5329.Contig1_All	0	0.9254	9.85393	1.82287e-05	3.29458e-05	gi|297736447|emb|CBI25318.3|	7.18e-73	unnamed protein product [Vitis vinifera]
		CL5329.Contig2_All	0.2329	2.9163	3.64636	3.05968e-21	1.32131e-20	gi|225448769|ref|XP_002275729.1|	1.35e-139	PREDICTED: ribulose-1,5 bisphosphate carboxylase/oxygenase large subunit N-methyltransferase, chloroplastic-like [Vitis vinifera]
miR1032	0	no target found
miR1034	0	no target found
miR1040	0	no target found
miR1041	0	no target found
miR1042	1	CL6468.Contig1_All	10.5407	28.9455	1.45737	9.44722e-67	9.34883e-66	gi|222616120|gb|EEE52252.1|	5.78e-24	hypothetical protein OsJ_34197 [Oryza sativa Japonica Group]
miR1043	0	no target found
miR1044	4	CL8309.Contig1_All	0	1.2205	10.2533	0.000160623	0.000261024	gi|224123496|ref|XP_002319092.1|	7.22e-25	predicted protein [Populus trichocarpa]
		CL8309.Contig2_All	0.0904	7.7976	6.43056	1.27677e-24	6.07468e-24	gi|224123496|ref|XP_002319092.1|	3.8e-36	predicted protein [Populus trichocarpa]
		Unigene9463_All	0.0535	1.2353	4.52918	2.42726e-17	9.12211e-17	gi|2444174|gb|AAB71526.1|	8.64e-131	unconventional myosin [Helianthus annuus]
		Unigene9464_All	0.5408	2.2875	2.0806	1.23802e-16	4.53072e-16	gi|2444174|gb|AAB71526.1|	0	unconventional myosin [Helianthus annuus]
miR1045	0	no target found
miR1046	0	no target found
miR1048	1	CL10661.Contig3_All	0.2212	1.4437	2.70635	3.98434e-09	9.91509e-09	gi|9294258|dbj|BAB02160.1|	1.85e-81	unnamed protein product [Arabidopsis thaliana]
miR1052	4	CL11.Contig2_All	1.6442	1.4015	-0.230414	0.643508	0.660382	gi|460372281|ref|XP_004231959.1|	3.66e-38	PREDICTED: cytochrome c oxidase subunit 6a, mitochondrial-like [Solanum lycopersicum]
		CL4752.Contig1_All	42.084	17.988	-1.22624	3.27624e-44	2.36195e-43	gi|449458876|ref|XP_004147172.1|	4.2e-73	PREDICTED: NADH dehydrogenase [ubiquinone] 1 alpha subcomplex subunit 13-B-like [Cucumis sativus]
		CL4752.Contig2_All	65.109	67.8206	0.0588666	0.285106	0.31476	gi|449458876|ref|XP_004147172.1|	2.02e-73	PREDICTED: NADH dehydrogenase [ubiquinone] 1 alpha subcomplex subunit 13-B-like [Cucumis sativus]
		Unigene49186_All	0	3.0679	11.583	7.77662e-05	0.000132834	no hit found
miR1057	0	no target found
miR1060	0	no target found
miR1061	0	no target found
miR1067	0	no target found
miR1073	0	no target found
miR1074	26	CL771.Contig11_All						no hit found
		CL1746.Contig1_All	0.0684	0.9475	3.79206	0.000639382	0.000979477	gi|170444|gb|AAA34164.1|	1.37e-12	extensin (class II) [Solanum lycopersicum]
		CL1746.Contig2_All	0.0879	1.2177	3.79215	0.000639382	0.000979944	gi|356502698|ref|XP_003520154.1|	1.85e-06	PREDICTED: proline-rich receptor-like protein kinase PERK10-like [Glycine max]
		CL2638.Contig1_All	0.1515	0.6859	2.17868	0.0027178	0.00386395	gi|225427112|ref|XP_002276479.1|	3.04e-104	PREDICTED: probable plastid-lipid-associated protein 3, chloroplastic-like [Vitis vinifera]
		CL4193.Contig2_All	0.2152	3.8219	4.15054	6.17942e-13	1.92366e-12	gi|297602887|ref|NP_001053049.2|	9.58e-13	Os04g0470200 [Oryza sativa Japonica Group]
		CL4348.Contig1_All	0.0483	0.5913	3.6138	5.12958e-06	9.84683e-06	gi|225442424|ref|XP_002277638.1|	0	PREDICTED: DNA repair protein RadA homolog [Vitis vinifera]
		CL4348.Contig2_All	0.4769	3.17	2.73272	1.97783e-22	8.83797e-22	gi|225442424|ref|XP_002277638.1|	0	PREDICTED: DNA repair protein RadA homolog [Vitis vinifera]
		CL5032.Contig1_All	341.73	190.685	-0.841663	7.27678e-221	2.43015e-219	gi|225439916|ref|XP_002279879.1|	1.41e-89	PREDICTED: cell number regulator 8-like [Vitis vinifera]
		CL5204.Contig1_All	2.5297	18.1682	2.84438	7.23242e-32	4.1095e-31	gi|359485406|ref|XP_002275156.2|	9.79e-17	PREDICTED: reticulon-like protein B17-like [Vitis vinifera]
		CL6706.Contig2_All	12.6047	21.4817	0.769146	4.65386e-19	1.86852e-18	gi|462423864|gb|EMJ28127.1|	1.07e-166	hypothetical protein PRUPE_ppa015738mg, partial [Prunus persica]
		CL8464.Contig4_All	9.7958	3.9368	-1.31514	1.32201e-20	5.60401e-20	gi|359474971|ref|XP_002282473.2|	5.08e-177	PREDICTED: ubiquilin-1-like [Vitis vinifera]
		CL8464.Contig6_All	22.5918	11.7649	-0.94131	2.80696e-36	1.75728e-35	gi|224081475|ref|XP_002306425.1|	0	predicted protein [Populus trichocarpa]
		CL9144.Contig1_All	0.0189	0.3221	4.09105	8.62198e-05	0.000144462	gi|460372826|ref|XP_004232225.1|	0	PREDICTED: cullin-3A-like [Solanum lycopersicum]
		CL9144.Contig5_All	0	0.0797	6.31651	0.053204	0.0654378	gi|449459468|ref|XP_004147468.1|	0	PREDICTED: cullin-3A-like [Cucumis sativus]
		CL11140.Contig3_All	245.96	1002.2	2.02668	0	0	gi|337730996|gb|AEI70829.1|	8.02e-59	non-specific lipid-transfer protein [Helianthus annuus]
		CL12009.Contig1_All	0.8425	6.2363	2.88794	7.2997e-24	3.39729e-23	gi|255547704|ref|XP_002514909.1|	4.43e-98	conserved hypothetical protein [Ricinus communis]
		CL12603.Contig2_All	1.8811	17.4417	3.21289	2.10722e-199	6.24352e-198	gi|225434891|ref|XP_002283273.1|	0	PREDICTED: ATP-dependent zinc metalloprotease FTSH 10, mitochondrial [Vitis vinifera]
		CL12799.Contig1_All	27.2198	16.2409	-0.745025	4.84222e-25	2.33174e-24	gi|359483651|ref|XP_003632993.1|	0	PREDICTED: LOW QUALITY PROTEIN: phospholipase A1-Igamma1, chloroplastic-like [Vitis vinifera]
		Unigene1068_All	0	2.8069	11.4548	1.28999e-08	3.10333e-08	gi|296084084|emb|CBI24472.3|	1.25e-16	unnamed protein product [Vitis vinifera]
		Unigene7184_All	10.4705	12.5985	0.266922	0.0399614	0.0496247	gi|460370008|ref|XP_004230847.1|	1.15e-58	PREDICTED: RING-H2 finger protein ATL65-like [Solanum lycopersicum]
		Unigene9783_All	10.0091	24.3809	1.28444	8.14096e-40	5.43614e-39	gi|448872670|gb|AGE46020.1|	8.57e-71	putative AT-hook DNA-binding protein [Elaeis guineensis]
		Unigene9961_All	4.0676	4.8049	0.240329	0.246384	0.274008	gi|460391463|ref|XP_004241340.1|	1.6e-55	PREDICTED: uncharacterized protein At1g08160-like [Solanum lycopersicum]
		Unigene12593_All	1.9161	6.1247	1.67647	9.86568e-10	2.55573e-09	no hit found
		Unigene14454_All	101.297	3.1159	-5.02281	0	0	gi|359496282|ref|XP_002271778.2|	1.29e-47	PREDICTED: ethylene-responsive transcription factor ESR2-like [Vitis vinifera]
		Unigene33683_All	1.5755	15.8176	3.32765	3.42418e-49	2.68013e-48	gi|462403762|gb|EMJ09319.1|	2.05e-58	hypothetical protein PRUPE_ppa000627mg [Prunus persica]
		Unigene34050_All						no hit found
miR1077	0	no target found
miR1079	0	no target found
miR1082	0	no target found
miR1085	31	CL231.Contig2_All	0.0261	0.1391	2.414	0.105485	0.125109	gi|356544254|ref|XP_003540569.1|	5.91e-65	PREDICTED: uncharacterized protein LOC100806311 [Glycine max]
		CL231.Contig3_All	0	0.0255	4.67243	0.468808	0.498007	gi|462415358|gb|EMJ20095.1|	1.18e-76	hypothetical protein PRUPE_ppa000414mg [Prunus persica]
		CL492.Contig2_All	0.2937	2.0865	2.82867	0.000153429	0.000253885	gi|460382716|ref|XP_004237083.1|	2.96e-46	PREDICTED: uncharacterized WD repeat-containing protein alr3466-like [Solanum lycopersicum]
		CL1389.Contig1_All	0.0197	0.4817	4.61187	7.36354e-07	1.53357e-06	gi|147770303|emb|CAN60235.1|	0	hypothetical protein VITISV_028850 [Vitis vinifera]
		CL1389.Contig3_All	11.3216	29.5811	1.3856	3.3582e-96	4.56915e-95	gi|147770303|emb|CAN60235.1|	0	hypothetical protein VITISV_028850 [Vitis vinifera]
		CL1389.Contig4_All	0.1966	3.0581	3.9593	2.62504e-34	1.57483e-33	gi|147770303|emb|CAN60235.1|	0	hypothetical protein VITISV_028850 [Vitis vinifera]
		CL3141.Contig3_All	0.4342	1.4392	1.72884	1.24519e-16	4.55632e-16	gi|225428013|ref|XP_002278408.1|	0	PREDICTED: E3 ubiquitin-protein ligase UPL3-like isoform 1 [Vitis vinifera]
		CL3779.Contig1_All	0.1724	2.6457	3.93982	1.65937e-17	6.2797e-17	gi|470120796|ref|XP_004296475.1|	5.82e-35	PREDICTED: cadmium/zinc-transporting ATPase HMA2-like [Fragaria vesca subsp. vesca]
		CL8080.Contig1_All	0.2919	5.3901	4.20677	1.61548e-13	5.17344e-13	no hit found
		CL10186.Contig1_All	1.3535	11.1843	3.04671	6.32684e-64	6.06966e-63	gi|388507868|gb|AFK42000.1|	2.45e-72	unknown [Lotus japonicus]
		CL10186.Contig3_All	0	0.1744	7.44626	0.0124713	0.0164122	gi|460409053|ref|XP_004249955.1|	7.52e-78	PREDICTED: vesicle-associated membrane protein 727-like [Solanum lycopersicum]
		CL10969.Contig1_All	6.4869	16.8018	1.37301	1.17729e-65	1.15072e-64	gi|224135805|ref|XP_002327308.1|	0	predicted protein [Populus trichocarpa]
		CL11323.Contig2_All	0.1521	10.8573	6.1575	2.73594e-20	1.1479e-19	gi|460404233|ref|XP_004247588.1|	9.45e-09	PREDICTED: uncharacterized protein LOC101252434 [Solanum lycopersicum]
		CL11782.Contig2_All	3.1096	13.6163	2.13053	4.81498e-201	1.43937e-199	gi|357467749|ref|XP_003604159.1|	0	NAD(P)H-quinone oxidoreductase subunit H [Medicago truncatula]
		CL12392.Contig2_All	0	11.2188	13.4536	2.87546e-43	2.04134e-42	gi|225427681|ref|XP_002262726.1|	1.5e-80	PREDICTED: serine/threonine-protein kinase SAPK3 [Vitis vinifera]
		CL12620.Contig1_All	22.2391	29.4816	0.406716	6.72666e-16	2.38917e-15	gi|19568935|gb|AAL91978.1|AF483209_1	0	putative trehalose synthase [Solanum tuberosum]
		Unigene642_All	4.9554	4.7998	-0.0460272	0.850108	0.861609	gi|11967654|emb|CAC19366.1|	2.47e-71	fructan 1-exohydrolase I [Cichorium intybus]
		Unigene8293_All	0.0485	4.7013	6.59893	1.01117e-27	5.22075e-27	gi|224116596|ref|XP_002331879.1|	4.19e-60	predicted protein [Populus trichocarpa]
		Unigene8553_All	4.5628	1.2964	-1.81541	0.000609712	0.000937383	no hit found
		Unigene10975_All	0	1.9106	10.8998	0.00141534	0.00208001	no hit found
		Unigene14266_All	5.408	16.79	1.63444	5.04414e-38	3.26123e-37	gi|449432024|ref|XP_004133800.1|	1.91e-35	PREDICTED: arginine/serine-rich-splicing factor RSP31-like [Cucumis sativus]
		Unigene20749_All	0.1453	4.7995	5.04578	2.9087e-09	7.34545e-09	no hit found
		Unigene26614_All						no hit found
		Unigene27550_All						no hit found
		Unigene35651_All						no hit found
		Unigene36379_All						no hit found
		Unigene37224_All						no hit found
		Unigene44750_All	0.9156	5.0403	2.46072	1.03441e-05	1.91989e-05	no hit found
		Unigene47791_All	0.2858	3.4507	3.59381	2.36304e-08	5.58284e-08	no hit found
		Unigene48114_All	0	3.9986	11.9653	1.00159e-06	2.05533e-06	no hit found
		Unigene52920_All	0	2.9532	11.5281	7.77662e-05	0.000131173	gi|297739339|emb|CBI29329.3|	2.88e-13	unnamed protein product [Vitis vinifera]
miR1088	0	no target found
miR1089	1	CL8566.Contig1_All	0	2.0638	11.0111	0.00141534	0.00205595	no hit found
miR1092	2	CL9189.Contig1_All	125.325	9.334	-3.74703	0	0	gi|224132934|ref|XP_002327915.1|	7.93e-35	predicted protein [Populus trichocarpa]
		CL12886.Contig1_All	0.7741	24.4449	4.98087	2.68934e-256	1.07232e-254	gi|460367078|ref|XP_004229402.1|	0	PREDICTED: uncharacterized protein LOC101245693 [Solanum lycopersicum]
miR1097	14	CL12864.Contig3_All	0.8674	3.2625	1.91121	1.37944e-25	6.73499e-25	gi|225447723|ref|XP_002273150.1|	0	PREDICTED: staphylococcal nuclease domain-containing protein 1 [Vitis vinifera]
		CL12864.Contig4_All	0.1394	0.297	1.09123	0.0473036	0.0584561	gi|225447723|ref|XP_002273150.1|	0	PREDICTED: staphylococcal nuclease domain-containing protein 1 [Vitis vinifera]
		CL12864.Contig5_All	0.2025	2.6424	3.70586	2.2971e-22	1.02396e-21	gi|225447723|ref|XP_002273150.1|	1.53e-132	PREDICTED: staphylococcal nuclease domain-containing protein 1 [Vitis vinifera]
		CL12864.Contig8_All	8.7976	21.34	1.27838	1.95099e-89	2.48185e-88	gi|225447723|ref|XP_002273150.1|	0	PREDICTED: staphylococcal nuclease domain-containing protein 1 [Vitis vinifera]
		CL12899.Contig1_All	0	0.0504	5.65535	0.109891	0.129955	gi|225462858|ref|XP_002270102.1|	0	PREDICTED: uncharacterized protein LOC100266805 [Vitis vinifera]
		CL12899.Contig2_All	0.0393	0.7686	4.28963	2.14414e-14	7.15699e-14	gi|225462858|ref|XP_002270102.1|	0	PREDICTED: uncharacterized protein LOC100266805 [Vitis vinifera]
		CL12899.Contig4_All	0.0155	0.4449	4.84314	4.66986e-08	1.07772e-07	gi|225462858|ref|XP_002270102.1|	0	PREDICTED: uncharacterized protein LOC100266805 [Vitis vinifera]
		CL12899.Contig8_All	0.0296	0.1788	2.59468	0.000907012	0.00135356	gi|225462858|ref|XP_002270102.1|	0	PREDICTED: uncharacterized protein LOC100266805 [Vitis vinifera]
		Unigene879_All	2.7534	4.9243	0.838704	0.0137169	0.0178502	gi|224132516|ref|XP_002328308.1|	8.74e-19	predicted protein [Populus trichocarpa]
		Unigene2356_All	0.03	0.1171	1.96471	0.0258476	0.0325858	gi|225462858|ref|XP_002270102.1|	0	PREDICTED: uncharacterized protein LOC100266805 [Vitis vinifera]
		Unigene2357_All	0.0434	0.3606	3.05463	2.51906e-08	5.94167e-08	gi|225462858|ref|XP_002270102.1|	0	PREDICTED: uncharacterized protein LOC100266805 [Vitis vinifera]
		Unigene2359_All	0.0255	0.6373	4.6434	5.1288e-13	1.60231e-12	gi|225462858|ref|XP_002270102.1|	0	PREDICTED: uncharacterized protein LOC100266805 [Vitis vinifera]
		Unigene9771_All	3.8477	34.7197	3.17369	2.73588e-179	7.19401e-178	gi|460415130|ref|XP_004252913.1|	1.08e-129	PREDICTED: bifunctional epoxide hydrolase 2-like [Solanum lycopersicum]
		Unigene36573_All						no hit found
miR1103	1	CL6761.Contig1_All	3.8171	1.6079	-1.2473	0.0017262	0.00248468	gi|297739296|emb|CBI28947.3|	2.4e-19	unnamed protein product [Vitis vinifera]
miR1112	1	Unigene32693_All						gi|460410330|ref|XP_004250583.1|	5.25e-81	PREDICTED: uncharacterized protein LOC101261089 [Solanum lycopersicum]
miR1114	3	CL1699.Contig9_All	0	0.5609	9.1316	1.82287e-05	3.30119e-05	gi|210160856|gb|ACJ09316.1|	2.4e-126	KNAT3-like transcription factor [Juglans nigra]
		Unigene45235_All	0.1031	3.9902	5.27434	1.46975e-30	8.10595e-30	gi|460410330|ref|XP_004250583.1|	2.01e-144	PREDICTED: uncharacterized protein LOC101261089 [Solanum lycopersicum]
		Unigene47110_All	0.1124	6.466	5.84616	2.77344e-16	9.99105e-16	no hit found
miR1117	5	CL1152.Contig2_All						no hit found
		CL1610.Contig3_All	1.2485	0.2419	-2.36771	0.0178171	0.0229256	no hit found
		CL7621.Contig1_All	5.5856	10.7765	0.948105	5.35526e-11	1.50501e-10	no hit found
		CL7621.Contig2_All	20.0808	18.726	-0.100774	0.272918	0.302092	no hit found
		CL9020.Contig2_All	0	2.0823	11.024	2.28946e-24	1.0811e-23	gi|225439532|ref|XP_002264195.1|	2.2e-35	PREDICTED: uncharacterized protein LOC100261884 [Vitis vinifera]
miR1118	1	Unigene48920_All	0	3.6461	11.8321	2.34776e-07	5.07878e-07	no hit found
miR1119	4	CL1202.Contig1_All	1.037	10.3583	3.3203	1.25677e-30	6.94895e-30	no hit found
		CL1202.Contig2_All	20.0515	35.9039	0.84043	1.27288e-68	1.29076e-67	gi|359482496|ref|XP_002274314.2|	0	PREDICTED: uncharacterized protein LOC100248075 [Vitis vinifera]
		Unigene39038_All	0.1917	7.6599	5.3204	1.87462e-21	8.13176e-21	no hit found
		Unigene39039_All	0.4199	6.5615	3.96591	3.36968e-11	9.58826e-11	no hit found
miR1124	0	no target found
miR1127	1	Unigene24742_All	4.2007	1.0803	-1.9592	0.000395618	0.000614626	no hit found
miR1130	0	no target found
miR1134	15	CL217.Contig1_All	8.2526	19.0632	1.20787	8.8946e-43	6.2619e-42	gi|460384968|ref|XP_004238178.1|	0	PREDICTED: sorting and assembly machinery component 50 homolog B-like [Solanum lycopersicum]
		CL1835.Contig1_All	3.0999	15.8592	2.35503	1.19548e-79	1.37616e-78	gi|460400163|ref|XP_004245605.1|	0	PREDICTED: uncharacterized protein LOC101258175 [Solanum lycopersicum]
		CL1835.Contig3_All	0.0225	0.4309	4.25936	2.23446e-05	4.00425e-05	gi|224058512|ref|XP_002299533.1|	1.43e-166	predicted protein [Populus trichocarpa]
		CL1835.Contig4_All	0	0.0653	6.02901	0.109891	0.129808	gi|224058512|ref|XP_002299533.1|	3.33e-164	predicted protein [Populus trichocarpa]
		CL2700.Contig2_All	0.0576	1.4515	4.65533	4.01492e-19	1.61473e-18	gi|224123024|ref|XP_002318975.1|	0	predicted protein [Populus trichocarpa]
		CL10042.Contig1_All	0	0.1055	6.7211	0.226976	0.256271	gi|356510057|ref|XP_003523757.1|	8.84e-23	PREDICTED: uncharacterized protein LOC100783154 [Glycine max]
		CL12255.Contig3_All	3201.42	39.6653	-6.33469	0	0	gi|327533498|gb|AEA92686.1|	0	3-hydroxy-3-methylglutaryl coenzyme A [Taraxacum kok-saghyz]
		Unigene5179_All	16.4646	11.3839	-0.532373	5.90734e-06	1.12544e-05	gi|460411332|ref|XP_004251066.1|	3.78e-36	PREDICTED: uncharacterized protein LOC101262686 [Solanum lycopersicum]
		Unigene5967_All	49.3719	128.489	1.37988	0	0	gi|359479205|ref|XP_003632233.1|	3.19e-153	PREDICTED: uncharacterized protein LOC100258161 isoform 1 [Vitis vinifera]
		Unigene7192_All	4.8532	14.6197	1.59091	1.36824e-57	1.20663e-56	gi|462397845|gb|EMJ03513.1|	6.01e-172	hypothetical protein PRUPE_ppa008061mg [Prunus persica]
		Unigene9599_All	10.5749	9.437	-0.164244	0.127247	0.14772	gi|359491904|ref|XP_002270277.2|	8.24e-169	PREDICTED: carboxypeptidase A2-like [Vitis vinifera]
		Unigene9626_All	19.2437	22.8238	0.246153	0.004009	0.00556397	gi|460368156|ref|XP_004229935.1|	8.97e-102	PREDICTED: reticulon-like protein B1-like [Solanum lycopersicum]
		Unigene14675_All	1.3461	4.2532	1.65976	9.4384e-09	2.29345e-08	gi|470109743|ref|XP_004291150.1|	4.6e-50	PREDICTED: uncharacterized protein LOC101293160 [Fragaria vesca subsp. vesca]
		Unigene16873_All	55.3465	2.6326	-4.39393	4.12952e-225	1.40954e-223	gi|460393785|ref|XP_004242489.1|	2.14e-78	PREDICTED: LOB domain-containing protein 13-like [Solanum lycopersicum]
		Unigene24397_All	4.9439	3.9506	-0.323578	0.312534	0.343926	no hit found
miR1136	0	no target found
miR1137	1	CL8821.Contig3_All	2.6579	4.5626	0.779569	0.0700072	0.0842711	no hit found
miR1139	57	CL532.Contig2_All	0.1529	3.6268	4.56804	2.44932e-84	2.96515e-83	gi|24461867|gb|AAN62354.1|AF506028_23	0	CTV.22 [Citrus trifoliata]
		CL1959.Contig1_All	0.3897	7.3856	4.24428	2.2648e-60	2.07327e-59	gi|460372138|ref|XP_004231889.1|	4.96e-151	PREDICTED: xyloglucan galactosyltransferase KATAMARI1-like [Solanum lycopersicum]
		CL2286.Contig4_All	0.9854	7.4355	2.91565	2.31566e-104	3.41482e-103	gi|460392489|ref|XP_004241848.1|	0	PREDICTED: uncharacterized protein LOC101257868 [Solanum lycopersicum]
		CL2286.Contig5_All	0.3805	5.2185	3.77767	4.88338e-88	6.14409e-87	gi|460392489|ref|XP_004241848.1|	0	PREDICTED: uncharacterized protein LOC101257868 [Solanum lycopersicum]
		CL3539.Contig1_All	0.2173	0.2315	0.091324	0.940614	0.946395	gi|147766689|emb|CAN69700.1|	1.4e-31	hypothetical protein VITISV_003292 [Vitis vinifera]
		CL3752.Contig1_All	0.1055	7.7214	6.19355	2.61956e-60	2.39584e-59	gi|460371128|ref|XP_004231397.1|	1.04e-105	PREDICTED: probable receptor-like protein kinase At1g49730-like [Solanum lycopersicum]
		CL3937.Contig5_All	0.858	22.4908	4.71221	0	0	gi|359495964|ref|XP_002267137.2|	0	PREDICTED: uncharacterized protein LOC100266068 [Vitis vinifera]
		CL4032.Contig3_All	0.7686	10.7457	3.80538	1.07804e-141	2.18941e-140	gi|297739742|emb|CBI29924.3|	0	unnamed protein product [Vitis vinifera]
		CL4064.Contig1_All	0.8438	4.3028	2.3503	1.93703e-10	5.24759e-10	gi|309256353|gb|ADO61004.1|	3.19e-59	sleepy 1 [Helianthus annuus]
		CL4712.Contig1_All	6.9472	11.6675	0.747992	8.15366e-06	1.54577e-05	gi|147802106|emb|CAN72752.1|	2.85e-50	hypothetical protein VITISV_030561 [Vitis vinifera]
		CL5140.Contig2_All	5.5442	8.5381	0.622936	4.15782e-10	1.10326e-09	gi|49523569|emb|CAF18246.1|	0	STY-L protein [Antirrhinum majus]
		CL6822.Contig3_All	0	3.0321	11.5661	1.21615e-19	4.98543e-19	gi|255554328|ref|XP_002518204.1|	6.33e-112	dead box ATP-dependent RNA helicase, putative [Ricinus communis]
		CL7375.Contig1_All	1.0102	12.2703	3.60246	4.48204e-144	9.26657e-143	gi|460372512|ref|XP_004232073.1|	0	PREDICTED: WAK-like kinase [Solanum lycopersicum]
		CL8712.Contig1_All	1.1877	0.7382	-0.686087	0.32897	0.361488	gi|460400443|ref|XP_004245744.1|	2.55e-18	PREDICTED: presqualene diphosphate phosphatase-like [Solanum lycopersicum]
		CL8712.Contig2_All	25.1168	13.9796	-0.84533	2.80434e-14	9.29622e-14	gi|460400443|ref|XP_004245744.1|	2.31e-51	PREDICTED: presqualene diphosphate phosphatase-like [Solanum lycopersicum]
		CL10175.Contig1_All	0.4805	5.9591	3.63249	1.19946e-62	1.13259e-61	gi|462407227|gb|EMJ12561.1|	0	hypothetical protein PRUPE_ppa002367mg [Prunus persica]
		CL10194.Contig2_All	0.4854	0.1034	-2.23094	0.147152	0.169952	gi|225460646|ref|XP_002266417.1|	8.81e-46	PREDICTED: uncharacterized protein LOC100267465 [Vitis vinifera]
		CL10712.Contig1_All	43.8367	5.7253	-2.93672	2.57662e-75	2.82795e-74	gi|462403051|gb|EMJ08608.1|	8.75e-23	hypothetical protein PRUPE_ppa014548mg [Prunus persica]
		CL12837.Contig2_All	0	10.0089	13.289	5.05942e-36	3.15098e-35	gi|462405008|gb|EMJ10472.1|	1.33e-37	hypothetical protein PRUPE_ppa007499mg [Prunus persica]
		CL12864.Contig4_All	0.1394	0.297	1.09123	0.0473036	0.0584561	gi|225447723|ref|XP_002273150.1|	0	PREDICTED: staphylococcal nuclease domain-containing protein 1 [Vitis vinifera]
		CL12864.Contig8_All	8.7976	21.34	1.27838	1.95099e-89	2.48185e-88	gi|225447723|ref|XP_002273150.1|	0	PREDICTED: staphylococcal nuclease domain-containing protein 1 [Vitis vinifera]
		Unigene2436_All	0	0.8839	9.78774	6.24552e-09	1.54104e-08	gi|422898324|dbj|BAM67028.1|	2.83e-107	late elongated hypocotyl-like [Chrysanthemum seticuspe f. boreale]
		Unigene2493_All	0.3394	3.1227	3.20174	2.73238e-19	1.10427e-18	gi|460404138|ref|XP_004247541.1|	2.5e-106	PREDICTED: uncharacterized protein LOC101259784 [Solanum lycopersicum]
		Unigene2642_All	1.2577	19.6171	3.96325	1.71095e-238	6.23732e-237	gi|460394443|ref|XP_004242812.1|	8.3e-178	PREDICTED: protein LONGIFOLIA 1-like [Solanum lycopersicum]
		Unigene4730_All	10.5675	24.9096	1.23707	1.04675e-152	2.29707e-151	gi|359474491|ref|XP_002279304.2|	0	PREDICTED: regulator of nonsense transcripts 1 homolog [Vitis vinifera]
		Unigene5169_All	0.8521	19.8852	4.54453	2.5191e-169	6.2001e-168	gi|359473913|ref|XP_002270595.2|	0	PREDICTED: DNA primase small subunit-like [Vitis vinifera]
		Unigene5946_All	18.6767	39.7986	1.09148	9.97566e-30	5.40353e-29	gi|462401717|gb|EMJ07274.1|	7.25e-30	hypothetical protein PRUPE_ppa012831mg [Prunus persica]
		Unigene7496_All	8.9466	29.9013	1.7408	1.59071e-55	1.36451e-54	gi|460373305|ref|XP_004232461.1|	1.67e-19	PREDICTED: zinc finger CCCH domain-containing protein 44-like [Solanum lycopersicum]
		Unigene7592_All	6.0647	9.0045	0.57021	4.30892e-07	9.18286e-07	gi|359476293|ref|XP_002282161.2|	0	PREDICTED: 3beta-hydroxysteroid-dehydrogenase/decarboxylase isoform 2-like [Vitis vinifera]
		Unigene11667_All	0.1453	4.6447	4.99848	5.83078e-09	1.44096e-08	gi|224080051|ref|XP_002306002.1|	2.8e-16	predicted protein [Populus trichocarpa]
		Unigene11863_All	13.4106	10.0083	-0.422177	9.84366e-07	2.038e-06	gi|255560215|ref|XP_002521125.1|	0	transferase, transferring glycosyl groups, putative [Ricinus communis]
		Unigene11950_All	1.7428	21.1641	3.60214	1.41538e-198	4.17672e-197	gi|255553241|ref|XP_002517663.1|	0	signal recognition particle 54 kD protein, putative [Ricinus communis]
		Unigene12050_All	3.7512	12.8358	1.77475	1.12664e-32	6.51071e-32	gi|460389818|ref|XP_004240545.1|	3.39e-85	PREDICTED: uncharacterized protein LOC101258757 [Solanum lycopersicum]
		Unigene14922_All	12.145	14.3778	0.24348	0.141519	0.163905	gi|255544710|ref|XP_002513416.1|	8.5e-29	conserved hypothetical protein [Ricinus communis]
		Unigene15180_All	3.3938	32.142	3.24349	1.16796e-92	1.53482e-91	gi|2981167|gb|AAC06242.1|	1.11e-21	late embryogenis abundant protein 5 [Nicotiana tabacum]
		Unigene16791_All	0.2181	7.111	5.02699	1.83865e-41	1.26507e-40	no hit found
		Unigene16792_All	6.4068	3.7396	-0.77672	0.00048005	0.000742112	gi|302142717|emb|CBI19920.3|	1.05e-13	unnamed protein product [Vitis vinifera]
		Unigene17791_All	8.8882	11.0432	0.313195	0.0051881	0.00710485	gi|460372379|ref|XP_004232008.1|	0	PREDICTED: uncharacterized protein LOC101262162 [Solanum lycopersicum]
		Unigene18993_All	2.0126	31.2458	3.95653	1.44799e-230	5.08943e-229	gi|242044808|ref|XP_002460275.1|	6.19e-50	hypothetical protein SORBIDRAFT_02g025860 [Sorghum bicolor]
		Unigene19408_All	0.093	5.0052	5.75005	2.1433e-29	1.15057e-28	gi|328691663|gb|AEB37443.1|	4.62e-57	TB1-like TCP family transcription factor [Helianthus argophyllus]
		Unigene19439_All	0.3264	5.0075	3.93938	1.65937e-17	6.2794e-17	gi|296082795|emb|CBI21800.3|	2.67e-46	unnamed protein product [Vitis vinifera]
		Unigene20505_All	0	2.2438	11.1317	0.000160623	0.00026105	no hit found
		Unigene21337_All	3.9623	54.9997	3.79501	0	0	gi|350539882|ref|NP_001234817.1|	0	auto-inhibited Ca2 -transporting ATPase 10 [Solanum lycopersicum]
		Unigene21597_All	31.493	13.6121	-1.21014	3.41316e-41	2.34019e-40	gi|356508037|ref|XP_003522769.1|	5.43e-50	PREDICTED: uncharacterized protein LOC100799725 [Glycine max]
		Unigene21988_All	0	0.048	5.58496	0.468808	0.500381	gi|242084534|ref|XP_002442692.1|	1.08e-55	hypothetical protein SORBIDRAFT_08g001260 [Sorghum bicolor]
		Unigene21989_All	0	0.0448	5.48543	0.468808	0.499095	gi|242084534|ref|XP_002442692.1|	1.19e-55	hypothetical protein SORBIDRAFT_08g001260 [Sorghum bicolor]
		Unigene23012_All	0	3.1477	11.6201	2.06874e-06	4.11373e-06	no hit found
		Unigene23155_All	0	5.6011	12.4515	2.59826e-25	1.25978e-24	gi|462404623|gb|EMJ10087.1|	2.47e-33	hypothetical protein PRUPE_ppa026661mg [Prunus persica]
		Unigene29362_All	0	0.0859	6.42459	0.468808	0.506072	no hit found
		Unigene29633_All	0.0742	0.079	0.0904335	0.952476	0.954364	gi|224137238|ref|XP_002327076.1|	7.6e-41	predicted protein [Populus trichocarpa]
		Unigene37887_All	0	0.7572	9.56453	0.025759	0.0325414	gi|224123510|ref|XP_002330332.1|	1.52e-06	predicted protein [Populus trichocarpa]
		Unigene47782_All	0	4.1588	12.022	7.0879e-10	1.85569e-09	no hit found
		Unigene49561_All	0	3.5863	11.8083	2.06874e-06	4.12404e-06	no hit found
		Unigene50149_All	0.6194	3.0797	2.31385	0.00504558	0.0069314	no hit found
		Unigene51776_All	0.4332	2.4615	2.50643	0.00161942	0.00233461	no hit found
		Unigene52435_All	0	1.988	10.9571	0.00033176	0.00052267	no hit found
		Unigene52540_All	1.4126	2.5587	0.857058	0.135123	0.156597	gi|460404016|ref|XP_004247481.1|	4.27e-17	PREDICTED: probable LRR receptor-like serine/threonine-protein kinase RKF3-like [Solanum lycopersicum]
miR1142	1	Unigene33264_All	0.1745	0.1859	0.0912997	0.940614	0.945756	gi|460412101|ref|XP_004251441.1|	2.29e-20	PREDICTED: wall-associated receptor kinase 3-like [Solanum lycopersicum]
miR1144	0	no target found
miR1148	1	Unigene31916_All						gi|462394119|gb|EMJ00023.1|	4.33e-41	hypothetical protein PRUPE_ppb020037mg [Prunus persica]
miR1151	1	Unigene3296_All	0	2.8809	11.4923	8.0439e-11	2.23877e-10	gi|302398777|gb|ADL36683.1|	1.37e-47	DOF domain class transcription factor [Malus x domestica]
miR1152	23	CL160.Contig1_All	15.0014	30.8127	1.03843	1.00271e-37	6.44505e-37	gi|225452642|ref|XP_002281888.1|	2.38e-119	PREDICTED: uncharacterized protein LOC100254161 [Vitis vinifera]
		CL275.Contig2_All	0.8478	8.3102	3.29309	4.0935e-90	5.24051e-89	gi|422898324|dbj|BAM67028.1|	3.61e-176	late elongated hypocotyl-like [Chrysanthemum seticuspe f. boreale]
		CL275.Contig5_All	0.0418	4.8081	6.84582	5.26954e-33	3.06947e-32	gi|422898324|dbj|BAM67028.1|	4.27e-62	late elongated hypocotyl-like [Chrysanthemum seticuspe f. boreale]
		CL275.Contig8_All	0.3559	25.6555	6.17165	1.25723e-175	3.23604e-174	gi|422898324|dbj|BAM67028.1|	4.15e-79	late elongated hypocotyl-like [Chrysanthemum seticuspe f. boreale]
		CL1991.Contig2_All	0	0.4592	8.84298	0.006038	0.00820015	gi|224069599|ref|XP_002326383.1|	2.91e-49	predicted protein [Populus trichocarpa]
		CL1991.Contig3_All	0.4921	6.339	3.68723	9.24206e-30	5.01258e-29	gi|18414255|ref|NP_568121.1|	5.53e-93	RAB GTPase-C2A [Arabidopsis thaliana]
		CL2640.Contig1_All	3.6449	9.8512	1.43442	2.32304e-39	1.53882e-38	gi|297737338|emb|CBI26539.3|	0	unnamed protein product [Vitis vinifera]
		CL7016.Contig1_All	20.9335	17.0492	-0.296109	0.0010002	0.00148724	gi|460373382|ref|XP_004232499.1|	6.73e-81	PREDICTED: uncharacterized protein LOC101262473 [Solanum lycopersicum]
		CL7489.Contig1_All	3.0704	18.0556	2.55595	3.5908e-171	8.95017e-170	gi|359483090|ref|XP_002274115.2|	0	PREDICTED: uncharacterized protein LOC100255062 [Vitis vinifera]
		CL9029.Contig2_All	141.646	132.617	-0.0950209	0.00785792	0.0105402	gi|449503788|ref|XP_004162177.1|	8.77e-135	PREDICTED: 40S ribosomal protein S2-4-like [Cucumis sativus]
		CL9411.Contig1_All	0.0469	0.2748	2.55072	0.00927132	0.0123235	gi|225456085|ref|XP_002280982.1|	0	PREDICTED: eukaryotic peptide chain release factor GTP-binding subunit ERF3B-like [Vitis vinifera]
		CL9411.Contig4_All	0.3033	5.1246	4.07862	1.54772e-52	1.27276e-51	gi|225456085|ref|XP_002280982.1|	0	PREDICTED: eukaryotic peptide chain release factor GTP-binding subunit ERF3B-like [Vitis vinifera]
		CL9741.Contig1_All	0.1653	0.2466	0.577086	0.504014	0.526924	gi|302142492|emb|CBI19695.3|	1.9e-177	unnamed protein product [Vitis vinifera]
		CL12077.Contig1_All	1.652	28.381	4.10264	0	0	gi|296090238|emb|CBI40057.3|	0	unnamed protein product [Vitis vinifera]
		Unigene505_All	6.9122	3.139	-1.13884	1.26988e-09	3.28045e-09	gi|460401916|ref|XP_004246461.1|	1.65e-150	PREDICTED: UNC93-like protein 3-like [Solanum lycopersicum]
		Unigene3010_All	38.7447	87.75	1.1794	4.1198e-139	8.18098e-138	gi|224075619|ref|XP_002304710.1|	1.06e-99	predicted protein [Populus trichocarpa]
		Unigene9991_All	1.4412	9.7193	2.75358	4.74378e-88	5.97031e-87	gi|462422400|gb|EMJ26663.1|	0	hypothetical protein PRUPE_ppa000230mg [Prunus persica]
		Unigene10151_All	0.0555	7.3671	7.05247	1.82522e-112	2.895e-111	gi|147835050|emb|CAN76906.1|	5.42e-171	hypothetical protein VITISV_006595 [Vitis vinifera]
		Unigene10309_All	4.5235	24.936	2.46272	2.08614e-18	8.17094e-18	gi|255543761|ref|XP_002512943.1|	6.98e-15	phosphatidylinositol transporter, putative [Ricinus communis]
		Unigene10539_All	9.7214	20.994	1.11074	7.4471e-19	2.96453e-18	gi|449434891|ref|XP_004135229.1|	6.98e-75	PREDICTED: uncharacterized protein LOC101211481 [Cucumis sativus]
		Unigene22520_All	137.137	107.493	-0.351381	1.25062e-13	4.02859e-13	gi|460382287|ref|XP_004236871.1|	6.52e-59	PREDICTED: 40S ribosomal protein S26-1-like [Solanum lycopersicum]
		Unigene23962_All	6.1193	0	-12.5792	1.51051e-43	1.07767e-42	no hit found
		Unigene29705_All						no hit found
miR1156	2	CL6232.Contig1_All	5.8664	0.5402	-3.44091	2.51828e-16	9.09019e-16	gi|47824970|gb|AAT38744.1|	2.22e-89	Putative gag-pol polyprotein, identical [Solanum demissum]
		Unigene43093_All	0	3.838	11.9061	2.34776e-07	5.12846e-07	no hit found
miR1157	0	no target found
miR1160	4	CL135.Contig2_All	0	4.327	12.0792	1.88553e-11	5.44184e-11	no hit found
		CL135.Contig3_All	0	0.1567	7.29186	0.0124713	0.0164394	no hit found
		CL135.Contig4_All	0.0186	0.0993	2.41649	0.105485	0.125265	no hit found
		Unigene21664_All	9.0032	22.0927	1.29506	4.86152e-49	3.79701e-48	gi|449516609|ref|XP_004165339.1|	0	PREDICTED: aladin-like [Cucumis sativus]
miR1163	0	no target found
miR1169	0	no target found
miR1171	2	CL9243.Contig1_All	37.3494	13.128	-1.50844	1.37412e-120	2.35266e-119	gi|255552774|ref|XP_002517430.1|	0	BRASSINOSTEROID INSENSITIVE 1-associated receptor kinase 1 precursor, putative [Ricinus communis]
		Unigene10661_All	216.747	191.721	-0.177002	5.58972e-13	1.74258e-12	gi|255545220|ref|XP_002513671.1|	0	Anthranilate N-benzoyltransferase protein, putative [Ricinus communis]
miR1172	0	no target found
miR1173	2	Unigene273_All	13.2597	38.2029	1.52663	1.9747e-75	2.17028e-74	gi|462395488|gb|EMJ01287.1|	3.63e-47	hypothetical protein PRUPE_ppa020872mg [Prunus persica]
		Unigene620_All	0.8522	4.4264	2.37687	1.93532e-17	7.31091e-17	gi|359474393|ref|XP_002266999.2|	5.27e-118	PREDICTED: oxysterol-binding protein-related protein 2A-like [Vitis vinifera]
miR1215	2	Unigene10634_All	1.6925	19.4609	3.52335	1.72314e-107	2.61296e-106	gi|350539882|ref|NP_001234817.1|	0	auto-inhibited Ca2 -transporting ATPase 10 [Solanum lycopersicum]
		Unigene45916_All	0	2.6605	11.3775	0.00033176	0.000522118	gi|350539882|ref|NP_001234817.1|	2.08e-27	auto-inhibited Ca2 -transporting ATPase 10 [Solanum lycopersicum]
miR1216	7	CL4768.Contig3_All	16.9609	17.2574	0.0250024	0.602734	0.620535	gi|359495753|ref|XP_002268068.2|	0	PREDICTED: probable E3 ubiquitin-protein ligase ARI8-like [Vitis vinifera]
		CL6714.Contig1_All						no hit found
		CL8496.Contig2_All	0.0347	0.9235	4.7341	1.85913e-07	4.09012e-07	gi|470144807|ref|XP_004308039.1|	1.17e-136	PREDICTED: protein SGT1 homolog [Fragaria vesca subsp. vesca]
		CL10566.Contig1_All	0.2579	1.8962	2.87823	4.48838e-13	1.41045e-12	gi|460379929|ref|XP_004235711.1|	1.31e-128	PREDICTED: uncharacterized protein LOC101250783 [Solanum lycopersicum]
		CL10566.Contig3_All						gi|357475515|ref|XP_003608043.1|	5.55e-09	hypothetical protein MTR_4g087070 [Medicago truncatula]
		Unigene36802_All						no hit found
		Unigene37718_All						no hit found
miR1220	0	no target found
miR1221	35	CL736.Contig8_All	0	0.2759	8.108	0.025759	0.0328283	gi|147801552|emb|CAN77008.1|	6.91e-65	hypothetical protein VITISV_036876 [Vitis vinifera]
		CL736.Contig9_All	0	0.2499	7.96521	0.053204	0.0652242	gi|147801552|emb|CAN77008.1|	5.57e-62	hypothetical protein VITISV_036876 [Vitis vinifera]
		CL736.Contig10_All	0	0.0622	5.95884	0.468808	0.504149	gi|147801552|emb|CAN77008.1|	4.82e-70	hypothetical protein VITISV_036876 [Vitis vinifera]
		CL3600.Contig3_All	4.3584	3.2054	-0.443294	0.036307	0.045192	gi|460365180|ref|XP_004228482.1|	1.06e-85	PREDICTED: E3 ubiquitin-protein ligase RING1-like isoform 1 [Solanum lycopersicum]
		CL3600.Contig4_All	2.0189	1.056	-0.93496	0.00489336	0.00673137	gi|460365180|ref|XP_004228482.1|	1.14e-85	PREDICTED: E3 ubiquitin-protein ligase RING1-like isoform 1 [Solanum lycopersicum]
		CL4655.Contig1_All	0.0463	0.2218	2.26018	0.0294302	0.0369591	gi|225438337|ref|XP_002272502.1|	0	PREDICTED: CBS domain-containing protein CBSCBSPB3-like [Vitis vinifera]
		CL4655.Contig4_All	0.045	0.1916	2.0901	0.0515002	0.0635376	gi|225438337|ref|XP_002272502.1|	0	PREDICTED: CBS domain-containing protein CBSCBSPB3-like [Vitis vinifera]
		CL5823.Contig3_All	0	5.7329	12.485	1.28999e-08	3.09573e-08	no hit found
		CL6115.Contig1_All						no hit found
		CL6115.Contig2_All						no hit found
		CL8211.Contig3_All	0	2.3085	11.1727	4.2729e-06	8.31009e-06	gi|224099651|ref|XP_002311566.1|	8.52e-42	predicted protein [Populus trichocarpa]
		CL10025.Contig2_All	0	2.2957	11.1647	4.2729e-06	8.33247e-06	gi|147819327|emb|CAN64509.1|	3.23e-41	hypothetical protein VITISV_041217 [Vitis vinifera]
		Unigene60_All	4.3085	6.6998	0.636932	4.69278e-13	1.47376e-12	gi|460399203|ref|XP_004245131.1|	0	PREDICTED: uncharacterized protein LOC101243915 [Solanum lycopersicum]
		Unigene556_All	0.08	2.8998	5.17981	2.4938e-19	1.01243e-18	gi|296082619|emb|CBI21624.3|	5.34e-87	unnamed protein product [Vitis vinifera]
		Unigene1286_All	0.4648	8.3363	4.16473	2.48282e-119	4.20875e-118	gi|5834502|dbj|BAA84085.1|	0	potassium channel [Nicotiana paniculata]
		Unigene2404_All	0.6333	6.5548	3.37159	1.09771e-41	7.57607e-41	gi|297746420|emb|CBI16476.3|	1.29e-81	unnamed protein product [Vitis vinifera]
		Unigene2406_All	0.1275	0.7134	2.48421	0.000294226	0.000468533	gi|462403697|gb|EMJ09254.1|	3.07e-61	hypothetical protein PRUPE_ppa002206mg [Prunus persica]
		Unigene2703_All	0.0776	7.7718	6.64605	1.84876e-166	4.46547e-165	gi|224119534|ref|XP_002318098.1|	0	predicted protein [Populus trichocarpa]
		Unigene4129_All	18.9226	17.5366	-0.109741	0.126497	0.146871	gi|225438337|ref|XP_002272502.1|	0	PREDICTED: CBS domain-containing protein CBSCBSPB3-like [Vitis vinifera]
		Unigene6770_All	0.0931	3.5717	5.26169	8.87766e-11	2.4567e-10	gi|297736573|emb|CBI25444.3|	1.05e-39	unnamed protein product [Vitis vinifera]
		Unigene7748_All	0.93	28.8566	4.95553	3.45488e-251	1.35208e-249	gi|460411569|ref|XP_004251181.1|	2.55e-91	PREDICTED: U-box domain-containing protein 26-like [Solanum lycopersicum]
		Unigene10667_All	54.3733	76.8654	0.499436	4.22902e-34	2.52654e-33	gi|118486874|gb|ABK95271.1|	1.09e-146	unknown [Populus trichocarpa]
		Unigene10785_All	3.167	7.311	1.20695	1.36639e-07	3.02594e-07	gi|460405689|ref|XP_004248308.1|	9.74e-99	PREDICTED: formin-like protein 5-like [Solanum lycopersicum]
		Unigene11808_All	4.3522	15.5069	1.83309	7.38348e-32	4.19504e-31	gi|462416023|gb|EMJ20760.1|	1.08e-66	hypothetical protein PRUPE_ppa001261mg [Prunus persica]
		Unigene14195_All	0.7194	1.6424	1.19094	0.00883144	0.0117546	gi|255547317|ref|XP_002514716.1|	2.69e-114	conserved hypothetical protein [Ricinus communis]
		Unigene16207_All	0.1406	10.1874	6.17905	3.60166e-40	2.42293e-39	gi|156070763|gb|ABU45178.1|	5.4e-11	unknown [Solanum melongena]
		Unigene17740_All	12.9831	40.6736	1.64746	6.80996e-121	1.16943e-119	gi|462400856|gb|EMJ06413.1|	6.17e-160	hypothetical protein PRUPE_ppa005902mg [Prunus persica]
		Unigene19767_All	3.6781	1.0591	-1.79612	0.000149365	0.000247384	gi|218198851|gb|EEC81278.1|	9.1e-08	hypothetical protein OsI_24383 [Oryza sativa Indica Group]
		Unigene21814_All	2.1684	23.982	3.46725	4.05974e-150	8.74667e-149	gi|225436757|ref|XP_002269884.1|	6.77e-176	PREDICTED: peptide chain release factor 1 [Vitis vinifera]
		Unigene26951_All	0.2599	0.2014	-0.367893	0.598998	0.6168	gi|225438337|ref|XP_002272502.1|	0	PREDICTED: CBS domain-containing protein CBSCBSPB3-like [Vitis vinifera]
		Unigene26959_All	0	0.0716	6.16189	0.468808	0.503765	gi|147801552|emb|CAN77008.1|	3.68e-67	hypothetical protein VITISV_036876 [Vitis vinifera]
		Unigene32086_All	0	1.0884	10.088	0.0124713	0.0164283	no hit found
		Unigene34079_All						no hit found
		Unigene38726_All	0.1541	1.7656	3.51822	4.13414e-10	1.09716e-09	gi|462403697|gb|EMJ09254.1|	5.16e-32	hypothetical protein PRUPE_ppa002206mg [Prunus persica]
		Unigene38727_All	0.2581	1.4972	2.53626	1.37604e-08	3.28479e-08	gi|297746420|emb|CBI16476.3|	1.37e-81	unnamed protein product [Vitis vinifera]
miR1222	2	CL8864.Contig1_All						gi|255585841|ref|XP_002533598.1|	2.84e-08	ubiquitin-protein ligase, putative [Ricinus communis]
		CL8864.Contig2_All						gi|460372626|ref|XP_004232129.1|	9.16e-07	PREDICTED: F-box/kelch-repeat protein At5g15710-like [Solanum lycopersicum]
miR1223	0	no target found
miR1310	1	CL12181.Contig1_All	4686.21	774.04	-2.59794	0	0	gi|357488213|ref|XP_003614394.1|	6.74e-128	hypothetical protein MTR_5g051130 [Medicago truncatula]
miR1312	1	CL7444.Contig4_All	4.4293	2.0874	-1.08537	7.04452e-08	1.60103e-07	gi|357482619|ref|XP_003611596.1|	1.74e-116	Speckle-type POZ protein-like B [Medicago truncatula]
miR1314	0	no target found
miR1319	0	no target found
miR1320	1	CL720.Contig1_All	1.5425	13.6712	3.1478	1.73781e-136	3.37991e-135	gi|462396350|gb|EMJ02149.1|	0	hypothetical protein PRUPE_ppa000220mg [Prunus persica]
miR1424	0	no target found
miR1425	0	no target found
miR1426	1	CL1535.Contig5_All	0.3878	9.3649	4.59388	3.12988e-18	1.21819e-17	no hit found
miR1429	0	no target found
miR1436	0	no target found
miR1437	0	no target found
miR1438	15	CL511.Contig1_All	3.5108	19.9412	2.50588	2.1326e-222	7.17568e-221	gi|460401097|ref|XP_004246065.1|	0	PREDICTED: TATA-binding protein-associated factor 172-like [Solanum lycopersicum]
		CL4218.Contig2_All	1.4303	9.3524	2.70902	4.8919e-51	3.9327e-50	gi|225470960|ref|XP_002266683.1|	2.64e-112	PREDICTED: uncharacterized protein LOC100253490 [Vitis vinifera]
		CL5340.Contig1_All	0.7223	5.3361	2.88512	1.00774e-36	6.3669e-36	gi|359497021|ref|XP_002265622.2|	8.71e-102	PREDICTED: zeaxanthin epoxidase, chloroplastic-like [Vitis vinifera]
		CL5411.Contig2_All	2.068	11.7774	2.50971	1.83721e-111	2.88611e-110	gi|470122666|ref|XP_004297361.1|	0	PREDICTED: uncharacterized protein LOC101297344 [Fragaria vesca subsp. vesca]
		CL11596.Contig1_All	21.0968	1.15	-4.19732	9.38686e-48	7.18554e-47	no hit found
		Unigene7494_All	3.616	8.7699	1.27817	1.9481e-11	5.59551e-11	gi|460367192|ref|XP_004229459.1|	3.27e-76	PREDICTED: mitogen-activated protein kinase 16 [Solanum lycopersicum]
		Unigene9257_All	0.6585	2.105	1.67656	0.00486964	0.00670001	gi|224091795|ref|XP_002309354.1|	9.39e-09	predicted protein [Populus trichocarpa]
		Unigene25490_All	2.648	0.217	-3.60914	0.00146959	0.00212949	no hit found
		Unigene26013_All						no hit found
		Unigene27737_All	0.0872	0.093	0.0929026	0.952476	0.954162	gi|1769898|emb|CAA69272.1|	2.2e-39	lectin receptor kinase [Arabidopsis thaliana]
		Unigene33734_All						no hit found
		Unigene39755_All	0.1106	7.248	6.03416	3.68744e-36	2.30455e-35	gi|297819476|ref|XP_002877621.1|	1.26e-06	predicted protein [Arabidopsis lyrata subsp. lyrata]
		Unigene47562_All	0	4.2274	12.0456	3.43164e-10	9.1815e-10	no hit found
		Unigene50146_All	0	3.5696	11.8015	2.34776e-07	5.10654e-07	no hit found
		Unigene52341_All	0.3183	2.3742	2.89898	8.39318e-05	0.000141388	no hit found
miR1440	11	CL2291.Contig2_All	0.1957	7.5073	5.26158	1.2819e-78	1.46037e-77	gi|147779900|emb|CAN63683.1|	2.78e-52	hypothetical protein VITISV_030301 [Vitis vinifera]
		CL7941.Contig22_All	0	0.1433	7.16289	0.109891	0.128287	gi|359483478|ref|XP_002269427.2|	1.49e-67	PREDICTED: uncharacterized oxidoreductase C663.09c-like [Vitis vinifera]
		CL11233.Contig1_All	0.5647	19.2835	5.09374	0	0	gi|302143484|emb|CBI22045.3|	0	unnamed protein product [Vitis vinifera]
		CL11749.Contig1_All	2.6457	12.7544	2.26927	4.54266e-37	2.88639e-36	gi|462412045|gb|EMJ17094.1|	1.91e-104	hypothetical protein PRUPE_ppa010670mg [Prunus persica]
		Unigene2782_All	4.5723	17.9303	1.97141	1.90989e-58	1.70697e-57	gi|296090042|emb|CBI39861.3|	1.65e-22	unnamed protein product [Vitis vinifera]
		Unigene3190_All	0	9.1651	13.1619	1.85466e-51	1.4997e-50	gi|147775084|emb|CAN77202.1|	4.74e-20	hypothetical protein VITISV_001593 [Vitis vinifera]
		Unigene3576_All	51.4769	92.9054	0.851837	2.57796e-87	3.22231e-86	gi|255575275|ref|XP_002528541.1|	1.99e-130	conserved hypothetical protein [Ricinus communis]
		Unigene5855_All	7.1208	19.1424	1.42666	8.03316e-24	3.73734e-23	gi|460415831|ref|XP_004253257.1|	1.38e-93	PREDICTED: calumenin-B-like [Solanum lycopersicum]
		Unigene11468_All	5.1149	3.8061	-0.426393	0.132994	0.154226	no hit found
		Unigene14724_All	13.8596	15.2106	0.134191	0.104779	0.124568	gi|255543777|ref|XP_002512951.1|	6.29e-127	myo inositol monophosphatase, putative [Ricinus communis]
		Unigene16770_All	0.4835	10.9898	4.50651	3.87732e-143	7.94885e-142	gi|147800073|emb|CAN70924.1|	3.64e-162	hypothetical protein VITISV_043806 [Vitis vinifera]
miR1441	0	no target found
miR1444	0	no target found
miR1450	0	no target found
miR1507	2	CL5637.Contig1_All	2.1383	21.8539	3.35335	2.47834e-245	9.37942e-244	gi|195541808|gb|ACF98012.1|	0	NBS-LRR resistance-like protein RGC260 [Helianthus annuus]
		Unigene10973_All	0.7942	10.3076	3.69806	4.83628e-30	2.63995e-29	gi|297737937|emb|CBI27138.3|	5.95e-84	unnamed protein product [Vitis vinifera]
miR1508	1	Unigene2429_All	3.3762	7.7881	1.20587	6.78448e-25	3.25299e-24	gi|225458631|ref|XP_002284804.1|	0	PREDICTED: THO complex subunit 5 homolog [Vitis vinifera]
miR1509	0	no target found
miR1510	0	no target found
miR1511	4	Unigene28073_All						no hit found
		Unigene36447_All						no hit found
		Unigene47898_All	0.6053	4.1923	2.79202	6.88432e-10	1.81285e-09	gi|460396866|ref|XP_004243991.1|	2.26e-34	PREDICTED: uncharacterized protein LOC101260742 [Solanum lycopersicum]
		Unigene52350_All	0.2142	2.2824	3.41352	0.0045735	0.00631688	no hit found
miR1512	1	CL10680.Contig2_All	2.6662	20.3046	2.92895	1.81076e-109	2.79969e-108	gi|397771302|gb|AFO64617.1|	2.21e-158	cytochrome P450 mono-oxygenase [Artemisia annua]
miR1513	13	CL205.Contig1_All	0.065	1.7659	4.76382	2.70938e-27	1.38526e-26	gi|51038185|gb|AAT93988.1|	2.37e-126	putative polyprotein [Oryza sativa Japonica Group]
		CL369.Contig3_All	1.0005	0.9374	-0.0939845	0.738332	0.751857	gi|470132714|ref|XP_004302221.1|	6.58e-97	PREDICTED: E3 ubiquitin-protein ligase RKP-like [Fragaria vesca subsp. vesca]
		CL436.Contig3_All	2.1843	17.3255	2.98765	5.8104e-154	1.28774e-152	gi|462409473|gb|EMJ14807.1|	0	hypothetical protein PRUPE_ppa002345mg [Prunus persica]
		CL1873.Contig1_All	3.3739	12.4961	1.88899	1.3588e-38	8.87221e-38	gi|460390712|ref|XP_004240969.1|	4.38e-177	PREDICTED: ATPase family AAA domain-containing protein 1-like [Solanum lycopersicum]
		CL1873.Contig2_All	1.4795	2.257	0.609297	0.0306864	0.03844	gi|225455284|ref|XP_002271615.1|	0	PREDICTED: uncharacterized protein LOC100264007 [Vitis vinifera]
		CL1873.Contig3_All	0.2528	1.445	2.515	5.30634e-10	1.40223e-09	gi|297803328|ref|XP_002869548.1|	1.44e-163	hypothetical protein ARALYDRAFT_492017 [Arabidopsis lyrata subsp. lyrata]
		CL1873.Contig4_All	0.7513	1.8944	1.33428	9.37918e-06	1.74777e-05	gi|449456399|ref|XP_004145937.1|	0	PREDICTED: ATPase family AAA domain-containing protein 1-A-like [Cucumis sativus]
		CL5988.Contig1_All	1.5584	0.4612	-1.7566	0.0103706	0.0137354	gi|225430287|ref|XP_002285114.1|	1.31e-39	PREDICTED: uncharacterized protein LOC100254371 isoform 1 [Vitis vinifera]
		CL5988.Contig2_All	0.378	5.8108	3.94228	4.56488e-24	2.14036e-23	gi|225430287|ref|XP_002285114.1|	9.28e-53	PREDICTED: uncharacterized protein LOC100254371 isoform 1 [Vitis vinifera]
		CL11681.Contig3_All	0.046	0.834	4.18034	4.39478e-05	7.64042e-05	gi|441481995|gb|AGC39092.1|	2.64e-76	remorin-1 protein [Dimocarpus longan]
		CL11681.Contig4_All	0.2831	0.7541	1.41344	0.0368338	0.04583	gi|441481995|gb|AGC39092.1|	6.92e-74	remorin-1 protein [Dimocarpus longan]
		Unigene2650_All	1.4787	6.662	2.17163	1.44827e-19	5.92096e-19	gi|225436656|ref|XP_002280518.1|	6e-93	PREDICTED: pentatricopeptide repeat-containing protein At1g62350-like [Vitis vinifera]
		Unigene21658_All	0.7688	9.3995	3.6119	2.17198e-188	6.06013e-187	gi|297743976|emb|CBI36946.3|	0	unnamed protein product [Vitis vinifera]
miR1516	0	no target found
miR1518	0	no target found
miR1520	0	no target found
miR1521	0	no target found
miR1523	3	CL7159.Contig1_All	13.7177	70.7728	2.36716	7.24308e-246	2.74895e-244	gi|338173747|gb|AEI83420.1|	6.75e-163	magnesium chelatase H subunit [Camellia sinensis]
		CL7159.Contig2_All	27.0074	114.241	2.08065	0	0	gi|338173747|gb|AEI83420.1|	6.3e-163	magnesium chelatase H subunit [Camellia sinensis]
		Unigene36714_All						no hit found
miR1526	2	CL1496.Contig3_All	0.13	4.8476	5.22069	1.78656e-10	4.8499e-10	gi|297737988|emb|CBI27189.3|	8.11e-35	unnamed protein product [Vitis vinifera]
		Unigene15254_All	6.2808	8.6601	0.463435	0.0144873	0.0188396	gi|359473067|ref|XP_002276172.2|	9.26e-88	PREDICTED: coatomer subunit delta [Vitis vinifera]
miR1527	1	Unigene2239_All	0	5.5996	12.4511	1.33433e-14	4.4833e-14	no hit found
miR1528	0	no target found
miR1529	0	no target found
miR1532	2	CL1818.Contig2_All	3.0018	10.2347	1.76957	2.3118e-07	5.05692e-07	no hit found
		Unigene24629_All	2.5967	1.9762	-0.39395	0.5227	0.545884	no hit found
miR1533	1	Unigene33434_All						no hit found
miR1534	0	no target found
miR1535	2	CL3127.Contig4_All	0.1961	0.5813	1.56769	2.08452e-06	4.13397e-06	gi|359488862|ref|XP_003633834.1|	0	PREDICTED: uncharacterized protein LOC100252575 [Vitis vinifera]
		Unigene12293_All	11.8166	4.1967	-1.49349	7.38528e-27	3.7344e-26	gi|89257627|gb|ABD65115.1|	3.84e-144	hypothetical protein 31.t00023 [Brassica oleracea]
miR1536	0	no target found
miR1846	0	no target found
miR1847	5	CL3937.Contig6_All	1.9232	35.3353	4.19953	0	0	gi|255579617|ref|XP_002530649.1|	0	conserved hypothetical protein [Ricinus communis]
		CL7037.Contig1_All						gi|28268678|dbj|BAC56864.1|	1.3e-29	respiratory burst oxidase homolog [Nicotiana benthamiana]
		CL9981.Contig1_All						gi|460386052|ref|XP_004238714.1|	8.59e-53	PREDICTED: tRNA (guanine(37)-N1)-methyltransferase 2-like [Solanum lycopersicum]
		CL9981.Contig2_All						gi|460386052|ref|XP_004238714.1|	1.51e-47	PREDICTED: tRNA (guanine(37)-N1)-methyltransferase 2-like [Solanum lycopersicum]
		CL9981.Contig3_All	0.2805	10.4269	5.21617	3.03058e-85	3.70341e-84	gi|225445326|ref|XP_002281488.1|	0	PREDICTED: tRNA (guanine-N(1)-)-methyltransferase, mitochondrial-like [Vitis vinifera]
miR1850	15	CL2462.Contig1_All	0	0.9491	9.89042	0.00141534	0.00206596	no hit found
		CL2462.Contig2_All	0	0.3754	8.55228	0.226976	0.25761	no hit found
		CL4294.Contig2_All	0.6524	1.799	1.46337	0.000192171	0.000309413	gi|255576101|ref|XP_002528945.1|	1.61e-49	hypothetical protein RCOM_0510880 [Ricinus communis]
		CL4294.Contig3_All	0.6332	1.5874	1.32593	0.000977738	0.00145489	gi|255576101|ref|XP_002528945.1|	1.68e-49	hypothetical protein RCOM_0510880 [Ricinus communis]
		CL4294.Contig4_All	0.5037	1.3259	1.39634	0.00043858	0.000680555	gi|462413125|gb|EMJ18174.1|	8.87e-78	hypothetical protein PRUPE_ppa002870mg [Prunus persica]
		CL4294.Contig5_All	0.8191	2.1657	1.40272	7.81012e-06	1.48134e-05	gi|462413125|gb|EMJ18174.1|	8.6e-78	hypothetical protein PRUPE_ppa002870mg [Prunus persica]
		CL11128.Contig1_All	5.646	45.1851	3.00055	5.34222e-293	2.49813e-291	gi|459021879|gb|AGG39700.1|	4.85e-131	bZIP transcription factor bZIP8 [Camellia sinensis]
		CL12365.Contig2_All	4.1136	19.1431	2.21835	6.05342e-197	1.77074e-195	no hit found
		Unigene12046_All	11.9112	116.19	3.2861	0	0	gi|390430511|gb|AFL91073.1|	4.06e-155	WRKY 7 transcription factor, partial [Helianthus annuus]
		Unigene12164_All	4.7833	11.7109	1.29177	1.90623e-20	8.02759e-20	gi|359482129|ref|XP_002276836.2|	6.05e-96	PREDICTED: uncharacterized protein LOC100260668 [Vitis vinifera]
		Unigene12207_All	16.8431	19.37	0.201666	0.165973	0.19102	gi|460409429|ref|XP_004250141.1|	2.78e-28	PREDICTED: IMPACT family member in pol 5'region-like [Solanum lycopersicum]
		Unigene16739_All	0	3.0311	11.5656	6.24552e-09	1.53755e-08	no hit found
		Unigene18340_All	15.0747	16.6351	0.142101	0.456574	0.494193	no hit found
		Unigene26525_All	0.1135	1.6931	3.8989	0.000328982	0.000522079	no hit found
		Unigene32797_All	0.3593	4.5935	3.67633	2.6745e-06	5.28548e-06	gi|155008464|gb|ABS89271.1|	3.74e-21	LRR receptor-like kinase [Solanum tuberosum]
miR1852	0	no target found
miR1854	5	CL12574.Contig1_All	1.1123	15.6535	3.81487	5.27024e-140	1.0541e-138	gi|460394262|ref|XP_004242723.1|	0	PREDICTED: NEDD8 ultimate buster 1-like [Solanum lycopersicum]
		CL12574.Contig2_All	0	0.8364	9.70805	0.00292332	0.00411538	gi|462397471|gb|EMJ03139.1|	4.47e-31	hypothetical protein PRUPE_ppa004340mg [Prunus persica]
		Unigene4760_All	1.6227	4.9265	1.60217	6.51962e-23	2.95702e-22	gi|225424148|ref|XP_002283981.1|	0	PREDICTED: ALG-2 interacting protein X [Vitis vinifera]
		Unigene5406_All	0.2436	7.3528	4.91571	1.87764e-67	1.87773e-66	gi|124359209|gb|ABN05720.1|	4.2e-30	RNA-directed DNA polymerase (Reverse transcriptase) [Medicago truncatula]
		Unigene42411_All	0.3818	5.492	3.84644	3.73376e-07	7.98421e-07	no hit found
miR1855	1	Unigene25674_All	2.7121	0.17	-3.9958	0.000129967	0.000215514	gi|462408947|gb|EMJ14281.1|	3.51e-19	hypothetical protein PRUPE_ppa021229mg [Prunus persica]
miR1858	109	CL14.Contig3_All	0	1.5405	10.5892	1.25795e-25	6.14931e-25	gi|218195906|gb|EEC78333.1|	1.05e-173	hypothetical protein OsI_18074 [Oryza sativa Indica Group]
		CL22.Contig2_All	2.6872	11.395	2.08423	1.54879e-47	1.18119e-46	gi|297737052|emb|CBI26253.3|	2.62e-102	unnamed protein product [Vitis vinifera]
		CL408.Contig2_All	2.2091	4.147	0.908609	2.60142e-06	5.14929e-06	gi|460406710|ref|XP_004248804.1|	1.67e-136	PREDICTED: uncharacterized protein LOC101245808 [Solanum lycopersicum]
		CL543.Contig1_All	3.5679	6.1046	0.774822	5.6279e-07	1.18124e-06	gi|225453724|ref|XP_002272112.1|	0	PREDICTED: shaggy-related protein kinase theta isoform 1 [Vitis vinifera]
		CL543.Contig2_All	3.0584	5.855	0.936892	3.70084e-09	9.2213e-09	gi|225453724|ref|XP_002272112.1|	0	PREDICTED: shaggy-related protein kinase theta isoform 1 [Vitis vinifera]
		CL1713.Contig1_All	0.2385	2.5408	3.41322	3.08126e-07	6.63854e-07	gi|460367522|ref|XP_004229622.1|	1.56e-34	PREDICTED: telomerase reverse transcriptase-like [Solanum lycopersicum]
		CL2208.Contig4_All	6.0489	21.2555	1.81309	9.1748e-115	1.48871e-113	gi|225448715|ref|XP_002280870.1|	0	PREDICTED: probable inactive serine/threonine-protein kinase scy1 isoform 1 [Vitis vinifera]
		CL3141.Contig4_All	2.8429	9.7119	1.77239	2.54964e-115	4.15805e-114	gi|225428013|ref|XP_002278408.1|	0	PREDICTED: E3 ubiquitin-protein ligase UPL3-like isoform 1 [Vitis vinifera]
		CL3494.Contig1_All	0.3202	25.3024	6.30416	8.5628e-258	3.43641e-256	gi|169659107|dbj|BAG12744.1|	0	ABA 8-oxidase [Lactuca sativa]
		CL3909.Contig1_All	0	0.3894	8.60511	0.0124713	0.0162702	gi|460408653|ref|XP_004249757.1|	7.09e-11	PREDICTED: pentatricopeptide repeat-containing protein At5g42310, mitochondrial-like [Solanum lycopersicum]
		CL3909.Contig2_All	2.9834	14.271	2.25806	1.63208e-83	1.95869e-82	gi|460408653|ref|XP_004249757.1|	1.24e-171	PREDICTED: pentatricopeptide repeat-containing protein At5g42310, mitochondrial-like [Solanum lycopersicum]
		CL4085.Contig5_All	45.3092	36.3337	-0.318496	2.23294e-05	4.01424e-05	gi|359807381|ref|NP_001241639.1|	1.78e-83	uncharacterized protein LOC100805631 [Glycine max]
		CL4559.Contig2_All	0.2533	7.6132	4.90958	3.494e-242	1.29968e-240	gi|225431924|ref|XP_002277060.1|	0	PREDICTED: uncharacterized protein LOC100248159 [Vitis vinifera]
		CL4807.Contig1_All	73.9407	15.887	-2.21852	0	0	gi|211906492|gb|ACJ11739.1|	0	dihydrolipoamide dehydrogenase [Gossypium hirsutum]
		CL5072.Contig4_All	0.0533	0.5679	3.41343	3.55454e-05	6.31206e-05	gi|225447336|ref|XP_002274263.1|	2.93e-101	PREDICTED: zinc finger CCCH domain-containing protein 13 [Vitis vinifera]
		CL5295.Contig2_All	0.2836	1.3976	2.30102	3.4406e-06	6.73852e-06	gi|460401674|ref|XP_004246342.1|	2.96e-145	PREDICTED: probable anion transporter 3, chloroplastic-like [Solanum lycopersicum]
		CL5295.Contig3_All	6.684	8.3846	0.32703	0.00656852	0.00883763	gi|460401674|ref|XP_004246342.1|	0	PREDICTED: probable anion transporter 3, chloroplastic-like [Solanum lycopersicum]
		CL5307.Contig2_All	0.9769	9.1882	3.2335	1.923e-98	2.66883e-97	gi|255546359|ref|XP_002514239.1|	0	cell division cycle, putative [Ricinus communis]
		CL5491.Contig1_All	0	1.4149	10.4665	1.28999e-08	3.105e-08	gi|428171926|gb|EKX40839.1|	1.61e-09	hypothetical protein GUITHDRAFT_113102 [Guillardia theta CCMP2712]
		CL5491.Contig2_All	0	0.9874	9.94749	4.2729e-06	8.29064e-06	gi|428171926|gb|EKX40839.1|	1.53e-09	hypothetical protein GUITHDRAFT_113102 [Guillardia theta CCMP2712]
		CL5709.Contig1_All	0.2255	1.3615	2.594	0.000907012	0.0013535	no hit found
		CL5737.Contig1_All	17.3092	66.022	1.93141	1.35685e-220	4.52568e-219	gi|460399135|ref|XP_004245097.1|	3e-49	PREDICTED: uncharacterized protein LOC101258979 [Solanum lycopersicum]
		CL5737.Contig2_All	0.1387	0.628	2.1788	0.0027178	0.00386545	gi|460399135|ref|XP_004245097.1|	3.04e-52	PREDICTED: uncharacterized protein LOC101258979 [Solanum lycopersicum]
		CL6088.Contig2_All	6.6733	6.7055	0.00694455	0.947422	0.952386	gi|225465369|ref|XP_002276380.1|	0	PREDICTED: protein ETHYLENE INSENSITIVE 3-like [Vitis vinifera]
		CL6177.Contig2_All	0.3815	1.913	2.32608	4.46544e-12	1.32723e-11	gi|224123494|ref|XP_002330328.1|	0	predicted protein [Populus trichocarpa]
		CL6419.Contig1_All	0.1942	1.1723	2.59373	0.000907012	0.0013529	no hit found
		CL6419.Contig2_All	0.254	6.0881	4.58309	5.77886e-35	3.52102e-34	no hit found
		CL6463.Contig1_All	24.7473	15.9989	-0.629298	5.1198e-14	1.68103e-13	gi|460382297|ref|XP_004236876.1|	1.92e-148	PREDICTED: homoserine kinase-like [Solanum lycopersicum]
		CL7103.Contig1_All	0.3298	1.1835	1.8434	1.03485e-07	2.32627e-07	gi|225469218|ref|XP_002264031.1|	0	PREDICTED: probable beta-D-xylosidase 6-like [Vitis vinifera]
		CL7103.Contig2_All	0.756	2.052	1.44057	7.6357e-09	1.86137e-08	gi|225469218|ref|XP_002264031.1|	0	PREDICTED: probable beta-D-xylosidase 6-like [Vitis vinifera]
		CL7533.Contig4_All	0.7624	1.0338	0.439337	0.190377	0.218215	gi|42601216|gb|AAS21305.1|	3.11e-158	mitogen-activated protein kinase kinase 5 [Petroselinum crispum]
		CL7796.Contig4_All	0	0.9703	9.92229	5.01588e-13	1.57425e-12	gi|255587629|ref|XP_002534335.1|	2.42e-163	RNA binding protein, putative [Ricinus communis]
		CL7796.Contig6_All	0	0.0976	6.60881	0.053204	0.0654528	gi|255587629|ref|XP_002534335.1|	3.67e-175	RNA binding protein, putative [Ricinus communis]
		CL7817.Contig1_All	0.2902	9.8157	5.07997	2.46696e-68	2.49502e-67	gi|224053867|ref|XP_002298019.1|	1.67e-76	predicted protein [Populus trichocarpa]
		CL7817.Contig2_All	0	0.0894	6.4822	0.226976	0.256697	gi|224053867|ref|XP_002298019.1|	3.24e-78	predicted protein [Populus trichocarpa]
		CL8133.Contig1_All	4.7201	5.9604	0.336592	0.37269	0.406921	gi|460401337|ref|XP_004246182.1|	1.72e-26	PREDICTED: uncharacterized protein LOC101260164 [Solanum lycopersicum]
		CL8188.Contig1_All	0.2487	0.5299	1.09131	0.402792	0.438477	gi|225430125|ref|XP_002282007.1|	1.59e-27	PREDICTED: uncharacterized protein LOC100268084 [Vitis vinifera]
		CL8188.Contig2_All	0.1086	1.5047	3.79238	0.000639382	0.000979421	gi|225430125|ref|XP_002282007.1|	1.59e-27	PREDICTED: uncharacterized protein LOC100268084 [Vitis vinifera]
		CL8417.Contig3_All	4.2613	20.076	2.23611	1.5527e-83	1.86371e-82	gi|359481615|ref|XP_002282010.2|	0	PREDICTED: sorting nexin-1 [Vitis vinifera]
		CL9039.Contig1_All	1.4832	14.7365	3.31261	7.26376e-146	1.51936e-144	gi|302838378|ref|XP_002950747.1|	5.09e-28	hypothetical protein VOLCADRAFT_104860 [Volvox carteri f. nagariensis]
		CL9243.Contig1_All	37.3494	13.128	-1.50844	1.37412e-120	2.35266e-119	gi|255552774|ref|XP_002517430.1|	0	BRASSINOSTEROID INSENSITIVE 1-associated receptor kinase 1 precursor, putative [Ricinus communis]
		CL9578.Contig3_All	2.7945	3.8123	0.448071	0.00132113	0.00195002	gi|460404844|ref|XP_004247890.1|	0	PREDICTED: probable receptor protein kinase TMK1-like [Solanum lycopersicum]
		CL9695.Contig1_All	14.6738	102.251	2.8008	0	0	gi|1143381|emb|CAA88846.1|	1.33e-113	polygalacturonase inhibitor [Actinidia deliciosa]
		CL10116.Contig1_All	32.4692	36.6276	0.173859	0.0066087	0.0088902	gi|225438980|ref|XP_002284333.1|	0	PREDICTED: casein kinase II subunit alpha isoform 1 [Vitis vinifera]
		CL10116.Contig2_All	29.4885	35.0675	0.249982	0.000122473	0.000203706	gi|45238339|emb|CAD27342.1|	0	protein kinase CK2 alpha chain [Nicotiana tabacum]
		CL10386.Contig3_All	51.5439	28.256	-0.867244	4.71108e-23	2.14303e-22	gi|359476816|ref|XP_002265844.2|	4.42e-27	PREDICTED: chaperone protein dnaJ 11, chloroplastic-like [Vitis vinifera]
		CL10764.Contig1_All						no hit found
		CL10764.Contig3_All						no hit found
		CL11874.Contig1_All	0.2507	2.5821	3.36451	5.81952e-07	1.21997e-06	no hit found
		CL12656.Contig2_All	88.3598	97.2296	0.138005	0.0083699	0.0112026	gi|225439982|ref|XP_002281255.1|	7.08e-86	PREDICTED: 60S ribosomal protein L12 [Vitis vinifera]
		CL12666.Contig2_All	0	0.4012	8.64818	5.50326e-08	1.26338e-07	gi|224125020|ref|XP_002329871.1|	0	predicted protein [Populus trichocarpa]
		CL12666.Contig3_All	0	0.0339	5.08321	0.226976	0.257628	gi|224125020|ref|XP_002329871.1|	0	predicted protein [Populus trichocarpa]
		CL12713.Contig1_All	35.1051	40.962	0.222606	7.5939e-06	1.44054e-05	gi|460386448|ref|XP_004238910.1|	0	PREDICTED: probable leucine-rich repeat receptor-like protein kinase At1g68400-like [Solanum lycopersicum]
		CL12713.Contig2_All	1.2967	22.7099	4.1304	1.60818e-62	1.51639e-61	gi|357444699|ref|XP_003592627.1|	8.8e-43	Leucine-rich repeat receptor-like protein kinase [Medicago truncatula]
		CL12790.Contig3_All	0.4461	8.6909	4.28407	6.88654e-32	3.91518e-31	no hit found
		CL12790.Contig4_All	0.4786	11.8137	4.6255	3.75778e-36	2.34778e-35	no hit found
		CL12790.Contig5_All	1.3951	5.2462	1.9109	1.32107e-07	2.92615e-07	no hit found
		CL12915.Contig1_All	1.7662	11.6832	2.72571	5.53568e-49	4.3181e-48	gi|255552463|ref|XP_002517275.1|	4.13e-104	DNA binding protein, putative [Ricinus communis]
		Unigene407_All	9.9955	10.1151	0.0171599	0.896464	0.905874	gi|470118597|ref|XP_004295411.1|	3.06e-52	PREDICTED: uncharacterized protein LOC101298002 [Fragaria vesca subsp. vesca]
		Unigene942_All	23.7231	63.3745	1.41761	1.1659e-47	8.91214e-47	gi|374341145|gb|AEZ35023.1|	7.88e-77	plasma membrane 2;2 aquaporin [Vitis vinifera]
		Unigene2191_All	1.9533	6.1369	1.6516	3.52764e-11	1.00306e-10	no hit found
		Unigene2195_All	11.5097	14.2341	0.306501	0.243854	0.271259	no hit found
		Unigene2452_All	9.394	2.2306	-2.07431	3.92968e-20	1.63874e-19	gi|118481397|gb|ABK92641.1|	2.47e-61	unknown [Populus trichocarpa]
		Unigene2495_All	0.2782	4.3926	3.98088	2.73394e-38	1.77588e-37	gi|298204644|emb|CBI23919.3|	1.63e-150	unnamed protein product [Vitis vinifera]
		Unigene4241_All	4.497	23.2167	2.36813	3.38462e-82	4.00868e-81	gi|460372889|ref|XP_004232255.1|	1.15e-69	PREDICTED: paired amphipathic helix protein Sin3-like 2-like [Solanum lycopersicum]
		Unigene4807_All	0.9946	14.3504	3.85083	4.48098e-73	4.80073e-72	gi|225439844|ref|XP_002277868.1|	5.67e-46	PREDICTED: uncharacterized protein LOC100244737 [Vitis vinifera]
		Unigene5932_All	1.9559	22.0355	3.49393	1.80038e-132	3.39005e-131	gi|356539951|ref|XP_003538456.1|	1.95e-84	PREDICTED: uncharacterized protein LOC100793022 [Glycine max]
		Unigene6041_All	3.6858	57.5523	3.96482	9.88352e-193	2.81729e-191	gi|255552390|ref|XP_002517239.1|	1.9e-58	Pectinesterase-2 precursor, putative [Ricinus communis]
		Unigene7195_All	13.2958	24.9695	0.909196	1.2454e-40	8.45311e-40	gi|460400483|ref|XP_004245764.1|	7.22e-178	PREDICTED: aspartic proteinase nepenthesin-1-like [Solanum lycopersicum]
		Unigene7196_All	12.4606	18.3526	0.558611	0.000538446	0.000828658	gi|224138580|ref|XP_002326638.1|	1.91e-31	predicted protein [Populus trichocarpa]
		Unigene7430_All	22.0146	23.8134	0.113313	0.038545	0.0478836	gi|296088674|emb|CBI38124.3|	0	unnamed protein product [Vitis vinifera]
		Unigene9599_All	10.5749	9.437	-0.164244	0.127247	0.14772	gi|359491904|ref|XP_002270277.2|	8.24e-169	PREDICTED: carboxypeptidase A2-like [Vitis vinifera]
		Unigene9769_All	7.3323	29.4236	2.00464	1.52865e-77	1.72027e-76	gi|225444665|ref|XP_002277239.1|	6.89e-159	PREDICTED: probable polygalacturonase [Vitis vinifera]
		Unigene10522_All	130.211	31.7533	-2.03587	9.14934e-300	4.40659e-298	gi|460379212|ref|XP_004235358.1|	7.49e-50	PREDICTED: HVA22-like protein e-like [Solanum lycopersicum]
		Unigene11203_All	0.7115	10.0452	3.8195	1.2511e-24	5.95572e-24	gi|255562436|ref|XP_002522224.1|	8.49e-41	CBL-interacting serine/threonine-protein kinase, putative [Ricinus communis]
		Unigene11660_All	0	7.5296	12.8784	3.12772e-15	1.08049e-14	no hit found
		Unigene12849_All	1.4003	34.6271	4.62809	9.9195e-141	1.99742e-139	gi|225429797|ref|XP_002282811.1|	5.85e-43	PREDICTED: uncharacterized protein LOC100261165 [Vitis vinifera]
		Unigene13498_All	0.7573	2.0172	1.41342	0.092078	0.109743	no hit found
		Unigene13590_All	17.9921	11.8086	-0.607526	0.0033491	0.00466147	gi|460402293|ref|XP_004246648.1|	4.45e-14	PREDICTED: uncharacterized protein LOC101268604 [Solanum lycopersicum]
		Unigene14399_All	16.5698	21.1482	0.351979	8.34896e-05	0.000140664	gi|460369440|ref|XP_004230570.1|	5.62e-91	PREDICTED: GATA transcription factor 24-like [Solanum lycopersicum]
		Unigene15049_All	5.6843	25.535	2.16742	1.69377e-20	7.14409e-20	gi|460374694|ref|XP_004233145.1|	1.89e-25	PREDICTED: cleavage and polyadenylation specificity factor CPSF30-like [Solanum lycopersicum]
		Unigene15352_All	63.3023	87.8634	0.473004	6.13314e-20	2.53931e-19	gi|147765904|emb|CAN77892.1|	1.54e-36	hypothetical protein VITISV_016272 [Vitis vinifera]
		Unigene15464_All	1.0864	11.6359	3.42096	1.29133e-39	8.59435e-39	gi|225439631|ref|XP_002268948.1|	5.67e-41	PREDICTED: uncharacterized protein LOC100253378 [Vitis vinifera]
		Unigene17795_All	20.4562	18.1863	-0.169686	0.0489038	0.0603899	gi|225434592|ref|XP_002278579.1|	9.22e-116	PREDICTED: uncharacterized protein LOC100262214 [Vitis vinifera]
		Unigene17968_All	4.9502	3.2104	-0.624734	0.204828	0.233939	no hit found
		Unigene19426_All	3.9971	31.3179	2.96996	8.86766e-85	1.07872e-83	gi|380875527|gb|AFF27503.1|	1.21e-71	KNOPE7 [Prunus persica]
		Unigene19441_All	3.5911	26.7381	2.8964	2.66082e-102	3.83792e-101	gi|460374059|ref|XP_004232829.1|	7.71e-32	PREDICTED: uncharacterized protein LOC101262169 [Solanum lycopersicum]
		Unigene19705_All	2.441	26.8748	3.46071	1.03555e-82	1.23321e-81	gi|470135648|ref|XP_004303623.1|	1.49e-30	PREDICTED: probable F-box protein At5g04010-like [Fragaria vesca subsp. vesca]
		Unigene20353_All	7.3936	6.3978	-0.208701	0.193292	0.220943	gi|460372556|ref|XP_004232095.1|	2.39e-116	PREDICTED: putative elongation of fatty acids protein DDB_G0272012-like [Solanum lycopersicum]
		Unigene21119_All	6.3998	17.636	1.46242	4.58594e-31	2.55713e-30	no hit found
		Unigene21261_All	1.3958	11.3332	3.02139	7.23786e-80	8.35211e-79	gi|297743929|emb|CBI36899.3|	7.46e-178	unnamed protein product [Vitis vinifera]
		Unigene21315_All	0.3839	1.5776	2.03893	0.000252246	0.000403706	gi|255575041|ref|XP_002528426.1|	1.36e-24	heat shock protein 70 (HSP70)-interacting protein, putative [Ricinus communis]
		Unigene21458_All	1.7169	12.0737	2.81399	4.85796e-45	3.55454e-44	no hit found
		Unigene21653_All	21.4262	21.1698	-0.0173684	0.834616	0.846463	gi|225442653|ref|XP_002279706.1|	2.67e-51	PREDICTED: uncharacterized protein LOC100258307 [Vitis vinifera]
		Unigene21835_All	15.5634	1.4715	-3.4028	5.1201e-55	4.3539e-54	gi|255556796|ref|XP_002519431.1|	1.46e-85	protein with unknown function [Ricinus communis]
		Unigene21882_All	45.7722	19.2103	-1.25259	1.23671e-50	9.89268e-50	gi|225432912|ref|XP_002284210.1|	1.86e-31	PREDICTED: PRA1 family protein D-like [Vitis vinifera]
		Unigene21926_All	25.918	30.7138	0.244933	0.00258996	0.00369029	gi|38564731|gb|AAR23805.1|	8.88e-86	unknown [Helianthus annuus]
		Unigene21991_All	8.164	35.6637	2.12711	2.5471e-45	1.87325e-44	gi|460408388|ref|XP_004249627.1|	4.01e-32	PREDICTED: translin-like [Solanum lycopersicum]
		Unigene23165_All	4.5876	18.4948	2.01131	5.5587e-17	2.05799e-16	no hit found
		Unigene24426_All	3.2325	0	-11.6584	3.46008e-08	8.05418e-08	no hit found
		Unigene25080_All	4.6578	0	-12.1854	8.45398e-15	2.87245e-14	gi|294610604|tpg|DAA12505.1|	3.26e-30	TPA_exp: cytosolic glutamine synthetase II [Emiliania huxleyi CCMP1516]
		Unigene28101_All	0	0.5675	9.14848	0.109891	0.128625	no hit found
		Unigene28792_All						no hit found
		Unigene28975_All	0.143	4.5719	4.99871	5.83078e-09	1.44225e-08	gi|147809962|emb|CAN76029.1|	9.81e-38	hypothetical protein VITISV_016069 [Vitis vinifera]
		Unigene30179_All	0	0.1665	7.37938	0.468808	0.506467	gi|147843564|emb|CAN79884.1|	2.5e-09	hypothetical protein VITISV_002539 [Vitis vinifera]
		Unigene32281_All						no hit found
		Unigene33918_All						gi|242090449|ref|XP_002441057.1|	5.8e-06	hypothetical protein SORBIDRAFT_09g019560 [Sorghum bicolor]
		Unigene33924_All	1.0111	1.0773	0.0914944	0.894476	0.903945	gi|470134595|ref|XP_004303133.1|	1.36e-15	PREDICTED: uncharacterized protein LOC101314104 [Fragaria vesca subsp. vesca]
		Unigene45365_All	0.338	4.3213	3.67637	2.6745e-06	5.28068e-06	no hit found
miR1860	1	Unigene12745_All	2.4015	4.1161	0.777342	0.0407894	0.0506435	no hit found
miR1861	1	Unigene21792_All	20.0546	195.727	3.28684	0	0	gi|460380152|ref|XP_004235822.1|	3.79e-44	PREDICTED: calcium-binding allergen Ole e 8-like [Solanum lycopersicum]
miR1862	0	no target found
miR1863	2	Unigene29215_All						gi|147796443|emb|CAN74819.1|	1.97e-16	hypothetical protein VITISV_034590 [Vitis vinifera]
		Unigene47898_All	0.6053	4.1923	2.79202	6.88432e-10	1.81285e-09	gi|460396866|ref|XP_004243991.1|	2.26e-34	PREDICTED: uncharacterized protein LOC101260742 [Solanum lycopersicum]
miR1864	0	no target found
miR1866	0	no target found
miR1868	0	no target found
miR1869	1	CL12181.Contig1_All	4686.21	774.04	-2.59794	0	0	gi|357488213|ref|XP_003614394.1|	6.74e-128	hypothetical protein MTR_5g051130 [Medicago truncatula]
miR1870	0	no target found
miR1871	4	CL6374.Contig1_All	0.0367	1.7223	5.55241	3.23082e-13	1.01874e-12	gi|83284015|gb|ABC01915.1|	7.66e-58	vacuolar sorting receptor protein PV72-like protein [Solanum tuberosum]
		CL10736.Contig1_All						gi|297723923|ref|NP_001174325.1|	3.47e-09	Os05g0293200 [Oryza sativa Japonica Group]
		Unigene6312_All	1.4644	9.3616	2.67645	2.70312e-19	1.09272e-18	gi|147811646|emb|CAN72676.1|	2.14e-29	hypothetical protein VITISV_020406 [Vitis vinifera]
		Unigene50023_All	0.0881	2.6278	4.89857	2.33644e-08	5.5366e-08	gi|115459228|ref|NP_001053214.1|	6.68e-09	Os04g0498700 [Oryza sativa Japonica Group]
miR1872	0	no target found
miR1873	2	CL9436.Contig2_All	0	0.048	5.58496	0.468808	0.506841	no hit found
		Unigene29301_All						gi|47824985|gb|AAT38758.1|	3.87e-20	Putative gag-pol polyprotein, identical [Solanum demissum]
miR1874	0	no target found
miR1875	0	no target found
miR1877	1	Unigene30631_All						no hit found
miR1878	1	Unigene7824_All	0.4847	4.4262	3.1909	1.27905e-12	3.91587e-12	no hit found
miR1879	0	no target found
miR1881	0	no target found
miR1882	0	no target found
miR1886	0	no target found
miR1887	0	no target found
miR1888	0	no target found
miR2055	0	no target found
miR2079	0	no target found
miR2081	0	no target found
miR2083	5	CL2906.Contig1_All	4.9406	6.8123	0.463456	0.0842598	0.100819	no hit found
		CL4362.Contig2_All	4.1595	13.9667	1.74751	1.6044e-20	6.76928e-20	gi|15228231|ref|NP_190352.1|	5.65e-10	DNA binding protein [Arabidopsis thaliana]
		CL4362.Contig3_All	1.1936	2.2833	0.935801	0.000441412	0.000684686	gi|41053129|dbj|BAD08072.1|	3.59e-11	NAM-like protein [Oryza sativa Japonica Group]
		CL7522.Contig12_All						gi|297739430|emb|CBI29612.3|	2.84e-102	unnamed protein product [Vitis vinifera]
		CL7522.Contig22_All	0	0.0287	4.84298	0.468808	0.492031	gi|297739430|emb|CBI29612.3|	2.85e-133	unnamed protein product [Vitis vinifera]
miR2084	0	no target found
miR2086	0	no target found
miR2087	3	CL2021.Contig1_All	1.8057	17.4093	3.26923	1.6321e-72	1.73584e-71	gi|470136151|ref|XP_004303861.1|	3.91e-118	PREDICTED: probable xyloglucan endotransglucosylase/hydrolase protein 16-like [Fragaria vesca subsp. vesca]
		CL4461.Contig5_All	0.1233	0.1971	0.676755	0.629056	0.646434	gi|302142943|emb|CBI20238.3|	6.68e-62	unnamed protein product [Vitis vinifera]
		Unigene47179_All	0	5.9528	12.5394	2.59826e-25	1.25849e-24	no hit found
miR2089	4	CL3817.Contig1_All	0.0147	1.9421	7.04566	5.49554e-38	3.54822e-37	gi|359477261|ref|XP_002269707.2|	0	PREDICTED: putative E3 ubiquitin-protein ligase LIN-1-like [Vitis vinifera]
		CL3817.Contig2_All	0.0135	0.6034	5.48208	1.31958e-12	4.03397e-12	gi|359477261|ref|XP_002269707.2|	0	PREDICTED: putative E3 ubiquitin-protein ligase LIN-1-like [Vitis vinifera]
		CL3817.Contig3_All	0.0966	1.8691	4.27418	2.62436e-27	1.34265e-26	gi|359477261|ref|XP_002269707.2|	0	PREDICTED: putative E3 ubiquitin-protein ligase LIN-1-like [Vitis vinifera]
		CL3817.Contig4_All	0.0494	20.9927	8.73116	4.08208e-124	7.21173e-123	gi|460366760|ref|XP_004229247.1|	1.17e-99	PREDICTED: putative E3 ubiquitin-protein ligase LIN-like [Solanum lycopersicum]
miR2090	2	Unigene32649_All	0	0.404	8.65821	0.109891	0.128498	no hit found
		Unigene32650_All	0	0.2528	7.98185	0.109891	0.129354	no hit found
miR2092	0	no target found
miR2093	0	no target found
miR2094	0	no target found
miR2097	15	CL987.Contig2_All	0.268	1.1422	2.09151	0.00464714	0.00640462	gi|470115828|ref|XP_004294093.1|	6.55e-34	PREDICTED: uncharacterized protein LOC101292096 [Fragaria vesca subsp. vesca]
		CL1758.Contig3_All	1.4562	6.7233	2.20696	4.6529e-16	1.66105e-15	gi|308080876|ref|NP_001183817.1|	8.75e-27	uncharacterized protein LOC100502410 [Zea mays]
		CL2633.Contig10_All	20.8061	30.1796	0.536567	2.85198e-15	9.87864e-15	gi|225443916|ref|XP_002278480.1|	5.01e-154	PREDICTED: F-box protein At5g46170 isoform 1 [Vitis vinifera]
		CL2700.Contig1_All	0.0359	1.1843	5.04391	1.62477e-17	6.1621e-17	gi|224123024|ref|XP_002318975.1|	2.45e-142	predicted protein [Populus trichocarpa]
		CL2700.Contig3_All	0.0869	1.2413	3.83635	4.45932e-16	1.59258e-15	gi|224123024|ref|XP_002318975.1|	8.68e-137	predicted protein [Populus trichocarpa]
		CL9253.Contig1_All	0.0259	8.0933	8.28763	7.40854e-91	9.54066e-90	gi|460377426|ref|XP_004234494.1|	1.39e-138	PREDICTED: uncharacterized protein LOC101258828 [Solanum lycopersicum]
		CL10037.Contig2_All	0.443	1.652	1.89884	0.0887966	0.106072	no hit found
		CL10745.Contig2_All	0.7204	7.0068	3.28189	6.84064e-70	7.0443e-69	gi|359491564|ref|XP_002280398.2|	1.89e-131	PREDICTED: uncharacterized protein LOC100245819 [Vitis vinifera]
		Unigene2938_All	2.2688	8.192	1.85229	1.42926e-13	4.5932e-13	gi|460394185|ref|XP_004242685.1|	6.21e-57	PREDICTED: transcription initiation factor TFIID subunit 1-A-like [Solanum lycopersicum]
		Unigene3079_All	5.0312	37.1543	2.88455	1.56394e-35	9.64594e-35	gi|470103783|ref|XP_004288309.1|	1.91e-09	PREDICTED: uncharacterized protein LOC101305109 [Fragaria vesca subsp. vesca]
		Unigene3858_All	0.4912	7.5739	3.94665	1.04972e-56	9.14303e-56	gi|462394747|gb|EMJ00546.1|	3.44e-101	hypothetical protein PRUPE_ppa025105mg [Prunus persica]
		Unigene7601_All	20.4066	120.433	2.56112	0	0	gi|255555073|ref|XP_002518574.1|	1.53e-44	transcription regulator, putative [Ricinus communis]
		Unigene10423_All	32.7022	14.8736	-1.13663	9.8199e-13	3.03344e-12	gi|323449313|gb|EGB05202.1|	1.17e-06	expressed protein [Aureococcus anophagefferens]
		Unigene17128_All	2.0533	20.479	3.31813	6.5827e-67	6.53829e-66	gi|460381164|ref|XP_004236322.1|	2.3e-66	PREDICTED: kelch domain-containing protein 4-like [Solanum lycopersicum]
		Unigene19569_All	0.8489	16.823	4.3087	2.2939e-90	2.9451e-89	gi|118483717|gb|ABK93752.1|	1.06e-57	unknown [Populus trichocarpa]
miR2099	11	CL1106.Contig2_All	0.2716	0	-8.08534	0.0376838	0.046839	no hit found
		CL1106.Contig7_All	2.3201	9.0638	1.96593	4.39334e-06	8.45534e-06	no hit found
		CL1106.Contig8_All	2.4627	1.7978	-0.454008	0.0364806	0.0454053	gi|460390662|ref|XP_004240947.1|	1.56e-149	PREDICTED: arginyl-tRNA--protein transferase 1-like [Solanum lycopersicum]
		CL4458.Contig2_All	0	2.6113	11.3506	5.74182e-37	3.64257e-36	gi|460391318|ref|XP_004241270.1|	1.2e-86	PREDICTED: uncharacterized protein LOC101261125 [Solanum lycopersicum]
		CL4458.Contig3_All	0	1.5456	10.594	4.57166e-18	1.76389e-17	gi|460391318|ref|XP_004241270.1|	3.85e-125	PREDICTED: uncharacterized protein LOC101261125 [Solanum lycopersicum]
		CL4458.Contig6_All	0.1013	19.3121	7.57473	1.9963e-271	8.55386e-270	gi|460391318|ref|XP_004241270.1|	2.64e-84	PREDICTED: uncharacterized protein LOC101261125 [Solanum lycopersicum]
		CL4458.Contig11_All	0.0405	7.7965	7.58876	3.25172e-110	5.06072e-109	gi|460391318|ref|XP_004241270.1|	1.07e-85	PREDICTED: uncharacterized protein LOC101261125 [Solanum lycopersicum]
		CL4735.Contig1_All	134.154	67.7875	-0.984796	2.15398e-198	6.3493e-197	gi|460402164|ref|XP_004246584.1|	0	PREDICTED: uncharacterized protein LOC101249675 [Solanum lycopersicum]
		CL11222.Contig1_All	5.0353	12.8759	1.35452	2.68776e-11	7.68161e-11	gi|224133850|ref|XP_002321676.1|	3.41e-104	predicted protein [Populus trichocarpa]
		Unigene7330_All	0.452	3.0597	2.759	6.43896e-19	2.56677e-18	gi|225444351|ref|XP_002264641.1|	0	PREDICTED: RNA pseudourine synthase 6, chloroplastic [Vitis vinifera]
		Unigene31635_All	0	0.3448	8.42962	0.109891	0.129411	no hit found
miR2101	0	no target found
miR2104	0	no target found
miR2105	0	no target found
miR2108	3	CL2390.Contig2_All						no hit found
		CL2475.Contig1_All	1.4739	10.2077	2.79195	2.16568e-50	1.72653e-49	gi|297736401|emb|CBI25124.3|	5.67e-100	unnamed protein product [Vitis vinifera]
		Unigene16410_All	0	1.9506	10.9297	7.77662e-05	0.000132673	no hit found
miR2111	0	no target found
miR2118	0	no target found
miR2119	3	CL8774.Contig1_All	0.3286	11.6083	5.14268	1.11266e-115	1.8227e-114	gi|150036244|gb|ABR67407.1|	2.22e-06	integrase [Cucumis melo subsp. melo]
		Unigene21761_All	0.5616	9.3241	4.05335	2.75726e-44	1.99173e-43	gi|449469833|ref|XP_004152623.1|	2.62e-113	PREDICTED: DUF246 domain-containing protein At1g04910-like [Cucumis sativus]
		Unigene40952_All	0.1715	3.2897	4.26168	2.23446e-05	4.01535e-05	no hit found
miR2120	0	no target found
miR2199	7	CL3963.Contig1_All	8.8392	2.5254	-1.8074	3.00364e-33	1.75929e-32	no hit found
		CL10504.Contig1_All	1.4985	5.2304	1.8034	1.56536e-10	4.2894e-10	gi|312283545|dbj|BAJ34638.1|	1.23e-10	unnamed protein product [Thellungiella halophila]
		CL12181.Contig1_All	4686.21	774.04	-2.59794	0	0	gi|357488213|ref|XP_003614394.1|	6.74e-128	hypothetical protein MTR_5g051130 [Medicago truncatula]
		CL12299.Contig2_All	0.3042	10.8033	5.15031	7.8384e-28	4.06085e-27	no hit found
		Unigene7088_All	0.3367	9.083	4.75363	3.09624e-162	7.26469e-161	gi|297745670|emb|CBI40924.3|	0	unnamed protein product [Vitis vinifera]
		Unigene17156_All	1.5163	6.389	2.07503	1.51241e-21	6.59577e-21	gi|359496546|ref|XP_002270295.2|	6.04e-141	PREDICTED: receptor-like serine/threonine-protein kinase SD1-8-like [Vitis vinifera]
		Unigene23662_All	3.6439	1.688	-1.11017	0.0385886	0.0479348	no hit found
miR2275	2	CL10745.Contig2_All	0.7204	7.0068	3.28189	6.84064e-70	7.0443e-69	gi|359491564|ref|XP_002280398.2|	1.89e-131	PREDICTED: uncharacterized protein LOC100245819 [Vitis vinifera]
		CL10745.Contig3_All	0	0.5545	9.11504	0.0124713	0.0163296	gi|357465379|ref|XP_003602971.1|	1.36e-28	Serpin [Medicago truncatula]
miR2586	2	CL11829.Contig1_All	0.0521	4.6644	6.48426	4.52268e-50	3.5885e-49	gi|297733754|emb|CBI15001.3|	0	unnamed protein product [Vitis vinifera]
		CL11829.Contig2_All	0.0246	2.1239	6.43191	1.27677e-24	6.07252e-24	gi|297733754|emb|CBI15001.3|	0	unnamed protein product [Vitis vinifera]
miR2590	0	no target found
miR2591	0	no target found
miR2592	1	Unigene15498_All	0	1.4013	10.4526	7.77662e-05	0.000133256	gi|462396527|gb|EMJ02326.1|	1.76e-26	hypothetical protein PRUPE_ppa017276mg [Prunus persica]
miR2593	0	no target found
miR2595	19	CL46.Contig5_All	0.8993	6.2736	2.80242	1.18071e-46	8.85604e-46	gi|255555981|ref|XP_002519025.1|	0	Splicing factor 3B subunit, putative [Ricinus communis]
		CL240.Contig4_All	0.0366	0.7401	4.3378	2.36908e-10	6.40057e-10	gi|147822046|emb|CAN65820.1|	3.93e-60	hypothetical protein VITISV_042324 [Vitis vinifera]
		CL240.Contig5_All	0	1.389	10.4398	0.00141534	0.0020794	gi|357120462|ref|XP_003561946.1|	1.81e-07	PREDICTED: vicilin-like antimicrobial peptides 2-2-like [Brachypodium distachyon]
		CL2688.Contig2_All	3.8695	17.6937	2.19302	3.33964e-14	1.10384e-13	gi|357120462|ref|XP_003561946.1|	5.27e-07	PREDICTED: vicilin-like antimicrobial peptides 2-2-like [Brachypodium distachyon]
		CL2688.Contig5_All	0.6891	8.3909	3.60604	6.68804e-35	4.07158e-34	gi|470118032|ref|XP_004295147.1|	1.02e-10	PREDICTED: uncharacterized protein LOC101304461 [Fragaria vesca subsp. vesca]
		CL3528.Contig2_All	38.2779	59.8422	0.644652	3.61984e-40	2.43434e-39	gi|6996560|emb|CAB75429.1|	0	oligouridylate binding protein [Nicotiana plumbaginifolia]
		CL4817.Contig3_All	15.1538	158.649	3.38808	0	0	gi|6899972|emb|CAB71293.1|	3.91e-180	chloroplast ferredoxin-NADP+ oxidoreductase precursor [Capsicum annuum]
		CL6314.Contig2_All	0	1.5474	10.5956	0.000160623	0.000265293	no hit found
		CL6451.Contig2_All	0.0472	4.8288	6.67673	1.61728e-57	1.42423e-56	gi|449460161|ref|XP_004147814.1|	2.46e-49	PREDICTED: uncharacterized protein LOC101211029 [Cucumis sativus]
		CL6451.Contig3_All	1.238	15.6187	3.65719	5.88776e-159	1.35378e-157	gi|449460161|ref|XP_004147814.1|	7.47e-74	PREDICTED: uncharacterized protein LOC101211029 [Cucumis sativus]
		CL10228.Contig1_All	3.9676	8.1025	1.0301	0.00378604	0.00525752	gi|23307803|gb|AAN17830.1|	1.22e-35	Myb-like protein P [Saussurea medusa]
		CL11046.Contig2_All	2.8721	45.9648	4.00035	0	0	gi|432332466|gb|AGB07590.1|	3.01e-126	ethylene-responsive transcription factor 7 [Artemisia annua]
		CL11202.Contig1_All	0.2237	1.3822	2.62733	9.8395e-06	1.82813e-05	gi|255556536|ref|XP_002519302.1|	1.51e-73	S-adenosylmethionine-dependent methyltransferase, putative [Ricinus communis]
		CL11786.Contig2_All	2.2759	10.4817	2.20336	8.37642e-35	5.08442e-34	gi|225456787|ref|XP_002277300.1|	2.46e-80	PREDICTED: zinc finger CCCH domain-containing protein 43 isoform 1 [Vitis vinifera]
		CL12782.Contig1_All						no hit found
		Unigene4394_All	0.7867	0.8382	0.0914809	0.883122	0.893245	gi|224063637|ref|XP_002301240.1|	1.67e-15	predicted protein [Populus trichocarpa]
		Unigene9022_All	1.0443	4.1939	2.00576	8.86836e-07	1.83982e-06	gi|147856802|emb|CAN79178.1|	2.61e-18	hypothetical protein VITISV_016729 [Vitis vinifera]
		Unigene12593_All	1.9161	6.1247	1.67647	9.86568e-10	2.55573e-09	no hit found
		Unigene33884_All						no hit found
miR2600	3	CL7052.Contig1_All	21.9881	53.4543	1.28158	1.56533e-29	8.4301e-29	gi|460377424|ref|XP_004234493.1|	7.71e-19	PREDICTED: uncharacterized protein LOC101258531 [Solanum lycopersicum]
		Unigene16777_All	2.3504	9.6416	2.03637	4.23722e-36	2.6428e-35	gi|225456934|ref|XP_002281408.1|	2.47e-152	PREDICTED: tryptophan aminotransferase-related protein 2 [Vitis vinifera]
		Unigene20002_All	58.2383	286.56	2.2988	0	0	gi|460377424|ref|XP_004234493.1|	2.14e-29	PREDICTED: uncharacterized protein LOC101258531 [Solanum lycopersicum]
miR2604	0	no target found
miR2606	2	Unigene14633_All	2.0139	7.1413	1.82619	3.34294e-22	1.4857e-21	gi|302143245|emb|CBI20540.3|	2.38e-178	unnamed protein product [Vitis vinifera]
		Unigene32485_All	0.1832	3.3191	4.1793	4.39478e-05	7.64488e-05	no hit found
miR2607	0	no target found
miR2610	1	CL3545.Contig3_All	0.5654	0.4239	-0.415548	0.34224	0.374513	gi|385282636|gb|AFI57905.1|	0	cytosolic invertase 1 [Prunus persica]
miR2613	0	no target found
miR2616	0	no target found
miR2619	1	Unigene22753_All	0	2.3811	11.2174	0.000160623	0.000265184	no hit found
miR2621	1	Unigene36824_All	0	1.3229	10.3695	0.00292332	0.0040891	no hit found
miR2626	0	no target found
miR2627	3	Unigene1177_All	74.7869	38.7228	-0.949602	2.36162e-54	1.99157e-53	gi|356542826|ref|XP_003539866.1|	5.11e-16	PREDICTED: uncharacterized protein LOC100499683 [Glycine max]
		Unigene16084_All	9.693	10.8313	0.160191	0.471348	0.494033	no hit found
		Unigene24885_All	3.8832	0	-11.923	1.30031e-07	2.88167e-07	gi|356577871|ref|XP_003557045.1|	5.63e-09	PREDICTED: uncharacterized protein LOC100783177 [Glycine max]
miR2628	2	Unigene13070_All	1586.62	46.2853	-5.09925	0	0	no hit found
		Unigene16693_All	1.4936	9.8843	2.72634	1.01008e-71	1.06428e-70	gi|356517444|ref|XP_003527397.1|	0	PREDICTED: GTP-binding protein TypA/BipA homolog [Glycine max]
miR2629	0	no target found
miR2635	3	CL12718.Contig3_All	0	0.0349	5.12516	0.468808	0.498864	no hit found
		CL12718.Contig4_All	0	0.0629	5.97499	0.226976	0.255228	gi|1401037|dbj|BAA07911.1|	5.96e-15	alcohol dehydrogenases homologous [Lactuca sativa]
		CL12718.Contig5_All	0	0.0307	4.94017	0.468808	0.492655	gi|1401037|dbj|BAA07911.1|	6.1e-15	alcohol dehydrogenases homologous [Lactuca sativa]
miR2636	1	Unigene47435_All	0.1563	4.6617	4.89847	2.33644e-08	5.53986e-08	no hit found
miR2641	0	no target found
miR2643	0	no target found
miR2644	0	no target found
miR2646	1	CL6532.Contig1_All	2.2013	45.7363	4.37691	4.75482e-105	7.06099e-104	gi|68067679|sp|P52836.2|F3ST_FLACH	1.77e-61	RecName: Full=Flavonol 3-sulfotransferase; Short=F3-ST
miR2649	0	no target found
miR2650	0	no target found
miR2651	0	no target found
miR2656	2	CL1311.Contig2_All	2.308	10.8363	2.23116	4.7178e-52	3.84542e-51	gi|460374405|ref|XP_004233001.1|	1.03e-112	PREDICTED: protein SRG1-like [Solanum lycopersicum]
		CL1311.Contig3_All	0.1085	0.9827	3.17906	0.000238376	0.000381941	gi|297740613|emb|CBI30795.3|	2.58e-47	unnamed protein product [Vitis vinifera]
miR2659	1	CL7247.Contig2_All	95.2295	484.038	2.34564	0	0	gi|1346116|sp|P49361.1|GCSPA_FLAPR	0	RecName: Full=Glycine dehydrogenase [decarboxylating] A, mitochondrial; AltName: Full=Glycine cleavage system P protein A; AltName: Full=Glycine decarboxylase A; Flags: Precursor
miR2660	2	CL1493.Contig1_All	1.73	4.9536	1.51771	0.000152752	0.000252838	gi|297821601|ref|XP_002878683.1|	6.61e-66	nicotinate phosphoribosyltransferase family protein [Arabidopsis lyrata subsp. lyrata]
		CL1493.Contig4_All	1.5269	11.2924	2.88667	2.31774e-81	2.71826e-80	gi|462400107|gb|EMJ05775.1|	0	hypothetical protein PRUPE_ppa003633mg [Prunus persica]
miR2661	6	CL2087.Contig1_All	0.128	0.1364	0.0916998	0.940614	0.946952	gi|255536747|ref|XP_002509440.1|	3.69e-06	pentatricopeptide repeat-containing protein, putative [Ricinus communis]
		CL2087.Contig2_All	0	0.1037	6.69627	0.468808	0.503961	no hit found
		CL2087.Contig4_All	0	10.3146	13.3324	2.2326e-41	1.53402e-40	no hit found
		CL2087.Contig5_All						no hit found
		CL7171.Contig1_All	0	0.322	8.33092	0.00292332	0.00413544	gi|356570524|ref|XP_003553435.1|	1.31e-22	PREDICTED: gamma-tubulin complex component 3 homolog [Glycine max]
		Unigene47441_All	0.7656	4.8941	2.67638	5.50408e-06	1.05499e-05	no hit found
miR2664	0	no target found
miR2666	1	Unigene47157_All	0.4159	4.3044	3.3715	8.5959e-15	2.91969e-14	no hit found
miR2669	0	no target found
miR2670	0	no target found
miR2671	1	Unigene34770_All						no hit found
miR2677	0	no target found
miR2678	0	no target found
miR2864	1	Unigene22753_All	0	2.3811	11.2174	0.000160623	0.000265184	no hit found
miR2867	6	CL6653.Contig1_All	24.4206	5.0813	-2.26483	4.49262e-87	5.60073e-86	gi|297744903|emb|CBI38400.3|	8.12e-125	unnamed protein product [Vitis vinifera]
		CL12181.Contig1_All	4686.21	774.04	-2.59794	0	0	gi|357488213|ref|XP_003614394.1|	6.74e-128	hypothetical protein MTR_5g051130 [Medicago truncatula]
		Unigene6828_All	0.0766	1.9576	4.6756	3.70252e-07	7.92943e-07	no hit found
		Unigene9373_All	0	1.9324	10.9162	1.00159e-06	2.06202e-06	gi|147777048|emb|CAN65562.1|	1.52e-19	hypothetical protein VITISV_009359 [Vitis vinifera]
		Unigene21330_All	1.2609	13.021	3.36831	9.2692e-175	2.37065e-173	gi|359489209|ref|XP_002270774.2|	0	PREDICTED: glycyl-tRNA synthetase 2, chloroplastic/mitochondrial-like [Vitis vinifera]
		Unigene44568_All	0.1568	3.2577	4.37686	1.20298e-10	3.31142e-10	gi|460367768|ref|XP_004229742.1|	2.21e-07	PREDICTED: glycine--tRNA ligase 2, chloroplastic/mitochondrial-like [Solanum lycopersicum]
miR2868	1	CL9605.Contig1_All	0	0.0622	5.95884	0.468808	0.500906	gi|350540808|gb|AEQ29017.1|	8.12e-61	WRKY4 [Panax quinquefolius]
miR2870	0	no target found
miR2871	1	Unigene4759_All	1.0159	2.605	1.35852	1.89134e-10	5.12641e-10	gi|356549174|ref|XP_003542972.1|	6.79e-10	PREDICTED: pyruvate decarboxylase isozyme 1-like [Glycine max]
miR2873	7	CL5113.Contig1_All	4.4527	3.1184	-0.513874	0.00258116	0.00367788	gi|462412152|gb|EMJ17201.1|	0	hypothetical protein PRUPE_ppa004232mg [Prunus persica]
		CL5113.Contig3_All	12.5436	16.3457	0.38196	4.93568e-06	9.48232e-06	gi|15232042|ref|NP_186761.1|	0	cystathionine gamma-synthase [Arabidopsis thaliana]
		CL5113.Contig4_All	9.8613	31.3814	1.67006	9.14314e-98	1.26087e-96	gi|462412152|gb|EMJ17201.1|	0	hypothetical protein PRUPE_ppa004232mg [Prunus persica]
		Unigene27542_All						no hit found
		Unigene29591_All	0	0.22	7.78136	0.468808	0.491806	no hit found
		Unigene40242_All	0	2.9671	11.5348	7.77662e-05	0.000131562	no hit found
		Unigene44581_All	0.7148	8.7583	3.61504	7.94292e-16	2.80961e-15	gi|359496147|ref|XP_003635162.1|	4.43e-06	PREDICTED: uncharacterized RNA-binding protein C25G10.01-like [Vitis vinifera]
miR2875	0	no target found
miR2880	0	no target found
miR2905	0	no target found
miR2912	9	CL1077.Contig1_All	0.0441	1.3396	4.92488	6.88932e-31	3.82796e-30	gi|462418212|gb|EMJ22661.1|	0	hypothetical protein PRUPE_ppa000439mg [Prunus persica]
		CL1077.Contig2_All	0	0.155	7.27612	3.76508e-05	6.65945e-05	gi|470104544|ref|XP_004288658.1|	0	PREDICTED: paladin-like [Fragaria vesca subsp. vesca]
		CL1077.Contig3_All	0.0216	0.611	4.82207	8.26962e-15	2.81029e-14	gi|470104544|ref|XP_004288658.1|	0	PREDICTED: paladin-like [Fragaria vesca subsp. vesca]
		CL1077.Contig4_All	0.0212	0.9136	5.42943	2.79782e-23	1.28068e-22	gi|359480247|ref|XP_002282028.2|	0	PREDICTED: paladin [Vitis vinifera]
		CL6982.Contig1_All	1.3247	2.6137	0.980428	0.00373338	0.00518601	gi|462407244|gb|EMJ12578.1|	1.26e-101	hypothetical protein PRUPE_ppa002674mg [Prunus persica]
		CL6982.Contig2_All	0.0706	0.301	2.09202	0.19043	0.218003	gi|462407244|gb|EMJ12578.1|	1.19e-79	hypothetical protein PRUPE_ppa002674mg [Prunus persica]
		Unigene4566_All	0.7678	1.5192	0.984509	0.144582	0.167101	gi|225441471|ref|XP_002275658.1|	6.7e-47	PREDICTED: uncharacterized protein LOC100258837 [Vitis vinifera]
		Unigene9572_All	0.343	5.1404	3.9056	1.93678e-95	2.61306e-94	gi|460404056|ref|XP_004247501.1|	0	PREDICTED: probable LRR receptor-like serine/threonine-protein kinase At4g08850-like [Solanum lycopersicum]
		Unigene45215_All	0	3.233	11.6587	3.0238e-09	7.59507e-09	no hit found
miR2913	0	no target found
miR2916	1	CL12181.Contig1_All	4686.21	774.04	-2.59794	0	0	gi|357488213|ref|XP_003614394.1|	6.74e-128	hypothetical protein MTR_5g051130 [Medicago truncatula]
miR2919	4	CL10541.Contig1_All	0.0442	0.1414	1.67766	0.150424	0.173592	gi|460410330|ref|XP_004250583.1|	1.18e-77	PREDICTED: uncharacterized protein LOC101261089 [Solanum lycopersicum]
		CL10924.Contig1_All	1.5991	2.4421	0.610862	0.074026	0.0888281	gi|359480844|ref|XP_002276745.2|	1.01e-62	PREDICTED: uncharacterized protein LOC100252593 [Vitis vinifera]
		CL10924.Contig2_All	1.0516	1.0582	0.00902628	0.97987	0.980553	gi|359480844|ref|XP_002276745.2|	4.6e-64	PREDICTED: uncharacterized protein LOC100252593 [Vitis vinifera]
		Unigene21281_All	1.5963	6.5198	2.0301	1.60995e-06	3.24925e-06	gi|356532119|ref|XP_003534621.1|	2.14e-40	PREDICTED: KH domain-containing protein At2g38610-like [Glycine max]
miR2920	2	Unigene3410_All	2.1505	5.4791	1.34927	8.58042e-05	0.000144352	gi|51854350|gb|AAU10730.1|	7.35e-09	putative polyprotein [Oryza sativa Japonica Group]
		Unigene39979_All	0.078	2.2438	4.84633	4.66986e-08	1.07803e-07	no hit found
miR2921	0	no target found
miR2923	0	no target found
miR2925	0	no target found
miR2928	10	CL684.Contig1_All	1.3483	9.224	2.77425	2.62792e-21	1.13675e-20	no hit found
		CL3609.Contig3_All	1.5798	41.0116	4.69822	0	0	gi|470122927|ref|XP_004297489.1|	0	PREDICTED: lysosomal alpha-mannosidase-like [Fragaria vesca subsp. vesca]
		CL12790.Contig1_All	4.9973	29.1689	2.54521	4.23268e-20	1.76308e-19	no hit found
		CL12790.Contig2_All	0.4244	6.1805	3.86423	1.67396e-19	6.83078e-19	no hit found
		CL12790.Contig3_All	0.4461	8.6909	4.28407	6.88654e-32	3.91518e-31	no hit found
		CL12790.Contig4_All	0.4786	11.8137	4.6255	3.75778e-36	2.34778e-35	no hit found
		Unigene9930_All	2.9587	44.6268	3.91488	3.27732e-263	1.35866e-261	gi|462420127|gb|EMJ24390.1|	1.93e-104	hypothetical protein PRUPE_ppa009253mg [Prunus persica]
		Unigene20656_All	2.907	7.4067	1.3493	2.50718e-08	5.91712e-08	gi|334184005|ref|NP_001185433.1|	2e-23	E1A/CREB-binding protein [Arabidopsis thaliana]
		Unigene25932_All						no hit found
		Unigene41899_All	0.2122	0.2261	0.0915363	0.952476	0.957108	no hit found
miR2934	4	CL1916.Contig4_All	0.784	3.8424	2.29308	2.22548e-07	4.8746e-07	no hit found
		CL6032.Contig2_All	0.8187	13.5656	4.05047	1.16976e-278	5.18931e-277	gi|261414302|gb|ACX83569.1|	0	DNA methyltransferase [Hieracium piloselloides]
		Unigene24767_All	1.6506	3.8942	1.23834	0.00604088	0.00814079	no hit found
		Unigene24768_All	1.816	1.814	-0.00158975	0.996492	0.996579	no hit found
miR2936	4	CL4031.Contig1_All	0	1.7988	10.8128	1.03601e-12	3.19039e-12	gi|460413824|ref|XP_004252278.1|	1.05e-14	PREDICTED: uncharacterized protein LOC101248551 [Solanum lycopersicum]
		CL4031.Contig2_All						no hit found
		CL4031.Contig3_All	0	0.2489	7.95942	0.109891	0.130118	no hit found
		Unigene9853_All	0.9102	3.7947	2.05973	9.96472e-12	2.91052e-11	gi|350537845|ref|NP_001234569.1|	7.15e-156	sulfate transporter 2 [Solanum lycopersicum]
miR2937	1	Unigene21767_All	0.5118	3.7331	2.86672	2.0112e-16	7.28892e-16	gi|297734006|emb|CBI15253.3|	3.01e-178	unnamed protein product [Vitis vinifera]
miR2948	0	no target found
miR2949	0	no target found
miR2950	0	no target found
miR3437	1	CL655.Contig8_All	0	2.1511	11.0709	0.00068524	0.00103073	no hit found
miR3438	3	CL1605.Contig1_All	6.5806	11.431	0.796661	1.4385e-10	3.94447e-10	no hit found
		Unigene20110_All	8.9902	16.913	0.911707	1.59412e-15	5.57042e-15	gi|460407774|ref|XP_004249325.1|	3.25e-146	PREDICTED: bifunctional protein FolD-like [Solanum lycopersicum]
		Unigene29311_All						gi|147857914|emb|CAN82526.1|	1.48e-09	hypothetical protein VITISV_028058 [Vitis vinifera]
miR3440	0	no target found
miR3441	0	no target found
miR3442	1	Unigene23998_All	10.2332	0.8979	-3.51056	2.44096e-17	9.16888e-17	no hit found
miR3443	0	no target found
miR3444	0	no target found
miR3445	0	no target found
miR3447	11	CL186.Contig2_All	1.6379	10.7914	2.71996	1.14503e-97	1.57715e-96	gi|359495915|ref|XP_002273532.2|	0	PREDICTED: copper methylamine oxidase-like [Vitis vinifera]
		CL1348.Contig1_All	0.8299	6.7325	3.02013	6.6632e-61	6.14237e-60	gi|460382105|ref|XP_004236780.1|	0	PREDICTED: serine/threonine-protein phosphatase 2A regulatory subunit B'' subunit alpha-like [Solanum lycopersicum]
		CL4325.Contig1_All	1.467	24.4152	4.05684	8.05032e-209	2.51699e-207	gi|332071121|gb|AED99879.1|	0	cytochrome P450, partial [Panax notoginseng]
		CL6855.Contig2_All	5.561	8.0595	0.535346	0.000324642	0.000516651	gi|460411838|ref|XP_004251311.1|	1.29e-151	PREDICTED: UDP-galactose/UDP-glucose transporter 5B-like [Solanum lycopersicum]
		CL12529.Contig1_All						gi|359488998|ref|XP_003633855.1|	1.41e-37	PREDICTED: vacuolar amino acid transporter 1-like [Vitis vinifera]
		CL12529.Contig2_All						gi|460377022|ref|XP_004234295.1|	4.67e-19	PREDICTED: vacuolar amino acid transporter 1-like [Solanum lycopersicum]
		Unigene2139_All	0	5.7703	12.4944	2.42846e-13	7.71975e-13	no hit found
		Unigene15011_All	4.2379	6.3214	0.576895	0.0934774	0.111335	no hit found
		Unigene24717_All	3.919	0.2983	-3.71565	1.0773e-06	2.19992e-06	no hit found
		Unigene29942_All	0	0.1648	7.36457	0.226976	0.254371	gi|302846696|ref|XP_002954884.1|	7.07e-09	hypothetical protein VOLCADRAFT_65252 [Volvox carteri f. nagariensis]
		Unigene52526_All	0	1.3211	10.3675	0.00068524	0.00103307	no hit found
miR3448	0	no target found
miR3449	2	CL5534.Contig1_All	11.2475	9.1741	-0.293966	4.5913e-05	7.95163e-05	gi|460366044|ref|XP_004228903.1|	0	PREDICTED: photosystem II CP47 chlorophyll apoprotein-like [Solanum lycopersicum]
		Unigene26303_All	0	0.5719	9.15962	0.0124713	0.0162863	no hit found
miR3476	5	Unigene9886_All	26.4112	26.0556	-0.0195564	0.786586	0.799597	gi|225462157|ref|XP_002266274.1|	8.47e-168	PREDICTED: post-GPI attachment to proteins factor 3 isoform 2 [Vitis vinifera]
		Unigene16450_All	1.3334	6.9346	2.3787	8.6372e-41	5.87686e-40	no hit found
		Unigene16455_All	0.3288	0.9162	1.47845	0.000985024	0.00146549	no hit found
		Unigene34503_All	0	0.1071	6.74281	0.468808	0.501226	no hit found
		Unigene40262_All	0	3.6969	11.8521	4.84922e-07	1.02779e-06	no hit found
miR3509	0	no target found
miR3513	5	CL3022.Contig3_All	0.4929	10.7583	4.44801	2.52542e-176	6.52115e-175	gi|47027820|gb|AAT08955.1|	0	CC-NBS-LRR [Helianthus annuus]
		CL3022.Contig9_All	0	6.3531	12.6332	3.12772e-15	1.07928e-14	gi|323500680|gb|ADX86904.1|	2.57e-38	NBS-LRR protein [Helianthus annuus]
		Unigene2090_All	1.0759	12.228	3.50657	3.13904e-60	2.86574e-59	gi|47027816|gb|AAT08953.1|	1.17e-22	CC-NBS-LRR [Helianthus annuus]
		Unigene9004_All	3.2523	4.6373	0.511825	0.0263114	0.0331445	gi|462419185|gb|EMJ23448.1|	4.69e-59	hypothetical protein PRUPE_ppa004734mg [Prunus persica]
		Unigene44914_All	1.9608	14.3416	2.87069	2.77806e-44	2.00621e-43	gi|47027816|gb|AAT08953.1|	7.6e-23	CC-NBS-LRR [Helianthus annuus]
miR3514	0	no target found
miR3515	1	Unigene5190_All	2.2384	14.9477	2.73938	9.99848e-88	1.25522e-86	gi|225450325|ref|XP_002268328.1|	1.23e-78	PREDICTED: uncharacterized protein LOC100263099 [Vitis vinifera]
miR3516	1	Unigene36356_All						no hit found
miR3517	0	no target found
miR3520	0	no target found
miR3522	0	no target found
miR3625	1	Unigene8054_All	0	5.0051	12.2892	5.74182e-37	3.64286e-36	no hit found
miR3626	18	CL3197.Contig1_All	0.293	5.2183	4.15461	1.10353e-28	5.81873e-28	no hit found
		CL3197.Contig2_All	0.0706	0.9783	3.79254	0.000639382	0.000980785	no hit found
		CL3378.Contig1_All	0	0.7229	9.49765	0.053204	0.0651755	no hit found
		CL3378.Contig2_All	0.1293	6.4728	5.6456	3.90092e-14	1.28581e-13	gi|413933498|gb|AFW68049.1|	1.17e-06	putative inositol polyphosphate phosphatase (synaptogenin-like) family protein [Zea mays]
		CL4142.Contig1_All	18.2512	15.518	-0.234049	0.000320644	0.000510339	gi|470102361|ref|XP_004287623.1|	0	PREDICTED: uncharacterized protein LOC101291858 [Fragaria vesca subsp. vesca]
		CL10058.Contig1_All	6.2451	68.8948	3.4636	0	0	gi|3550661|emb|CAA04670.1|	1.39e-144	39 kDa EF-Hand containing protein [Solanum tuberosum]
		CL10379.Contig1_All	0	0.3642	8.50859	0.053204	0.0651378	gi|462408947|gb|EMJ14281.1|	2.39e-44	hypothetical protein PRUPE_ppa021229mg [Prunus persica]
		CL11729.Contig2_All	0.29	0.206	-0.493409	0.747826	0.761139	gi|15866589|emb|CAC82613.1|	1.96e-08	hypothetical protein [Capsella rubella]
		Unigene15753_All	0	2.1137	11.0456	5.50326e-08	1.2605e-07	no hit found
		Unigene22128_All	0	4.0073	11.9684	1.03601e-12	3.19112e-12	gi|449530109|ref|XP_004172039.1|	2.07e-52	PREDICTED: bifunctional monodehydroascorbate reductase and carbonic anhydrase nectarin-3-like, partial [Cucumis sativus]
		Unigene26692_All						gi|462402067|gb|EMJ07624.1|	5.2e-47	hypothetical protein PRUPE_ppa001967mg [Prunus persica]
		Unigene36694_All	0	0.3798	8.5691	0.226976	0.255514	gi|388520825|gb|AFK48474.1|	3.48e-27	unknown [Lotus japonicus]
		Unigene39983_All	0.1014	0.7562	2.89871	0.0309554	0.0386962	no hit found
		Unigene39984_All	0.7428	8.0271	3.43383	1.28819e-15	4.5252e-15	no hit found
		Unigene41838_All	0.3002	6.7165	4.48371	1.5649e-11	4.53732e-11	no hit found
		Unigene42478_All	0.5794	4.4756	2.94945	2.63564e-06	5.21394e-06	gi|224139620|ref|XP_002323196.1|	1.58e-19	argonaute protein group [Populus trichocarpa]
		Unigene43410_All	0.2392	6.6264	4.79194	6.84166e-28	3.54904e-27	no hit found
		Unigene47579_All	0	4.2781	12.0628	4.57166e-18	1.76669e-17	gi|359477903|ref|XP_002270714.2|	1.26e-78	PREDICTED: uncharacterized protein LOC100258878 [Vitis vinifera]
miR3627	1	CL4384.Contig1_All	1.173	8.8731	2.91924	1.36152e-13	4.37673e-13	no hit found
miR3629	1	CL385.Contig1_All	1.8952	5.372	1.50311	7.3606e-12	2.17192e-11	no hit found
miR3630	0	no target found
miR3631	4	CL1640.Contig1_All	2.7826	17.3167	2.63766	2.20416e-80	2.5567e-79	gi|225465306|ref|XP_002269195.1|	5.09e-112	PREDICTED: uncharacterized protein LOC100265963 [Vitis vinifera]
		CL9541.Contig1_All	0.7883	8.5139	3.433	3.0268e-135	5.82072e-134	gi|225443912|ref|XP_002278367.1|	0	PREDICTED: KH domain-containing protein At4g18375 [Vitis vinifera]
		CL9541.Contig2_All	8.5035	25.4938	1.58402	3.64664e-104	5.36478e-103	gi|225443912|ref|XP_002278367.1|	0	PREDICTED: KH domain-containing protein At4g18375 [Vitis vinifera]
		Unigene21380_All	7.1565	21.0246	1.55475	9.39508e-110	1.4571e-108	gi|225465817|ref|XP_002263469.1|	0	PREDICTED: E3 ubiquitin-protein ligase KEG [Vitis vinifera]
miR3633	12	CL390.Contig7_All	25.713	194.996	2.92288	0	0	gi|460414483|ref|XP_004252600.1|	1.69e-69	PREDICTED: histone H3.2-like [Solanum lycopersicum]
		CL390.Contig13_All	55.262	386.209	2.80502	0	0	gi|413918289|gb|AFW58221.1|	2.98e-42	histone H3.2 [Zea mays]
		CL3367.Contig1_All	0.9743	3.6764	1.91586	2.89378e-10	7.78597e-10	gi|356551888|ref|XP_003544304.1|	3.43e-54	PREDICTED: uncharacterized protein At5g39865-like [Glycine max]
		CL3651.Contig3_All	0.0338	0.2523	2.90005	0.0309554	0.0387323	gi|357511705|ref|XP_003626141.1|	6.71e-95	RNA-binding protein [Medicago truncatula]
		CL3651.Contig4_All	0.0331	0.3173	3.26094	0.0087163	0.0116368	gi|357511705|ref|XP_003626141.1|	6.91e-95	RNA-binding protein [Medicago truncatula]
		CL3651.Contig5_All	0.036	0.3448	3.25969	0.0087163	0.0116378	gi|296089852|emb|CBI39671.3|	3.69e-105	unnamed protein product [Vitis vinifera]
		CL3651.Contig6_All	0.0368	0.2747	2.90008	0.0309554	0.0386805	gi|296089852|emb|CBI39671.3|	3.56e-105	unnamed protein product [Vitis vinifera]
		CL3651.Contig7_All	0.0407	0.3036	2.89907	0.0309554	0.0387715	gi|359487591|ref|XP_003633617.1|	1.24e-104	PREDICTED: G patch domain-containing protein 8-like [Vitis vinifera]
		CL3651.Contig8_All	0.0396	0.3379	3.09302	0.0164952	0.0213199	gi|359487591|ref|XP_003633617.1|	1.29e-104	PREDICTED: G patch domain-containing protein 8-like [Vitis vinifera]
		CL10431.Contig1_All	5.9986	3.9649	-0.597341	0.000141891	0.000235146	gi|309256313|gb|ADO60984.1|	0	cycling DOF factor-like 1 [Helianthus annuus]
		CL11037.Contig3_All	3.7328	14.4702	1.95475	4.25604e-74	4.6151e-73	gi|225457612|ref|XP_002274079.1|	0	PREDICTED: probable S-acyltransferase At2g33640-like [Vitis vinifera]
		Unigene5005_All	5.7073	7.8888	0.466997	0.000893874	0.00133437	gi|462404979|gb|EMJ10443.1|	1.72e-131	hypothetical protein PRUPE_ppa007177mg [Prunus persica]
miR3635	1	Unigene4999_All	43.1452	18.0876	-1.2542	6.51322e-68	6.54694e-67	gi|460403500|ref|XP_004247228.1|	4.94e-154	PREDICTED: F-box/kelch-repeat protein OR23-like [Solanum lycopersicum]
miR3636	0	no target found
miR3637	1	CL1794.Contig2_All	4.6718	8.7938	0.912508	6.63944e-05	0.000114188	gi|470125726|ref|XP_004298851.1|	1.07e-17	PREDICTED: uncharacterized protein LOC101298314 [Fragaria vesca subsp. vesca]
miR3639	2	CL6045.Contig1_All	0.1363	2.1362	3.97019	1.21812e-24	5.80318e-24	gi|460401357|ref|XP_004246192.1|	0	PREDICTED: uncharacterized protein LOC101264047 [Solanum lycopersicum]
		CL6045.Contig2_All	0.6224	4.7612	2.93541	9.38196e-50	7.41334e-49	gi|225427118|ref|XP_002276932.1|	0	PREDICTED: uncharacterized protein LOC100266131 [Vitis vinifera]
miR3640	2	CL11602.Contig1_All	7.9056	97.2036	3.62006	0	0	gi|118486499|gb|ABK95089.1|	6.5e-134	unknown [Populus trichocarpa]
		Unigene234_All	2.3147	12.3648	2.41734	2.31828e-52	1.89846e-51	gi|225430605|ref|XP_002266463.1|	2.77e-94	PREDICTED: transcription repressor KAN1 [Vitis vinifera]
miR3693	0	no target found
miR3696	0	no target found
miR3699	0	no target found
miR3701	1	CL833.Contig2_All	22.8279	31.9545	0.485221	3.10042e-13	9.79501e-13	gi|460384797|ref|XP_004238095.1|	0	PREDICTED: interferon-related developmental regulator 1-like [Solanum lycopersicum]
miR3704	1	CL9642.Contig2_All	0.3717	0	-8.53799	0.0730522	0.0876845	no hit found
miR3705	1	CL12181.Contig1_All	4686.21	774.04	-2.59794	0	0	gi|357488213|ref|XP_003614394.1|	6.74e-128	hypothetical protein MTR_5g051130 [Medicago truncatula]
miR3706	1	CL2595.Contig2_All	1.8704	9.7728	2.38543	3.44306e-71	3.60327e-70	gi|225434179|ref|XP_002275474.1|	0	PREDICTED: LETM1 and EF-hand domain-containing protein 1, mitochondrial [Vitis vinifera]
miR3707	4	CL11071.Contig1_All	0.0592	1.0089	4.09104	8.62198e-05	0.000144891	no hit found
		CL11071.Contig2_All	0	1.805	10.8178	1.82287e-05	3.31658e-05	no hit found
		Unigene2538_All	0.663	6.422	3.27594	1.22411e-20	5.19558e-20	no hit found
		Unigene45307_All	0	6.1733	12.5918	2.01736e-23	9.2739e-23	no hit found
miR3709	0	no target found
miR3710	0	no target found
miR3712	7	CL3448.Contig1_All	6.3848	9.0545	0.503994	6.934e-06	1.31744e-05	gi|196259698|dbj|BAG68657.1|	9.14e-28	jasmonate ZIM-domain protein 3 [Nicotiana tabacum]
		CL4609.Contig1_All	0.5314	1.4155	1.41344	4.72666e-05	8.18306e-05	gi|462424419|gb|EMJ28682.1|	7.65e-74	hypothetical protein PRUPE_ppa009986mg [Prunus persica]
		CL4609.Contig4_All	0.1771	0.3775	1.09191	0.0992438	0.118115	gi|462424419|gb|EMJ28682.1|	7.44e-79	hypothetical protein PRUPE_ppa009986mg [Prunus persica]
		CL4609.Contig5_All	0.1077	0.6194	2.52385	3.10368e-05	5.52413e-05	gi|462424419|gb|EMJ28682.1|	3.29e-69	hypothetical protein PRUPE_ppa009986mg [Prunus persica]
		CL4609.Contig6_All	0.389	1.6823	2.11259	1.46253e-09	3.76507e-09	gi|462424419|gb|EMJ28682.1|	6.14e-70	hypothetical protein PRUPE_ppa009986mg [Prunus persica]
		CL4609.Contig12_All	8.6835	0	-13.0841	2.45934e-32	1.41097e-31	no hit found
		CL11255.Contig1_All	0	0.3921	8.61508	0.226976	0.253315	no hit found
miR3932	0	no target found
miR3933	0	no target found
miR3946	4	CL1682.Contig2_All	0.3717	0	-8.53799	0.0730522	0.0877172	no hit found
		CL7275.Contig1_All						no hit found
		CL9881.Contig1_All	0.1533	0.9255	2.59388	0.000907012	0.00135303	gi|359480528|ref|XP_002270448.2|	1.02e-36	PREDICTED: transcription factor bHLH25-like [Vitis vinifera]
		Unigene19600_All	2.2422	43.685	4.28415	2.19666e-275	9.555e-274	gi|460378397|ref|XP_004234959.1|	3.64e-103	PREDICTED: protein BOBBER 1-like [Solanum lycopersicum]
miR3947	0	no target found
miR3948	6	CL5334.Contig1_All	1.2979	15.75	3.6011	3.5321e-184	9.58556e-183	gi|255566131|ref|XP_002524053.1|	0	bel1 homeotic protein, putative [Ricinus communis]
		CL6919.Contig1_All	0.5421	6.129	3.49902	2.24226e-40	1.51426e-39	gi|297734274|emb|CBI15521.3|	0	unnamed protein product [Vitis vinifera]
		CL6919.Contig2_All	0	0.6768	9.40259	0.0124713	0.0163344	gi|297734274|emb|CBI15521.3|	4.01e-23	unnamed protein product [Vitis vinifera]
		CL10165.Contig1_All	28.0155	15.654	-0.839694	4.8598e-18	1.87389e-17	gi|388510876|gb|AFK43504.1|	2.34e-88	unknown [Lotus japonicus]
		Unigene15159_All	1.208	6.4352	2.41336	9.38246e-17	3.44305e-16	gi|147822536|emb|CAN68396.1|	1.3e-43	hypothetical protein VITISV_021096 [Vitis vinifera]
		Unigene18668_All	0.845	5.9105	2.80626	2.46958e-26	1.23232e-25	gi|460365445|ref|XP_004228612.1|	9.17e-11	PREDICTED: BEL1-like homeodomain protein 1-like [Solanum lycopersicum]
miR3949	2	Unigene44500_All	0.5564	12.6873	4.51112	1.01854e-27	5.25612e-27	no hit found
		Unigene44501_All	0	2.404	11.2312	2.06874e-06	4.10855e-06	no hit found
miR3951	0	no target found
miR3954	3	Unigene10162_All	0.0907	2.5612	4.81957	8.26962e-15	2.81088e-14	no hit found
		Unigene15359_All	1.161	15.0091	3.6924	5.17228e-79	5.91926e-78	no hit found
		Unigene38287_All						no hit found
miR3979	86	CL9.Contig9_All	2.9677	25.6907	3.11383	1.87083e-96	2.54847e-95	gi|470123003|ref|XP_004297526.1|	9.9e-92	PREDICTED: uncharacterized protein LOC101297429 [Fragaria vesca subsp. vesca]
		CL344.Contig5_All	0.1124	0.2395	1.09138	0.578228	0.59698	no hit found
		CL346.Contig3_All	2.0176	3.5552	0.817291	0.0211878	0.027174	no hit found
		CL1726.Contig6_All	1.1291	20.0792	4.15246	1.47485e-265	6.18436e-264	gi|225441483|ref|XP_002280022.1|	4.91e-120	PREDICTED: uncharacterized protein LOC100255639 [Vitis vinifera]
		CL1754.Contig5_All	0	0.4152	8.69766	7.77662e-05	0.000131241	gi|359489211|ref|XP_002272562.2|	1.67e-129	PREDICTED: uncharacterized protein LOC100259885 [Vitis vinifera]
		CL1754.Contig7_All	0.174	1.0817	2.63614	1.05834e-06	2.16246e-06	gi|359489211|ref|XP_002272562.2|	6.64e-129	PREDICTED: uncharacterized protein LOC100259885 [Vitis vinifera]
		CL1916.Contig1_All	1.4899	3.2741	1.13588	0.00811212	0.0108612	no hit found
		CL1916.Contig5_All	1.2826	3.7217	1.53689	3.28262e-11	9.35179e-11	no hit found
		CL1916.Contig7_All	1.053	2.4931	1.24344	0.0278656	0.0350644	no hit found
		CL1916.Contig8_All	0.1909	0.4068	1.0915	0.578228	0.596344	no hit found
		CL1965.Contig1_All	0.0578	0.5538	3.26022	0.000126937	0.000210729	gi|60657606|gb|AAX33324.1|	1.44e-99	secondary cell wall-related glycosyltransferase family 14 [Populus tremula x Populus tremuloides]
		CL1965.Contig2_All	2.5002	2.4822	-0.0104241	0.96524	0.966382	gi|60657606|gb|AAX33324.1|	3.75e-103	secondary cell wall-related glycosyltransferase family 14 [Populus tremula x Populus tremuloides]
		CL2467.Contig1_All	0.4495	4.6566	3.37288	5.59064e-36	3.47804e-35	gi|296081917|emb|CBI20922.3|	2.69e-76	unnamed protein product [Vitis vinifera]
		CL2590.Contig3_All	0.9259	12.9429	3.80516	4.60198e-73	4.92709e-72	gi|255582872|ref|XP_002532208.1|	4.5e-18	conserved hypothetical protein [Ricinus communis]
		CL2787.Contig1_All	0.0239	0.8645	5.17678	2.4938e-19	1.01264e-18	gi|462406222|gb|EMJ11686.1|	0	hypothetical protein PRUPE_ppa000090mg [Prunus persica]
		CL3474.Contig2_All	0.2612	3.0152	3.52903	1.03828e-14	3.51459e-14	gi|283131283|dbj|BAI63297.1|	2.4e-107	thaumatin-like protein [Citrus jambhiri]
		CL3823.Contig2_All	9.7184	16.5514	0.768163	9.32228e-12	2.72436e-11	gi|20257219|gb|AAM12952.1|	6.73e-133	auxin-regulated protein [Zinnia violacea]
		CL3882.Contig1_All	0	0.0876	6.45286	0.226976	0.254758	no hit found
		CL3882.Contig2_All						no hit found
		CL4071.Contig2_All	0	2.2763	11.1525	3.76508e-05	6.59086e-05	gi|297735428|emb|CBI17868.3|	1.15e-06	unnamed protein product [Vitis vinifera]
		CL4071.Contig3_All	0.1458	1.8638	3.67618	0.00123776	0.00183009	gi|297735428|emb|CBI17868.3|	2.53e-09	unnamed protein product [Vitis vinifera]
		CL4478.Contig2_All	4.4526	5.0259	0.174734	0.382258	0.416999	gi|224138948|ref|XP_002326730.1|	4.84e-60	predicted protein [Populus trichocarpa]
		CL4558.Contig3_All						no hit found
		CL4558.Contig4_All						no hit found
		CL4866.Contig3_All	40.6182	26.1122	-0.637402	2.79484e-20	1.17206e-19	gi|187372980|gb|ACD03224.1|	7.45e-133	xyloglucan endotransglucosylase/hydrolase 14 [Actinidia deliciosa]
		CL5460.Contig2_All	54.4279	27.4998	-0.984925	3.69092e-82	4.36953e-81	gi|2352925|gb|AAB69320.1|	0	plastidic 3-deoxy-D-arabino-heptulosonate 7-phosphate synthase 2 [Petroselinum crispum]
		CL5782.Contig1_All	17.0858	10.8384	-0.656646	1.57323e-07	3.47826e-07	gi|224126157|ref|XP_002329674.1|	4.46e-83	predicted protein [Populus trichocarpa]
		CL6140.Contig3_All	5.3665	9.7125	0.855861	1.33108e-12	4.0654e-12	gi|18000074|gb|AAL54888.1|AF116915_1	0	obtusifoliol-14-demethylase [Nicotiana tabacum]
		CL6225.Contig2_All	13.0235	62.8466	2.27072	1.09536e-250	4.25978e-249	gi|462422680|gb|EMJ26943.1|	1.26e-153	hypothetical protein PRUPE_ppa007124mg [Prunus persica]
		CL6680.Contig1_All	0.1043	0.6002	2.5247	3.10368e-05	5.52462e-05	gi|359474146|ref|XP_002280252.2|	0	PREDICTED: GTPase-activating protein gyp7-like isoform 3 [Vitis vinifera]
		CL6680.Contig2_All	2.6619	10.3739	1.96243	1.06914e-59	9.6989e-59	gi|225426598|ref|XP_002280223.1|	0	PREDICTED: GTPase-activating protein gyp7-like isoform 1 [Vitis vinifera]
		CL7279.Contig1_All	3.1173	15.5779	2.32113	1.42379e-71	1.49667e-70	gi|460384972|ref|XP_004238180.1|	0	PREDICTED: polyadenylate-binding protein RBP47C-like [Solanum lycopersicum]
		CL7829.Contig2_All	2.7938	34.8332	3.64016	0	0	gi|460367280|ref|XP_004229503.1|	0	PREDICTED: protein translocase subunit SECA1, chloroplastic-like [Solanum lycopersicum]
		CL8166.Contig4_All	1.8796	2.3031	0.293151	0.347538	0.380207	gi|460370250|ref|XP_004230967.1|	2.08e-86	PREDICTED: protein RER1B-like [Solanum lycopersicum]
		CL8213.Contig1_All	7.9974	16.3627	1.03281	6.43422e-34	3.82805e-33	gi|460392501|ref|XP_004241854.1|	0	PREDICTED: beta-galactosidase 17-like [Solanum lycopersicum]
		CL9572.Contig1_All	70.449	13.3655	-2.39807	3.68348e-268	1.55838e-266	gi|225451024|ref|XP_002284899.1|	1.52e-86	PREDICTED: E3 ubiquitin-protein ligase ATL6 isoform 1 [Vitis vinifera]
		CL10116.Contig1_All	32.4692	36.6276	0.173859	0.0066087	0.0088902	gi|225438980|ref|XP_002284333.1|	0	PREDICTED: casein kinase II subunit alpha isoform 1 [Vitis vinifera]
		CL10116.Contig2_All	29.4885	35.0675	0.249982	0.000122473	0.000203706	gi|45238339|emb|CAD27342.1|	0	protein kinase CK2 alpha chain [Nicotiana tabacum]
		CL10191.Contig3_All	0	1.4062	10.4576	0.006038	0.00823395	no hit found
		CL11042.Contig1_All	0	4.5526	12.1525	1.46398e-09	3.75676e-09	gi|460381936|ref|XP_004236697.1|	2.94e-10	PREDICTED: transcription factor bHLH30-like [Solanum lycopersicum]
		CL11150.Contig1_All	6.9611	15.6455	1.16836	6.23284e-16	2.21485e-15	gi|255559800|ref|XP_002520919.1|	5.62e-51	conserved hypothetical protein [Ricinus communis]
		CL11483.Contig2_All						gi|224118210|ref|XP_002317760.1|	2.78e-08	predicted protein [Populus trichocarpa]
		CL11944.Contig1_All	1.7082	3.8827	1.18458	2.6006e-06	5.14792e-06	gi|225431633|ref|XP_002262954.1|	3.28e-175	PREDICTED: ubiquitin carboxyl-terminal hydrolase isozyme L5 [Vitis vinifera]
		CL11944.Contig2_All	0.2104	2.9143	3.79194	3.24608e-21	1.3979e-20	gi|225431633|ref|XP_002262954.1|	4.06e-168	PREDICTED: ubiquitin carboxyl-terminal hydrolase isozyme L5 [Vitis vinifera]
		CL12351.Contig1_All	6.6378	19.7719	1.57467	5.41236e-52	4.40798e-51	gi|460388190|ref|XP_004239752.1|	0	PREDICTED: peroxisome biogenesis protein 12-like [Solanum lycopersicum]
		CL12351.Contig2_All	0.1452	0.6189	2.09166	0.00145934	0.00211563	gi|460388190|ref|XP_004239752.1|	6.33e-180	PREDICTED: peroxisome biogenesis protein 12-like [Solanum lycopersicum]
		Unigene883_All	35.3828	10.5782	-1.74195	9.62518e-30	5.21579e-29	no hit found
		Unigene889_All	0	0.4068	8.66818	0.0124713	0.0162856	gi|462397001|gb|EMJ02800.1|	8.76e-80	hypothetical protein PRUPE_ppa019275mg [Prunus persica]
		Unigene1976_All	0.4545	3.7768	3.05481	2.51906e-08	5.94184e-08	no hit found
		Unigene2865_All	4.1715	42.1643	3.33738	2.99578e-210	9.44364e-209	gi|255558444|ref|XP_002520247.1|	8.49e-150	Shwachman-Bodian-Diamond syndrome protein, putative [Ricinus communis]
		Unigene3599_All	1.3442	79.124	5.8793	0	0	gi|111660950|gb|ABH12112.1|	0	ADP-glucose pyrophosphorylase small subunit [Citrus sinensis]
		Unigene4745_All	1.3725	14.3801	3.3892	4.7625e-153	1.04798e-151	gi|460375090|ref|XP_004233341.1|	0	PREDICTED: paired amphipathic helix protein Sin3-like 2-like [Solanum lycopersicum]
		Unigene5412_All	24.7403	16.6171	-0.574194	7.62046e-09	1.85777e-08	gi|225462531|ref|XP_002265446.1|	1.94e-47	PREDICTED: uncharacterized protein LOC100256672 [Vitis vinifera]
		Unigene5917_All	21.1029	47.4602	1.16928	2.0679e-40	1.39686e-39	gi|225430615|ref|XP_002266663.1|	1.64e-88	PREDICTED: exosome complex component CSL4 [Vitis vinifera]
		Unigene7213_All	0	0.5298	9.0493	2.34776e-07	5.08494e-07	gi|225441914|ref|XP_002278785.1|	0	PREDICTED: DNA helicase INO80-like [Vitis vinifera]
		Unigene7214_All	1.9658	3.6874	0.907487	1.60738e-05	2.95095e-05	gi|297739617|emb|CBI29799.3|	5.51e-166	unnamed protein product [Vitis vinifera]
		Unigene7501_All	4.7368	16.7199	1.81958	1.76834e-48	1.36877e-47	gi|460391912|ref|XP_004241562.1|	3.29e-132	PREDICTED: dnaJ homolog subfamily B member 4-like [Solanum lycopersicum]
		Unigene8226_All	16.2811	9.2988	-0.808082	1.60454e-09	4.09484e-09	gi|118487882|gb|ABK95763.1|	4.55e-69	unknown [Populus trichocarpa]
		Unigene8579_All	1.4054	9.0841	2.69236	9.01456e-16	3.18349e-15	gi|218189537|gb|EEC71964.1|	6.16e-40	hypothetical protein OsI_04798 [Oryza sativa Indica Group]
		Unigene9694_All	40.9902	37.5967	-0.124673	0.0265546	0.0334477	gi|225435468|ref|XP_002285479.1|	0	PREDICTED: uncharacterized RNA-binding protein C23E6.01c-like isoform 1 [Vitis vinifera]
		Unigene12336_All	27.0043	63.1	1.22445	2.5519e-103	3.72155e-102	gi|462419892|gb|EMJ24155.1|	3.71e-102	hypothetical protein PRUPE_ppa008920mg [Prunus persica]
		Unigene13472_All	2.2062	3.5259	0.676428	0.0872448	0.104247	no hit found
		Unigene13919_All	0	6.945	12.7618	4.20296e-46	3.12709e-45	gi|255580021|ref|XP_002530844.1|	4.22e-61	zinc finger protein, putative [Ricinus communis]
		Unigene14566_All	1.7811	19.284	3.43656	9.14714e-140	1.82407e-138	gi|224092206|ref|XP_002309508.1|	2.24e-64	predicted protein [Populus trichocarpa]
		Unigene18923_All	2.5018	4.1887	0.743536	0.0632492	0.0762721	no hit found
		Unigene19460_All	8.0612	5.7537	-0.486505	0.0295444	0.0370349	gi|225431749|ref|XP_002269805.1|	1.79e-09	PREDICTED: protein FAM136A [Vitis vinifera]
		Unigene19690_All	3.7169	8.3983	1.176	1.1999e-07	2.66576e-07	no hit found
		Unigene21715_All	94.9697	52.1553	-0.864653	5.18352e-97	7.09108e-96	gi|462404879|gb|EMJ10343.1|	0	hypothetical protein PRUPE_ppa005847mg [Prunus persica]
		Unigene22560_All	13.6725	11.4338	-0.257972	0.120117	0.139643	gi|356559809|ref|XP_003548189.1|	9.44e-48	PREDICTED: uncharacterized protein LOC100802142 [Glycine max]
		Unigene22587_All	1.7453	5.5123	1.65918	1.72953e-08	4.11809e-08	no hit found
		Unigene25262_All	3.355	0.7149	-2.2305	0.00669834	0.00900777	no hit found
		Unigene25612_All	2.4174	0	-11.2392	2.59346e-05	4.63149e-05	no hit found
		Unigene26081_All						no hit found
		Unigene26084_All	0	1.2224	10.2555	7.77662e-05	0.000132885	gi|462397001|gb|EMJ02800.1|	3.61e-55	hypothetical protein PRUPE_ppa019275mg [Prunus persica]
		Unigene26085_All	0	0.1933	7.5947	0.226976	0.257001	gi|462397001|gb|EMJ02800.1|	3.37e-55	hypothetical protein PRUPE_ppa019275mg [Prunus persica]
		Unigene29487_All	0.1752	0.6532	1.89852	0.0887966	0.106028	gi|224140032|ref|XP_002323391.1|	1.24e-10	predicted protein [Populus trichocarpa]
		Unigene32057_All						gi|242066530|ref|XP_002454554.1|	3.45e-06	hypothetical protein SORBIDRAFT_04g033190 [Sorghum bicolor]
		Unigene36595_All						no hit found
		Unigene39801_All	0	0.2383	7.89664	0.109891	0.128882	gi|462397001|gb|EMJ02800.1|	6.36e-80	hypothetical protein PRUPE_ppa019275mg [Prunus persica]
		Unigene40478_All	0.1372	1.0235	2.89916	0.00153124	0.00221371	no hit found
		Unigene40544_All	1.1929	5.8253	2.28786	1.46465e-08	3.49278e-08	no hit found
		Unigene43829_All	0.0881	5.0679	5.8461	2.77344e-16	9.99508e-16	gi|9802525|gb|AAF99727.1|AC004557_6	1.1e-19	F17L21.7 [Arabidopsis thaliana]
		Unigene44366_All	0	1.962	10.9381	0.00141534	0.00206057	no hit found
		Unigene44906_All	0	2.367	11.2088	6.24552e-09	1.54071e-08	gi|218189537|gb|EEC71964.1|	6.81e-07	hypothetical protein OsI_04798 [Oryza sativa Indica Group]
		Unigene46197_All	0.5265	25.0553	5.57254	3.56694e-38	2.31099e-37	no hit found
		Unigene46227_All	0	9.9817	13.2851	9.44258e-18	3.60568e-17	no hit found
miR3981	0	no target found
miR4221	0	no target found
miR4223	0	no target found
miR4224	3	CL1502.Contig2_All	0.2701	5.8142	4.42802	1.34588e-50	1.07617e-49	gi|147804664|emb|CAN66637.1|	0	hypothetical protein VITISV_011340 [Vitis vinifera]
		CL1502.Contig3_All	1.3404	9.2831	2.79194	1.23982e-54	1.04929e-53	gi|147804664|emb|CAN66637.1|	0	hypothetical protein VITISV_011340 [Vitis vinifera]
		Unigene49183_All	0	3.122	11.6083	3.76508e-05	6.58126e-05	gi|147804664|emb|CAN66637.1|	4.28e-17	hypothetical protein VITISV_011340 [Vitis vinifera]
miR4226	1	CL1106.Contig9_All	0.845	6.6726	2.98123	1.50751e-23	6.96195e-23	gi|118485196|gb|ABK94459.1|	9.38e-09	unknown [Populus trichocarpa]
miR4227	1	Unigene2836_All	15.5793	20.2034	0.374968	3.34794e-11	9.53551e-11	gi|460384795|ref|XP_004238094.1|	0	PREDICTED: LOW QUALITY PROTEIN: calcium-transporting ATPase 1, chloroplastic-like [Solanum lycopersicum]
miR4232	0	no target found
miR4234	0	no target found
miR4235	19	CL434.Contig4_All	11.5267	20.7346	0.847061	1.48455e-20	6.27216e-20	gi|462400922|gb|EMJ06479.1|	0	hypothetical protein PRUPE_ppa006524mg [Prunus persica]
		CL852.Contig7_All	2.2946	5.769	1.33008	1.4508e-21	6.33329e-21	gi|225462949|ref|XP_002268416.1|	0	PREDICTED: probable S-acyltransferase At1g69420-like [Vitis vinifera]
		CL2906.Contig1_All	4.9406	6.8123	0.463456	0.0842598	0.100819	no hit found
		CL4226.Contig1_All	0.016	0.0854	2.41616	0.105485	0.125268	gi|30013669|gb|AAP03877.1|	0	Avr9/Cf-9 rapidly elicited protein 141 [Nicotiana tabacum]
		CL4226.Contig2_All	0.2097	1.1651	2.47406	7.16946e-12	2.11614e-11	gi|30013669|gb|AAP03877.1|	0	Avr9/Cf-9 rapidly elicited protein 141 [Nicotiana tabacum]
		CL4226.Contig3_All	0	0.0582	5.86295	0.109891	0.128339	gi|30013669|gb|AAP03877.1|	0	Avr9/Cf-9 rapidly elicited protein 141 [Nicotiana tabacum]
		CL4226.Contig4_All						gi|30013669|gb|AAP03877.1|	0	Avr9/Cf-9 rapidly elicited protein 141 [Nicotiana tabacum]
		CL4226.Contig5_All	0	0.02	4.32193	0.468808	0.493061	gi|30013669|gb|AAP03877.1|	0	Avr9/Cf-9 rapidly elicited protein 141 [Nicotiana tabacum]
		CL4226.Contig6_All						gi|30013669|gb|AAP03877.1|	0	Avr9/Cf-9 rapidly elicited protein 141 [Nicotiana tabacum]
		CL5227.Contig1_All	19.6614	0.4334	-5.50352	5.2619e-74	5.70198e-73	no hit found
		CL6082.Contig2_All	1.7893	0.1589	-3.4932	0.00267156	0.00380231	no hit found
		CL12310.Contig2_All						no hit found
		Unigene10343_All	1.6637	10.37	2.63995	1.63633e-37	1.04725e-36	no hit found
		Unigene12964_All	8.6478	15.954	0.883513	1.59443e-15	5.57127e-15	gi|225452889|ref|XP_002283941.1|	3.17e-169	PREDICTED: pectinesterase 31 [Vitis vinifera]
		Unigene18140_All	8.3136	5.3559	-0.634344	0.0115872	0.0153131	no hit found
		Unigene33995_All						no hit found
		Unigene34403_All						no hit found
		Unigene35730_All						gi|359487856|ref|XP_003633666.1|	1.16e-30	PREDICTED: WD repeat-containing protein 48 homolog isoform 2 [Vitis vinifera]
		Unigene36258_All						no hit found
miR4237	1	Unigene41906_All	0	6.3928	12.6422	2.756e-14	9.14088e-14	no hit found
miR4240	3	Unigene18724_All	0	2.7008	11.3992	2.66442e-08	6.25571e-08	no hit found
		Unigene47046_All	0.0969	4.7479	5.61465	7.89586e-14	2.56912e-13	no hit found
		Unigene48838_All	1.5256	3.8419	1.33244	0.00792278	0.0106157	no hit found
miR4242	0	no target found
miR4243	1	CL8585.Contig1_All						no hit found
miR4244	0	no target found
miR4245	0	no target found
miR4246	0	no target found
miR4248	0	no target found
miR4249	11	CL1820.Contig1_All	0	0.2064	7.6893	0.00292332	0.00409858	gi|225435163|ref|XP_002281776.1|	2.33e-95	PREDICTED: two-component response regulator-like PRR73-like [Vitis vinifera]
		CL1820.Contig2_All	0	0.048	5.58496	0.226976	0.258285	gi|225435163|ref|XP_002281776.1|	2.54e-95	PREDICTED: two-component response regulator-like PRR73-like [Vitis vinifera]
		CL1820.Contig4_All	0	0.0762	6.25172	0.109891	0.128369	gi|225435163|ref|XP_002281776.1|	3.35e-101	PREDICTED: two-component response regulator-like PRR73-like [Vitis vinifera]
		CL1820.Contig5_All	0	0.0548	5.7761	0.226976	0.253963	gi|225435163|ref|XP_002281776.1|	3.04e-101	PREDICTED: two-component response regulator-like PRR73-like [Vitis vinifera]
		CL1820.Contig7_All	0.0515	4.8286	6.55089	8.6254e-27	4.35764e-26	gi|356536913|ref|XP_003536977.1|	1.96e-08	PREDICTED: two-component response regulator-like APRR7-like [Glycine max]
		CL1820.Contig9_All	0	0.0542	5.76022	0.226976	0.25396	gi|225435163|ref|XP_002281776.1|	3.09e-101	PREDICTED: two-component response regulator-like PRR73-like [Vitis vinifera]
		CL1820.Contig10_All	0	0.051	5.67243	0.226976	0.254889	gi|225435163|ref|XP_002281776.1|	2.37e-95	PREDICTED: two-component response regulator-like PRR73-like [Vitis vinifera]
		CL1820.Contig12_All	0.0497	0.3709	2.89971	4.82378e-06	9.27244e-06	gi|302141936|emb|CBI19139.3|	3.82e-139	unnamed protein product [Vitis vinifera]
		CL1820.Contig13_All	0.0468	0.3619	2.95101	2.63564e-06	5.2142e-06	gi|302141936|emb|CBI19139.3|	4.06e-139	unnamed protein product [Vitis vinifera]
		CL1820.Contig14_All	0.4333	2.9573	2.77084	5.92832e-40	3.96491e-39	gi|302141936|emb|CBI19139.3|	4.06e-139	unnamed protein product [Vitis vinifera]
		CL1820.Contig15_All	0.0724	2.5465	5.13638	7.60718e-54	6.36312e-53	gi|302141936|emb|CBI19139.3|	1.14e-138	unnamed protein product [Vitis vinifera]
miR4341	0	no target found
miR4342	0	no target found
miR4343	0	no target found
miR4344	0	no target found
miR4345	0	no target found
miR4346	4	CL3880.Contig5_All	0.1419	5.6327	5.31088	1.82909e-41	1.25893e-40	no hit found
		CL3880.Contig6_All	1.6622	11.6899	2.8141	7.92348e-276	3.45777e-274	gi|2444178|gb|AAB71528.1|	0	unconventional myosin [Helianthus annuus]
		Unigene4268_All	1.496	2.3909	0.676444	0.308458	0.339594	no hit found
		Unigene11627_All	0	3.357	11.713	3.0238e-09	7.61506e-09	no hit found
miR4347	1	Unigene30019_All	0	2.1391	11.0628	0.00033176	0.000524933	no hit found
miR4348	0	no target found
miR4349	0	no target found
miR4350	0	no target found
miR4351	0	no target found
miR4352	0	no target found
miR4353	0	no target found
miR4354	1	Unigene20820_All	3.2335	8.2939	1.35895	1.72723e-05	3.16758e-05	no hit found
miR4358	0	no target found
miR4359	4	CL1016.Contig4_All	0.4946	5.2699	3.41344	2.8067e-09	7.09611e-09	no hit found
		CL8327.Contig1_All	4.4636	8.719	0.965955	6.19188e-10	1.63248e-09	gi|228480464|gb|ACQ41893.1|	2.97e-153	cinnamoyl-CoA reductase [Camellia oleifera]
		Unigene13191_All	0.0884	4.1454	5.55132	3.23082e-13	1.01798e-12	gi|224103873|ref|XP_002313227.1|	2.8e-15	predicted protein [Populus trichocarpa]
		Unigene14326_All	158.669	2.1277	-6.22058	0	0	gi|336109264|gb|AEI16475.1|	3.93e-25	alcohol dehydrogenase 1 [Artemisia annua]
miR4361	0	no target found
miR4362	1	CL1686.Contig1_All	0	2.4903	11.2821	5.50326e-08	1.259e-07	gi|356577871|ref|XP_003557045.1|	1.93e-49	PREDICTED: uncharacterized protein LOC100783177 [Glycine max]
miR4363	0	no target found
miR4366	1	CL1165.Contig1_All	0	2.2507	11.1362	1.82287e-05	3.29362e-05	no hit found
miR4367	4	CL1807.Contig3_All	0.0117	1.2494	6.73858	1.61959e-30	8.92316e-30	gi|460387096|ref|XP_004239225.1|	0	PREDICTED: calmodulin-binding transcription activator 4 [Solanum lycopersicum]
		CL1807.Contig4_All	0.0341	1.8628	5.77156	2.68124e-44	1.93786e-43	gi|460387096|ref|XP_004239225.1|	0	PREDICTED: calmodulin-binding transcription activator 4 [Solanum lycopersicum]
		CL1807.Contig5_All	0.0343	2.0216	5.88115	5.5403e-48	4.25481e-47	gi|460387096|ref|XP_004239225.1|	0	PREDICTED: calmodulin-binding transcription activator 4 [Solanum lycopersicum]
		CL1807.Contig6_All	0.1946	3.5364	4.1837	2.3571e-77	2.64886e-76	gi|460387096|ref|XP_004239225.1|	0	PREDICTED: calmodulin-binding transcription activator 4 [Solanum lycopersicum]
miR4368	0	no target found
miR4370	0	no target found
miR4371	0	no target found
miR4372	3	CL5429.Contig1_All	2.1863	4.3136	0.980401	3.89806e-05	6.79037e-05	gi|9971225|dbj|BAB12441.1|	2.73e-43	ent-kaurene synthase No1 [Lactuca sativa]
		Unigene9569_All	0.5202	1.8211	1.80767	0.0018722	0.00269149	no hit found
		Unigene14326_All	158.669	2.1277	-6.22058	0	0	gi|336109264|gb|AEI16475.1|	3.93e-25	alcohol dehydrogenase 1 [Artemisia annua]
miR4373	0	no target found
miR4374	3	CL208.Contig2_All	3.5448	22.6288	2.67438	1.1767e-110	1.83844e-109	gi|55167955|gb|AAV43824.1|	6.57e-86	hypothetical protein [Oryza sativa Japonica Group]
		Unigene26668_All	0	0.1177	6.87897	0.468808	0.502777	gi|55167955|gb|AAV43824.1|	2.59e-06	hypothetical protein [Oryza sativa Japonica Group]
		Unigene26669_All	0.4421	3.1091	2.81405	9.41196e-07	1.95088e-06	gi|55167955|gb|AAV43824.1|	3.1e-06	hypothetical protein [Oryza sativa Japonica Group]
miR4376	2	Unigene6927_All	0.4473	1.4298	1.6765	0.00486964	0.00669932	gi|460387588|ref|XP_004239458.1|	5.04e-88	PREDICTED: uncharacterized protein LOC101261710 [Solanum lycopersicum]
		Unigene21957_All	6.4213	70.9197	3.46525	2.95958e-258	1.1925e-256	gi|460412705|ref|XP_004251738.1|	1.16e-37	PREDICTED: uncharacterized protein LOC101263976 [Solanum lycopersicum]
miR4377	0	no target found
miR4378	0	no target found
miR4379	0	no target found
miR4380	0	no target found
miR4384	0	no target found
miR4385	4	CL3061.Contig1_All	0	0.1833	7.51806	0.053204	0.0653947	no hit found
		CL3061.Contig2_All	0.0577	0.3073	2.413	0.105485	0.125328	no hit found
		CL3061.Contig3_All	0.0678	0.3612	2.41344	0.105485	0.125222	no hit found
		CL3061.Contig4_All	0	0.3093	8.27286	0.0124713	0.0162776	no hit found
miR4387	0	no target found
miR4389	0	no target found
miR4390	0	no target found
miR4391	7	Unigene7358_All	0.0886	2.8949	5.03006	2.04196e-25	9.92628e-25	gi|460378822|ref|XP_004235167.1|	0	PREDICTED: structural maintenance of chromosomes protein 2-1-like [Solanum lycopersicum]
		Unigene7359_All	0.2468	2.98	3.5939	1.1048e-22	4.97748e-22	gi|460378822|ref|XP_004235167.1|	0	PREDICTED: structural maintenance of chromosomes protein 2-1-like [Solanum lycopersicum]
		Unigene11014_All	0.5831	9.0085	3.94947	2.33174e-14	7.77382e-14	no hit found
		Unigene18972_All	0.1901	3.9162	4.36462	2.33634e-29	1.25328e-28	no hit found
		Unigene18973_All	0.1842	3.2061	4.12147	4.1785e-24	1.96114e-23	no hit found
		Unigene39005_All	0.0366	2.302	5.9749	8.02578e-18	3.07842e-17	no hit found
		Unigene46140_All	0	0.5082	8.98925	0.109891	0.12847	no hit found
miR4393	0	no target found
miR4394	0	no target found
miR4396	0	no target found
miR4397	2	Unigene20816_All	0	9.3092	13.1844	2.01736e-23	9.27178e-23	gi|225443918|ref|XP_002271548.1|	8.13e-16	PREDICTED: transcription factor TCP2-like [Vitis vinifera]
		Unigene23840_All	1.816	0.2419	-2.90828	0.027712	0.0348842	no hit found
miR4398	0	no target found
miR4399	0	no target found
miR4400	0	no target found
miR4401	0	no target found
miR4402	0	no target found
miR4403	1	Unigene13417_All	0.8148	3.6461	2.16184	1.86725e-06	3.76024e-06	no hit found
miR4406	0	no target found
miR4407	0	no target found
miR4408	0	no target found
miR4411	0	no target found
miR4413	0	no target found
miR4414	1	Unigene15767_All	0	1.389	10.4398	4.2729e-06	8.29104e-06	no hit found
miR4415	0	no target found
miR4416	3	CL1480.Contig4_All	3.8459	6.5028	0.75774	1.55145e-08	3.69756e-08	gi|229410507|gb|ACQ57190.1|	9.32e-111	acyl acyl-carrier-protein thioesterase type B [Camellia oleifera]
		Unigene1861_All	0	4.1184	12.0079	3.12772e-15	1.07961e-14	gi|358343399|ref|XP_003635790.1|	5.38e-18	Receptor-like kinase [Medicago truncatula]
		Unigene18915_All	23.0446	21.3826	-0.107991	0.10655	0.126248	gi|229410505|gb|ACQ57188.1|	0	acyl acyl-carrier-protein thioesterase type B [Camellia oleifera]
miR4992	0	no target found
miR4993	137	CL9.Contig9_All	2.9677	25.6907	3.11383	1.87083e-96	2.54847e-95	gi|470123003|ref|XP_004297526.1|	9.9e-92	PREDICTED: uncharacterized protein LOC101297429 [Fragaria vesca subsp. vesca]
		CL176.Contig10_All	0.0169	0.0541	1.67861	0.336638	0.368528	gi|460411430|ref|XP_004251114.1|	0	PREDICTED: E3 SUMO-protein ligase SIZ1-like [Solanum lycopersicum]
		CL416.Contig5_All	0	0.7589	9.56777	2.06874e-06	4.13573e-06	gi|359475796|ref|XP_002282416.2|	1.99e-50	PREDICTED: protein TIFY 8-like [Vitis vinifera]
		CL416.Contig6_All	0	0.4341	8.76188	0.00068524	0.00104009	gi|359475796|ref|XP_002282416.2|	2.5e-50	PREDICTED: protein TIFY 8-like [Vitis vinifera]
		CL720.Contig1_All	1.5425	13.6712	3.1478	1.73781e-136	3.37991e-135	gi|462396350|gb|EMJ02149.1|	0	hypothetical protein PRUPE_ppa000220mg [Prunus persica]
		CL818.Contig2_All	3.7115	16.6161	2.16251	1.46641e-222	4.93618e-221	gi|462422411|gb|EMJ26674.1|	0	hypothetical protein PRUPE_ppa000154mg [Prunus persica]
		CL1187.Contig11_All	2.5933	12.4524	2.26356	4.5884e-172	1.15117e-170	gi|460403790|ref|XP_004247369.1|	0	PREDICTED: protein TIME FOR COFFEE-like [Solanum lycopersicum]
		CL1253.Contig1_All	3.7125	15.9464	2.10277	2.26862e-121	3.91921e-120	gi|255541418|ref|XP_002511773.1|	0	phospholipase d beta, putative [Ricinus communis]
		CL1507.Contig1_All	18.459	3.4273	-2.42918	1.18349e-49	9.33785e-49	gi|337271830|gb|AEI69673.1|	1.13e-110	heme oxygenase 1 [Nicotiana tabacum]
		CL1507.Contig2_All	5.922	16.8764	1.51085	2.26448e-34	1.36024e-33	gi|337271830|gb|AEI69673.1|	8.35e-116	heme oxygenase 1 [Nicotiana tabacum]
		CL1939.Contig1_All	2.0766	5.9002	1.50654	1.56035e-08	3.71867e-08	no hit found
		CL2037.Contig2_All	1.8873	10.2513	2.44141	4.35888e-38	2.81999e-37	gi|356529263|ref|XP_003533215.1|	2.35e-75	PREDICTED: uncharacterized protein LOC100775743 [Glycine max]
		CL2037.Contig3_All	1.879	6.5732	1.80663	2.28932e-20	9.62825e-20	gi|460377169|ref|XP_004234367.1|	4.36e-79	PREDICTED: uncharacterized protein LOC101268068 [Solanum lycopersicum]
		CL2062.Contig2_All	0.1508	1.1683	2.9537	2.57232e-15	8.9211e-15	gi|255570428|ref|XP_002526173.1|	0	suppressor of ty, putative [Ricinus communis]
		CL2062.Contig4_All	0	0.2493	7.96174	0.053204	0.0648042	gi|255570428|ref|XP_002526173.1|	5.85e-43	suppressor of ty, putative [Ricinus communis]
		CL2062.Contig5_All	0	0.3177	8.31152	0.0124713	0.0162644	gi|255570428|ref|XP_002526173.1|	6.44e-58	suppressor of ty, putative [Ricinus communis]
		CL2062.Contig6_All	0.2228	2.0182	3.17925	1.22181e-07	2.71302e-07	gi|255570428|ref|XP_002526173.1|	1.23e-46	suppressor of ty, putative [Ricinus communis]
		CL2310.Contig2_All	2.8705	4.0626	0.501101	0.0311552	0.0388982	gi|225430910|ref|XP_002276795.1|	1.01e-60	PREDICTED: protein TIC 20-II, chloroplastic [Vitis vinifera]
		CL2310.Contig3_All	1.1816	1.0168	-0.216706	0.616704	0.634366	gi|225430910|ref|XP_002276795.1|	9.3e-61	PREDICTED: protein TIC 20-II, chloroplastic [Vitis vinifera]
		CL2545.Contig3_All	6.1755	11.1812	0.856447	1.55664e-16	5.67736e-16	gi|121281796|gb|ABM53471.1|	0	plastid 3-keto-acyl-ACP synthase I [Helianthus annuus]
		CL2847.Contig1_All	2.7876	31.003	3.47531	8.99618e-122	1.55885e-120	gi|323500676|gb|ADX86901.1|	1.14e-17	AMP-binding protein [Helianthus annuus]
		CL2847.Contig2_All	0.4129	1.9065	2.20706	0.000161373	0.000262109	no hit found
		CL2847.Contig3_All	1.2204	4.1174	1.75438	1.24528e-06	2.53478e-06	no hit found
		CL2847.Contig4_All						no hit found
		CL3180.Contig2_All	1.4814	12.2873	3.05213	4.25446e-92	5.55901e-91	gi|59709749|gb|AAP72282.2|	0	calcium-dependent calmodulin-independent protein kinase isoform 2 [Cicer arietinum]
		CL3360.Contig1_All	9.7029	10.9531	0.174851	0.0690636	0.0831453	gi|365222910|gb|AEW69807.1|	0	Hop-interacting protein THI080 [Solanum lycopersicum]
		CL3645.Contig1_All	0.2773	8.1025	4.86885	7.31038e-51	5.86465e-50	gi|359496533|ref|XP_003635259.1|	2.64e-41	PREDICTED: protein FD-like [Vitis vinifera]
		CL3978.Contig2_All	0.0623	1.4933	4.58313	2.01804e-12	6.13788e-12	gi|297742185|emb|CBI33972.3|	1.72e-65	unnamed protein product [Vitis vinifera]
		CL3978.Contig3_All	0.0358	0.5724	3.99899	0.000168681	0.00027235	gi|460392753|ref|XP_004241978.1|	4.35e-64	PREDICTED: uncharacterized protein LOC101246257 [Solanum lycopersicum]
		CL3978.Contig4_All	0.1004	2.1028	4.38848	1.43438e-15	5.03301e-15	gi|297742185|emb|CBI33972.3|	1.53e-70	unnamed protein product [Vitis vinifera]
		CL5036.Contig1_All	6.0985	10.2191	0.744742	1.82197e-05	3.3357e-05	gi|225453816|ref|XP_002276737.1|	1.16e-60	PREDICTED: early nodulin-like protein 1-like [Vitis vinifera]
		CL5421.Contig2_All						gi|356528902|ref|XP_003533036.1|	8.96e-53	PREDICTED: uncharacterized protein LOC100782699 [Glycine max]
		CL5782.Contig3_All	0.3895	0.5336	0.454135	0.538166	0.557797	gi|460410553|ref|XP_004250691.1|	1.18e-81	PREDICTED: mitochondrial import inner membrane translocase subunit TIM17-2-like [Solanum lycopersicum]
		CL5859.Contig2_All						no hit found
		CL5984.Contig4_All	21.8535	11.0381	-0.985372	6.32576e-26	3.11804e-25	gi|225430862|ref|XP_002269182.1|	2.18e-147	PREDICTED: probable galacturonosyltransferase-like 2-like [Vitis vinifera]
		CL6322.Contig1_All	0.8903	11.5524	3.69776	3.31646e-74	3.59965e-73	gi|225460698|ref|XP_002270464.1|	2.63e-145	PREDICTED: exosome complex component rrp45-like [Vitis vinifera]
		CL6536.Contig1_All	0.0909	0.4842	2.41325	0.105485	0.125333	no hit found
		CL6536.Contig2_All						no hit found
		CL6863.Contig3_All	0.0634	0.2704	2.09254	0.00464714	0.00640561	gi|359489218|ref|XP_002270340.2|	0	PREDICTED: uncharacterized protein LOC100232913 [Vitis vinifera]
		CL6863.Contig4_All	3.9858	14.6923	1.88212	5.61198e-88	7.05636e-87	gi|359489218|ref|XP_002270340.2|	1.13e-151	PREDICTED: uncharacterized protein LOC100232913 [Vitis vinifera]
		CL6863.Contig5_All	0.2195	1.5537	2.82342	7.47828e-17	2.75484e-16	gi|359489218|ref|XP_002270340.2|	2.94e-147	PREDICTED: uncharacterized protein LOC100232913 [Vitis vinifera]
		CL7276.Contig1_All	0.1598	3.2831	4.36072	6.13322e-34	3.65195e-33	gi|462422283|gb|EMJ26546.1|	9.06e-174	hypothetical protein PRUPE_ppa000960mg [Prunus persica]
		CL7276.Contig2_All	1.1973	12.1786	3.34649	6.79244e-121	1.16667e-119	gi|462422283|gb|EMJ26546.1|	0	hypothetical protein PRUPE_ppa000960mg [Prunus persica]
		CL7785.Contig1_All	6.4789	40.6469	2.64932	6.81038e-172	1.70544e-170	gi|449441244|ref|XP_004138392.1|	1.94e-123	PREDICTED: transcription elongation factor A protein 3-like [Cucumis sativus]
		CL7785.Contig2_All	6.9861	29.3472	2.07066	3.99864e-88	5.03646e-87	gi|225439709|ref|XP_002272768.1|	1.64e-124	PREDICTED: transcription elongation factor A protein 3 [Vitis vinifera]
		CL8164.Contig2_All	1.0694	3.4182	1.67644	0.00936516	0.0124281	gi|356501721|ref|XP_003519672.1|	1.37e-15	PREDICTED: uncharacterized protein LOC100799330 [Glycine max]
		CL9039.Contig1_All	1.4832	14.7365	3.31261	7.26376e-146	1.51936e-144	gi|302838378|ref|XP_002950747.1|	5.09e-28	hypothetical protein VOLCADRAFT_104860 [Volvox carteri f. nagariensis]
		CL9627.Contig2_All	4.3248	15.3779	1.83015	2.62378e-56	2.27421e-55	gi|470121339|ref|XP_004296731.1|	4.88e-107	PREDICTED: uncharacterized protein LOC101297340 [Fragaria vesca subsp. vesca]
		CL9826.Contig3_All	0.1214	4.59	5.24065	3.07278e-20	1.28493e-19	gi|462402950|gb|EMJ08507.1|	2.02e-106	hypothetical protein PRUPE_ppa002436mg [Prunus persica]
		CL10794.Contig2_All	3.9288	10.5602	1.42648	1.30024e-16	4.75581e-16	gi|12003386|gb|AAG43550.1|AF211532_1	3.09e-51	Avr9/Cf-9 rapidly elicited protein 132 [Nicotiana tabacum]
		CL11049.Contig2_All	8.5484	10.2367	0.260024	0.0447094	0.0553473	gi|225461349|ref|XP_002284635.1|	1.21e-119	PREDICTED: uncharacterized protein LOC100264154 [Vitis vinifera]
		CL11719.Contig1_All	4.135	7.0795	0.77576	2.53506e-07	5.47659e-07	gi|462414522|gb|EMJ19259.1|	0	hypothetical protein PRUPE_ppa006818mg [Prunus persica]
		CL12738.Contig1_All	6.3664	2.7711	-1.20002	9.70488e-29	5.12258e-28	gi|460397757|ref|XP_004244433.1|	0	PREDICTED: UPF0420 protein C16orf58 homolog [Solanum lycopersicum]
		CL12761.Contig2_All	0.3093	11.4039	5.20438	1.09354e-93	1.45151e-92	gi|359476811|ref|XP_002265051.2|	1.35e-152	PREDICTED: uncharacterized protein LOC100245548 [Vitis vinifera]
		CL12771.Contig2_All	1.1605	9.0461	2.96255	1.12165e-25	5.49204e-25	gi|156070785|gb|ABU45198.1|	7.16e-64	unknown [Petunia integrifolia subsp. inflata]
		Unigene814_All	47.5559	52.9187	0.154153	0.0820712	0.0982898	gi|225435321|ref|XP_002285165.1|	5.36e-42	PREDICTED: uncharacterized protein LOC100253658 [Vitis vinifera]
		Unigene1089_All	0.0617	5.3213	6.43036	1.27677e-24	6.07576e-24	gi|225444169|ref|XP_002268607.1|	1.88e-64	PREDICTED: protein CHUP1, chloroplastic-like [Vitis vinifera]
		Unigene1239_All	11.7693	6.1155	-0.944486	4.06354e-08	9.43212e-08	gi|460365353|ref|XP_004228567.1|	2.4e-28	PREDICTED: uncharacterized protein LOC101255523 [Solanum lycopersicum]
		Unigene1248_All	0.3249	5.2423	4.01213	1.67175e-25	8.14191e-25	gi|460366740|ref|XP_004229237.1|	1.07e-45	PREDICTED: uncharacterized protein LOC101253123 [Solanum lycopersicum]
		Unigene2363_All	4.3981	14.4017	1.71129	7.41326e-72	7.82133e-71	gi|359481576|ref|XP_002278416.2|	0	PREDICTED: transcription elongation factor SPT6-like [Vitis vinifera]
		Unigene2395_All	2.1307	7.1836	1.75338	4.10994e-42	2.85963e-41	gi|225435251|ref|XP_002284945.1|	0	PREDICTED: E3 SUMO-protein ligase SIZ1-like [Vitis vinifera]
		Unigene2416_All	35.72	4.3046	-3.05278	5.14362e-185	1.40158e-183	gi|462419202|gb|EMJ23465.1|	7.26e-55	hypothetical protein PRUPE_ppa007946mg [Prunus persica]
		Unigene2679_All	58.5623	149.93	1.35625	7.52718e-137	1.4686e-135	gi|470107029|ref|XP_004289853.1|	8.7e-69	PREDICTED: cold shock domain-containing protein 4-like [Fragaria vesca subsp. vesca]
		Unigene2954_All	62.6556	84.1939	0.426272	5.3954e-23	2.45072e-22	gi|460402484|ref|XP_004246742.1|	3.09e-85	PREDICTED: uncharacterized protein LOC101245980 [Solanum lycopersicum]
		Unigene3501_All	287.814	266.832	-0.109208	7.6532e-05	0.000131163	gi|461595|sp|P31853.2|ATPX_SPIOL	4.68e-64	RecName: Full=ATP synthase subunit b', chloroplastic; AltName: Full=ATP synthase F(0) sector subunit b'; AltName: Full=ATPase subunit II; Flags: Precursor
		Unigene4343_All	0.5419	8.1987	3.9193	3.66888e-33	2.14409e-32	gi|462404636|gb|EMJ10100.1|	1.15e-95	hypothetical protein PRUPE_ppa026913mg [Prunus persica]
		Unigene4766_All	2.2387	17.3115	2.951	3.02786e-123	5.31887e-122	gi|337729587|gb|AEI70328.1|	0	calcium-dependent protein kinase [Hevea brasiliensis]
		Unigene4784_All	0.2275	0.1454	-0.645839	0.572142	0.591936	gi|297746454|emb|CBI16510.3|	2.62e-55	unnamed protein product [Vitis vinifera]
		Unigene4786_All	1.9778	4.0676	1.04028	8.40026e-05	0.000141345	gi|225435731|ref|XP_002285703.1|	4.49e-92	PREDICTED: uncharacterized protein LOC100263951 [Vitis vinifera]
		Unigene4836_All	1.7426	8.4038	2.2698	6.17948e-90	7.89842e-89	gi|462399833|gb|EMJ05501.1|	0	hypothetical protein PRUPE_ppa000221mg [Prunus persica]
		Unigene4903_All	2.1889	17.9052	3.0321	8.4579e-213	2.70653e-211	gi|460365409|ref|XP_004228595.1|	0	PREDICTED: probable ATP-dependent RNA helicase DHX36-like [Solanum lycopersicum]
		Unigene5191_All	0.4889	2.2137	2.17885	1.22357e-07	2.71595e-07	gi|297746184|emb|CBI16240.3|	5.54e-97	unnamed protein product [Vitis vinifera]
		Unigene5293_All	14.9512	25.2096	0.753712	3.15136e-13	9.95477e-13	gi|224137198|ref|XP_002327066.1|	7.71e-30	predicted protein [Populus trichocarpa]
		Unigene5452_All	23.405	21.6266	-0.11401	0.156447	0.180271	gi|225432532|ref|XP_002277630.1|	1.1e-121	PREDICTED: uncharacterized protein LOC100266660 [Vitis vinifera]
		Unigene5493_All	10.4491	29.441	1.49445	3.63678e-36	2.2736e-35	gi|460394126|ref|XP_004242656.1|	6.75e-31	PREDICTED: RING-H2 finger protein ATL14-like isoform 2 [Solanum lycopersicum]
		Unigene5665_All	0.1762	2.1586	3.61481	5.12958e-06	9.84472e-06	gi|225438988|ref|XP_002279597.1|	3.09e-22	PREDICTED: probable glucan endo-1,3-beta-glucosidase A6-like [Vitis vinifera]
		Unigene5929_All	15.4765	56.761	1.87482	4.01758e-88	5.05952e-87	gi|297828271|ref|XP_002882018.1|	2.82e-44	hypothetical protein ARALYDRAFT_346362 [Arabidopsis lyrata subsp. lyrata]
		Unigene6533_All	0	3.4144	11.7374	2.34776e-07	5.0874e-07	gi|462397846|gb|EMJ03514.1|	4.39e-06	hypothetical protein PRUPE_ppa008075mg [Prunus persica]
		Unigene7173_All	1.0983	1.6718	0.60613	0.0555868	0.0674194	gi|224121284|ref|XP_002330789.1|	3.92e-88	predicted protein [Populus trichocarpa]
		Unigene7174_All	1.0411	2.3135	1.15197	6.22826e-05	0.000107192	gi|224121284|ref|XP_002330789.1|	2.48e-88	predicted protein [Populus trichocarpa]
		Unigene7506_All	4.201	12.8686	1.61505	2.00532e-18	7.86666e-18	no hit found
		Unigene7654_All	28.279	472.236	4.0617	0	0	gi|460372634|ref|XP_004232133.1|	5.47e-80	PREDICTED: uncharacterized protein LOC101250465 [Solanum lycopersicum]
		Unigene7719_All	6.3106	21.999	1.80159	5.89656e-69	6.00747e-68	gi|225432860|ref|XP_002283908.1|	0	PREDICTED: AT-rich interactive domain-containing protein 2 [Vitis vinifera]
		Unigene8156_All	5.6302	14.247	1.3394	1.68166e-08	4.006e-08	gi|357133667|ref|XP_003568445.1|	4.68e-16	PREDICTED: protease Do-like 10, mitochondrial-like isoform 2 [Brachypodium distachyon]
		Unigene8222_All	7.9584	13.68	0.781518	1.23837e-07	2.74811e-07	gi|133088|sp|P24929.1|RK12_TOBAC	5.59e-69	RecName: Full=50S ribosomal protein L12, chloroplastic; AltName: Full=CL12; Flags: Precursor
		Unigene8362_All	22.0845	26.7998	0.279188	2.79644e-05	4.98932e-05	gi|171906258|gb|ACB56926.1|	0	glycosyltransferase UGT90A7 [Hieracium pilosella]
		Unigene9500_All	0.2571	11.1134	5.43383	5.32702e-178	1.39164e-176	gi|225430884|ref|XP_002269670.1|	0	PREDICTED: BEL1-like homeodomain protein 4-like [Vitis vinifera]
		Unigene9501_All	0.0705	3.663	5.69926	1.6861e-55	1.44525e-54	gi|225430884|ref|XP_002269670.1|	0	PREDICTED: BEL1-like homeodomain protein 4-like [Vitis vinifera]
		Unigene9765_All	2.6169	7.8642	1.58744	4.8138e-19	1.92965e-18	gi|462396460|gb|EMJ02259.1|	6.86e-164	hypothetical protein PRUPE_ppa006597mg [Prunus persica]
		Unigene10014_All	0.0934	3.2167	5.10602	6.32602e-27	3.20524e-26	gi|356544410|ref|XP_003540644.1|	6.03e-28	PREDICTED: uncharacterized protein LOC100807199 [Glycine max]
		Unigene10067_All	361.599	21.1637	-4.09473	0	0	gi|224061495|ref|XP_002300508.1|	7.27e-08	predicted protein [Populus trichocarpa]
		Unigene10631_All	30.2595	95.365	1.65607	7.90826e-238	2.87256e-236	gi|359806164|ref|NP_001241198.1|	2.89e-152	uncharacterized protein LOC100778672 [Glycine max]
		Unigene11856_All	1.9091	7.8391	2.0378	9.80202e-58	8.65947e-57	gi|359475929|ref|XP_002278525.2|	0	PREDICTED: uncharacterized protein LOC100243932 [Vitis vinifera]
		Unigene11921_All	86.4783	226.542	1.38937	0	0	gi|18076086|emb|CAC80549.1|	8.64e-49	glycine-rich RNA-binding protein [Ricinus communis]
		Unigene12198_All	1.8116	10.5138	2.53695	8.06928e-100	1.133e-98	gi|359497108|ref|XP_002269337.2|	0	PREDICTED: DNA repair endonuclease UVH1-like [Vitis vinifera]
		Unigene12374_All	55.6373	51.2242	-0.119227	0.068918	0.0829724	gi|460366641|ref|XP_004229189.1|	1.75e-30	PREDICTED: rapid alkalinization factor-like isoform 1 [Solanum lycopersicum]
		Unigene12525_All	6.8889	5.2428	-0.393936	0.122218	0.142042	gi|255578595|ref|XP_002530159.1|	4.43e-34	conserved hypothetical protein [Ricinus communis]
		Unigene13747_All	0.3206	7.9696	4.63566	7.96528e-19	3.16892e-18	no hit found
		Unigene13812_All	0.3979	22.7528	5.83749	1.9042e-46	1.42402e-45	no hit found
		Unigene13936_All	1.1407	6.2505	2.45405	1.97717e-06	3.9777e-06	gi|6691123|gb|AAF24496.1|AF213695_1	1.87e-20	FH protein NFH1 [Nicotiana tabacum]
		Unigene14125_All	0.371	3.7383	3.33289	9.37784e-46	6.94069e-45	gi|359489218|ref|XP_002270340.2|	0	PREDICTED: uncharacterized protein LOC100232913 [Vitis vinifera]
		Unigene14276_All	3.9506	12.8983	1.70704	9.79524e-48	7.49743e-47	gi|460369202|ref|XP_004230452.1|	3.15e-110	PREDICTED: uncharacterized protein LOC101267743 [Solanum lycopersicum]
		Unigene14555_All	1.0808	10.9866	3.34557	1.58748e-70	1.64677e-69	gi|462397161|gb|EMJ02960.1|	1.11e-176	hypothetical protein PRUPE_ppa000494mg [Prunus persica]
		Unigene15049_All	5.6843	25.535	2.16742	1.69377e-20	7.14409e-20	gi|460374694|ref|XP_004233145.1|	1.89e-25	PREDICTED: cleavage and polyadenylation specificity factor CPSF30-like [Solanum lycopersicum]
		Unigene15260_All	0.681	3.9908	2.55095	1.7321e-14	5.80427e-14	gi|460401462|ref|XP_004246243.1|	1.01e-116	PREDICTED: auxilin-related protein 1-like [Solanum lycopersicum]
		Unigene15353_All	37.1888	28.8677	-0.365412	5.3303e-07	1.1194e-06	gi|225425061|ref|XP_002271546.1|	6.22e-96	PREDICTED: anamorsin homolog [Vitis vinifera]
		Unigene16486_All	8.5209	5.662	-0.589694	0.0138714	0.0180494	gi|359489358|ref|XP_002272264.2|	2.63e-36	PREDICTED: homeobox-leucine zipper protein ANTHOCYANINLESS 2 [Vitis vinifera]
		Unigene16974_All	3.2027	8.5087	1.40965	2.4688e-14	8.22054e-14	gi|153850916|gb|ABS52645.1|	1.12e-94	GEM-like 1 [Vitis vinifera]
		Unigene16992_All	70.4317	21.7928	-1.69237	6.11388e-63	5.80028e-62	gi|462400153|gb|EMJ05821.1|	6.22e-35	hypothetical protein PRUPE_ppa002326mg [Prunus persica]
		Unigene17425_All	2.2514	7.3562	1.70814	1.98051e-05	3.56601e-05	gi|255568916|ref|XP_002525428.1|	1.76e-26	H/ACA ribonucleoprotein complex subunit, putative [Ricinus communis]
		Unigene18341_All	0.9708	2.8445	1.55093	0.00636802	0.00857245	no hit found
		Unigene18485_All	0.396	8.9541	4.49898	2.1871e-48	1.68949e-47	gi|357471959|ref|XP_003606264.1|	5.82e-13	hypothetical protein MTR_4g055410 [Medicago truncatula]
		Unigene18849_All	3.4937	8.117	1.21619	4.20718e-36	2.62448e-35	gi|460401595|ref|XP_004246304.1|	0	PREDICTED: uncharacterized protein LOC101267731 [Solanum lycopersicum]
		Unigene18905_All	2.6451	3.9191	0.5672	0.0158975	0.0206108	gi|312222651|dbj|BAJ33514.1|	1.06e-116	R2R3-MYB transcriptional factor [Dahlia pinnata]
		Unigene19199_All	139.849	8.2048	-4.09125	0	0	gi|255572515|ref|XP_002527192.1|	3.95e-55	Cucumber peeling cupredoxin, putative [Ricinus communis]
		Unigene19237_All	4.0147	9.5221	1.24599	1.18457e-15	4.16574e-15	gi|460384245|ref|XP_004237823.1|	1.32e-124	PREDICTED: leucine-rich repeat receptor protein kinase EXS-like [Solanum lycopersicum]
		Unigene19324_All	3.5161	7.9282	1.17302	5.63848e-06	1.08018e-05	gi|359484580|ref|XP_002284430.2|	1.85e-69	PREDICTED: proline-rich receptor-like protein kinase PERK1-like isoform 2 [Vitis vinifera]
		Unigene20037_All	2.1964	25.5152	3.53814	2.9123e-140	5.8336e-139	gi|359476848|ref|XP_002267100.2|	2.02e-85	PREDICTED: zinc finger CCCH domain-containing protein 44-like [Vitis vinifera]
		Unigene20429_All	1.6402	4.7662	1.53897	0.00145892	0.00211583	no hit found
		Unigene21371_All	2.8963	53.4712	4.20648	0	0	gi|225457188|ref|XP_002280600.1|	1.18e-138	PREDICTED: microtubule-associated protein TORTIFOLIA1-like [Vitis vinifera]
		Unigene22350_All	0.4619	11.1782	4.59696	1.1416e-80	1.32841e-79	gi|225442709|ref|XP_002284872.1|	3.66e-112	PREDICTED: F-box/kelch-repeat protein At1g80440 [Vitis vinifera]
		Unigene22445_All	1.1104	11.5084	3.37354	9.43142e-65	9.12756e-64	gi|224118568|ref|XP_002331394.1|	1.89e-105	predicted protein [Populus trichocarpa]
		Unigene23157_All	0	2.8463	11.4749	1.28999e-08	3.09038e-08	gi|462415337|gb|EMJ20074.1|	3.79e-13	hypothetical protein PRUPE_ppa003281mg [Prunus persica]
		Unigene23334_All	24.7402	32.4601	0.39181	8.61056e-08	1.94851e-07	gi|212525374|gb|ACJ26758.1|	3.05e-65	AP2 domain CBF protein [Solanum tuberosum]
		Unigene23718_All	0.5292	4.3854	3.05082	5.8357e-14	1.9069e-13	gi|133088|sp|P24929.1|RK12_TOBAC	1.61e-69	RecName: Full=50S ribosomal protein L12, chloroplastic; AltName: Full=CL12; Flags: Precursor
		Unigene23719_All	1.764	6.5154	1.885	5.05628e-12	1.49946e-11	gi|133088|sp|P24929.1|RK12_TOBAC	1.61e-69	RecName: Full=50S ribosomal protein L12, chloroplastic; AltName: Full=CL12; Flags: Precursor
		Unigene24639_All	1.2185	0.2885	-2.07846	0.0499876	0.0617018	gi|302829058|ref|XP_002946096.1|	2.02e-06	hypothetical protein VOLCADRAFT_86012 [Volvox carteri f. nagariensis]
		Unigene25187_All	4.2355	0	-12.0483	4.88658e-07	1.02747e-06	no hit found
		Unigene25385_All	3.4486	0	-11.7518	3.46008e-08	8.05115e-08	no hit found
		Unigene35065_All						no hit found
		Unigene35960_All						no hit found
		Unigene36265_All						no hit found
		Unigene36967_All						no hit found
		Unigene39597_All	0.1232	5.183	5.39471	1.13772e-22	5.1238e-22	gi|460384052|ref|XP_004237729.1|	5.71e-13	PREDICTED: putative transcription elongation factor SPT5 homolog 1-like [Solanum lycopersicum]
		Unigene43000_All	0.2401	6.1408	4.67672	2.5825e-13	8.17837e-13	no hit found
		Unigene43067_All	0.8357	4.8081	2.52441	3.10368e-05	5.52388e-05	gi|255551072|ref|XP_002516584.1|	2.55e-17	conserved hypothetical protein [Ricinus communis]
		Unigene49481_All	0.4199	2.6843	2.67643	0.000504612	0.000779198	no hit found
miR4994	5	CL6576.Contig3_All	1.7443	7.9551	2.18923	9.81348e-45	7.14018e-44	gi|296088208|emb|CBI35723.3|	0	unnamed protein product [Vitis vinifera]
		CL7108.Contig2_All	2.2322	8.5688	1.94063	2.39578e-27	1.22625e-26	gi|359496111|ref|XP_002270146.2|	3.02e-114	PREDICTED: SNF1-related protein kinase regulatory subunit beta-2-like [Vitis vinifera]
		Unigene411_All	1.3347	15.4112	3.52939	5.23154e-97	7.15434e-96	gi|255566961|ref|XP_002524463.1|	1.02e-51	nucleic acid binding protein, putative [Ricinus communis]
		Unigene28009_All	0	0.4705	8.87805	0.109891	0.129656	no hit found
		Unigene30896_All						gi|147855244|emb|CAN79148.1|	6.98e-12	hypothetical protein VITISV_004343 [Vitis vinifera]
miR4995	0	no target found
miR4996	2	CL6649.Contig2_All	169.203	1107.98	2.71111	0	0	gi|353228391|emb|CBZ41491.1|	0	polyphenol oxidase precursor (chloroplast) [Taraxacum officinale]
		Unigene17376_All	2.8686	2.0057	-0.516241	0.205274	0.234429	gi|462417415|gb|EMJ22152.1|	9.04e-40	hypothetical protein PRUPE_ppa026143mg [Prunus persica]
miR5013	4	CL2476.Contig1_All	1.9145	2.1078	0.13877	0.705834	0.720626	gi|224086373|ref|XP_002307870.1|	1.93e-95	predicted protein [Populus trichocarpa]
		CL2476.Contig2_All	4.4058	3.8309	-0.201721	0.38465	0.41958	gi|224086373|ref|XP_002307870.1|	2.86e-95	predicted protein [Populus trichocarpa]
		CL8882.Contig1_All	6.7833	18.8405	1.47378	1.41389e-66	1.39641e-65	gi|137460|sp|P09469.1|VATA_DAUCA	0	RecName: Full=V-type proton ATPase catalytic subunit A; Short=V-ATPase subunit A; AltName: Full=V-ATPase 69 kDa subunit; AltName: Full=Vacuolar proton pump subunit alpha
		CL8882.Contig3_All	11.5417	26.7134	1.21071	2.51916e-72	2.67433e-71	gi|137460|sp|P09469.1|VATA_DAUCA	0	RecName: Full=V-type proton ATPase catalytic subunit A; Short=V-ATPase subunit A; AltName: Full=V-ATPase 69 kDa subunit; AltName: Full=Vacuolar proton pump subunit alpha
miR5014	0	no target found
miR5015	3	CL4989.Contig1_All	0.3392	3.0723	3.17911	0.000238376	0.000382467	gi|297828576|ref|XP_002882170.1|	1.27e-16	glycosyl transferase family 17 protein [Arabidopsis lyrata subsp. lyrata]
		CL9020.Contig2_All	0	2.0823	11.024	2.28946e-24	1.0811e-23	gi|225439532|ref|XP_002264195.1|	2.2e-35	PREDICTED: uncharacterized protein LOC100261884 [Vitis vinifera]
		Unigene37901_All	0	0.4766	8.89664	0.053204	0.0654728	no hit found
miR5016	1	Unigene49628_All	0.9962	2.7598	1.47006	0.0462328	0.0572102	gi|344178892|dbj|BAK64102.1|	2.49e-09	gag-pol polyprotein [Eustoma exaltatum subsp. russellianum]
miR5019	2	CL12592.Contig2_All	0	3.2996	11.6881	1.82287e-05	3.31508e-05	gi|62733821|gb|AAX95930.1|	5.55e-25	retrotransposon protein, putative, Ty3-gypsy sub-class [Oryza sativa Japonica Group]
		Unigene21271_All	0.854	51.3661	5.91044	0	0	gi|225456246|ref|XP_002279352.1|	0	PREDICTED: uncharacterized protein LOC100264639 [Vitis vinifera]
miR5020	0	no target found
miR5021	150	CL208.Contig2_All	3.5448	22.6288	2.67438	1.1767e-110	1.83844e-109	gi|55167955|gb|AAV43824.1|	6.57e-86	hypothetical protein [Oryza sativa Japonica Group]
		CL217.Contig1_All	8.2526	19.0632	1.20787	8.8946e-43	6.2619e-42	gi|460384968|ref|XP_004238178.1|	0	PREDICTED: sorting and assembly machinery component 50 homolog B-like [Solanum lycopersicum]
		CL239.Contig2_All	0	0.0966	6.59395	0.00292332	0.0041174	gi|297741709|emb|CBI32841.3|	0	unnamed protein product [Vitis vinifera]
		CL239.Contig5_All	0	0.0552	5.7866	0.0124713	0.0163538	gi|297741709|emb|CBI32841.3|	0	unnamed protein product [Vitis vinifera]
		CL239.Contig6_All	0	0.0596	5.89724	0.0124713	0.0164168	gi|297741709|emb|CBI32841.3|	0	unnamed protein product [Vitis vinifera]
		CL239.Contig7_All	0	0.0647	6.01569	0.0124713	0.0164203	gi|297741709|emb|CBI32841.3|	0	unnamed protein product [Vitis vinifera]
		CL239.Contig8_All	0	0.0591	5.88509	0.025759	0.0325834	gi|297741709|emb|CBI32841.3|	0	unnamed protein product [Vitis vinifera]
		CL239.Contig11_All	0.2282	1.994	3.12729	3.86394e-39	2.54715e-38	gi|297741709|emb|CBI32841.3|	0	unnamed protein product [Vitis vinifera]
		CL239.Contig12_All	0.0351	0.3831	3.44818	1.48508e-09	3.79563e-09	gi|297741709|emb|CBI32841.3|	0	unnamed protein product [Vitis vinifera]
		CL279.Contig1_All	0.1236	0.7301	2.56242	1.71803e-10	4.67462e-10	gi|166245160|dbj|BAG06272.1|	0	cellulose synthase Z632 [Zinnia elegans]
		CL279.Contig2_All	0.8355	1.4336	0.778931	0.000163202	0.000264941	gi|166245160|dbj|BAG06272.1|	0	cellulose synthase Z632 [Zinnia elegans]
		CL635.Contig2_All	0.0845	0.2701	1.67647	0.336638	0.369021	gi|21666573|gb|AAM73765.1|AF403292_1	6.66e-10	RNA-binding protein AKIP1 [Vicia faba]
		CL712.Contig2_All	0.2672	0.1424	-0.907971	0.50675	0.529667	gi|359485584|ref|XP_002274829.2|	8.08e-32	PREDICTED: transcription factor ILR3-like [Vitis vinifera]
		CL806.Contig1_All	6.3629	25.1476	1.98266	1.61073e-48	1.24725e-47	gi|225464240|ref|XP_002267372.1|	1.05e-40	PREDICTED: uncharacterized protein At4g13200, chloroplastic [Vitis vinifera]
		CL889.Contig1_All	1.0929	8.806	3.01033	7.08044e-23	3.20939e-22	gi|225445334|ref|XP_002284790.1|	3.21e-62	PREDICTED: uncharacterized protein LOC100245830 [Vitis vinifera]
		CL889.Contig7_All	0.8024	4.0804	2.34632	1.06767e-29	5.77278e-29	gi|225445334|ref|XP_002284790.1|	5.62e-99	PREDICTED: uncharacterized protein LOC100245830 [Vitis vinifera]
		CL889.Contig12_All	1.2627	3.4725	1.45946	5.9378e-15	2.03247e-14	gi|225445334|ref|XP_002284790.1|	4.33e-105	PREDICTED: uncharacterized protein LOC100245830 [Vitis vinifera]
		CL914.Contig3_All	0.0693	1.0705	3.94929	2.33174e-14	7.77479e-14	gi|460397408|ref|XP_004244259.1|	2.72e-144	PREDICTED: transcription factor GTE4-like [Solanum lycopersicum]
		CL1201.Contig1_All	3.3267	20.584	2.62936	3.00604e-98	4.16401e-97	gi|225459959|ref|XP_002266779.1|	2.01e-103	PREDICTED: RNA-binding protein 38 [Vitis vinifera]
		CL1294.Contig3_All	0.0299	3.5316	6.88403	7.62612e-67	7.56066e-66	gi|4139041|gb|AAD03673.1|	0	resistance protein candidate RGC20 [Lactuca sativa]
		CL1294.Contig4_All	0.0147	1.2662	6.42855	1.27677e-24	6.07612e-24	gi|4139041|gb|AAD03673.1|	0	resistance protein candidate RGC20 [Lactuca sativa]
		CL1294.Contig8_All	0.0291	2.9435	6.66037	6.75904e-57	5.90435e-56	gi|4139041|gb|AAD03673.1|	0	resistance protein candidate RGC20 [Lactuca sativa]
		CL1294.Contig9_All	0.0521	14.5011	8.12066	0	0	gi|4139041|gb|AAD03673.1|	0	resistance protein candidate RGC20 [Lactuca sativa]
		CL1520.Contig3_All	0.2421	2.3211	3.26113	3.5061e-08	8.15469e-08	gi|317373799|gb|ADV16382.1|	2.37e-54	chloroplast glycerol-3-phosphate acyltransferase [Helianthus annuus]
		CL1816.Contig2_All	0.9644	1.2844	0.413391	0.394934	0.430611	gi|186532180|ref|NP_200315.2|	6.06e-58	DNA-binding bromodomain-containing protein [Arabidopsis thaliana]
		CL1944.Contig1_All	0.2308	0.4099	0.828629	0.270634	0.299717	gi|18447917|dbj|BAB84324.1|	3.17e-114	ras-related protein RAB8-3 [Nicotiana tabacum]
		CL1944.Contig2_All	0.5004	0.5816	0.216945	0.718602	0.732582	gi|18447917|dbj|BAB84324.1|	2.49e-114	ras-related protein RAB8-3 [Nicotiana tabacum]
		CL1960.Contig3_All	0	0.0364	5.18587	0.468808	0.494809	gi|186478113|ref|NP_171901.3|	1.12e-09	histone-lysine N-methyltransferase SUVR1 [Arabidopsis thaliana]
		CL2082.Contig2_All	3.2014	2.3773	-0.429379	0.057273	0.0694038	gi|462422630|gb|EMJ26893.1|	8.65e-125	hypothetical protein PRUPE_ppa006322mg [Prunus persica]
		CL2112.Contig4_All	0.067	0.583	3.12126	2.43454e-10	6.57212e-10	gi|3806016|gb|AAC69177.1|	0	peroxisomal targeting signal 1 receptor [Nicotiana tabacum]
		CL2112.Contig7_All	0.0673	0.2628	1.96529	0.00130807	0.00193123	gi|3806016|gb|AAC69177.1|	0	peroxisomal targeting signal 1 receptor [Nicotiana tabacum]
		CL2112.Contig9_All	0	0.3512	8.45615	4.2729e-06	8.29484e-06	gi|460399461|ref|XP_004245259.1|	2.07e-63	PREDICTED: 50S ribosomal protein L27-like [Solanum lycopersicum]
		CL2112.Contig11_All	0.0464	0.2347	2.33862	0.000907028	0.0013514	gi|3806016|gb|AAC69177.1|	0	peroxisomal targeting signal 1 receptor [Nicotiana tabacum]
		CL2112.Contig13_All	0	0.3426	8.42038	2.06874e-06	4.12721e-06	gi|460405667|ref|XP_004248297.1|	1.09e-65	PREDICTED: peroxisome biogenesis protein 5-like [Solanum lycopersicum]
		CL2215.Contig4_All	0.116	2.5172	4.43962	3.67666e-41	2.51956e-40	gi|297744752|emb|CBI38014.3|	0	unnamed protein product [Vitis vinifera]
		CL2505.Contig1_All	38.3647	24.8696	-0.625396	1.87625e-11	5.42052e-11	gi|462400286|gb|EMJ05954.1|	1.74e-38	hypothetical protein PRUPE_ppa013123mg [Prunus persica]
		CL3008.Contig1_All	1.154	2.601	1.17242	0.000432846	0.000671762	gi|470121164|ref|XP_004296651.1|	1.11e-40	PREDICTED: cyclin-dependent kinase inhibitor 5-like [Fragaria vesca subsp. vesca]
		CL3022.Contig4_All	0.4318	9.2015	4.41343	7.28064e-16	2.58399e-15	gi|47027826|gb|AAT08958.1|	5.42e-20	CC-NBS-LRR-like protein [Helianthus annuus]
		CL3052.Contig4_All	0.1099	1.2886	3.55154	9.81038e-06	1.82542e-05	gi|317373799|gb|ADV16382.1|	5.17e-117	chloroplast glycerol-3-phosphate acyltransferase [Helianthus annuus]
		CL3746.Contig2_All	1.7484	9.2686	2.40632	9.87592e-30	5.35094e-29	gi|460403830|ref|XP_004247389.1|	2.07e-37	PREDICTED: protein DEHYDRATION-INDUCED 19-like [Solanum lycopersicum]
		CL3919.Contig4_All	430.355	203.564	-1.08005	0	0	gi|91255003|gb|ABB88836.2|	0	IPP/DMAPP synthase [Stevia rebaudiana]
		CL3993.Contig1_All	2.9872	6.4179	1.10331	3.2606e-18	1.26833e-17	gi|359490801|ref|XP_002277892.2|	0	PREDICTED: dipeptidyl peptidase 8-like [Vitis vinifera]
		CL4314.Contig1_All	0.0693	1.1812	4.09125	4.33314e-16	1.54869e-15	gi|359488601|ref|XP_002270843.2|	0	PREDICTED: transcription factor GTE8-like [Vitis vinifera]
		CL4314.Contig2_All	0.5201	13.3912	4.68635	4.67918e-184	1.26857e-182	gi|359488601|ref|XP_002270843.2|	0	PREDICTED: transcription factor GTE8-like [Vitis vinifera]
		CL4484.Contig1_All	0.5583	7.0299	3.65439	6.42816e-29	3.4116e-28	gi|224126757|ref|XP_002319919.1|	2.84e-103	predicted protein [Populus trichocarpa]
		CL4559.Contig2_All	0.2533	7.6132	4.90958	3.494e-242	1.29968e-240	gi|225431924|ref|XP_002277060.1|	0	PREDICTED: uncharacterized protein LOC100248159 [Vitis vinifera]
		CL4576.Contig3_All	0.0426	29.1144	9.41666	1.84965e-200	5.51289e-199	gi|255575281|ref|XP_002528544.1|	8.49e-15	conserved hypothetical protein [Ricinus communis]
		CL4735.Contig1_All	134.154	67.7875	-0.984796	2.15398e-198	6.3493e-197	gi|460402164|ref|XP_004246584.1|	0	PREDICTED: uncharacterized protein LOC101249675 [Solanum lycopersicum]
		CL4778.Contig1_All	125.394	55.1135	-1.18599	1.34798e-126	2.43387e-125	gi|460379660|ref|XP_004235579.1|	6.65e-77	PREDICTED: mitochondrial import inner membrane translocase subunit TIM23-1-like [Solanum lycopersicum]
		CL5046.Contig1_All	22.9108	31.6357	0.465526	6.82924e-14	2.22721e-13	gi|359479205|ref|XP_003632233.1|	6.29e-161	PREDICTED: uncharacterized protein LOC100258161 isoform 1 [Vitis vinifera]
		CL5046.Contig2_All	1.4757	8.2927	2.49044	1.43834e-48	1.11494e-47	gi|359479205|ref|XP_003632233.1|	7.61e-154	PREDICTED: uncharacterized protein LOC100258161 isoform 1 [Vitis vinifera]
		CL5490.Contig3_All	0.0879	1.2793	3.86335	2.4466e-10	6.60002e-10	gi|462414635|gb|EMJ19372.1|	2.03e-146	hypothetical protein PRUPE_ppa007544mg [Prunus persica]
		CL5526.Contig1_All	7.7707	20.8046	1.42079	4.53122e-08	1.04892e-07	no hit found
		CL5764.Contig4_All	0.3043	18.6078	5.93427	7.32242e-212	2.33296e-210	gi|225470605|ref|XP_002262748.1|	1.51e-173	PREDICTED: L-type lectin-domain containing receptor kinase IX.1-like [Vitis vinifera]
		CL5931.Contig1_All	3.9782	17.971	2.17548	9.41174e-103	1.36513e-101	gi|225455880|ref|XP_002275327.1|	0	PREDICTED: protein CASP [Vitis vinifera]
		CL6296.Contig1_All	3.1087	60.902	4.29211	7.07104e-273	3.04445e-271	gi|460412705|ref|XP_004251738.1|	4.25e-38	PREDICTED: uncharacterized protein LOC101263976 [Solanum lycopersicum]
		CL6305.Contig2_All	124.099	68.7451	-0.852164	2.0289e-109	3.13516e-108	gi|297843050|ref|XP_002889406.1|	7.05e-130	hypothetical protein ARALYDRAFT_887394 [Arabidopsis lyrata subsp. lyrata]
		CL6450.Contig1_All	4.0568	13.5846	1.74356	1.78965e-53	1.48892e-52	gi|462411176|gb|EMJ16225.1|	0	hypothetical protein PRUPE_ppa003386mg [Prunus persica]
		CL6634.Contig2_All	0.541	2.3058	2.09157	0.0151591	0.0196705	gi|460396337|ref|XP_004243732.1|	2.98e-10	PREDICTED: uncharacterized protein LOC101260449 [Solanum lycopersicum]
		CL6781.Contig3_All	2.2613	15.4666	2.77393	4.3519e-66	4.2703e-65	gi|359359232|gb|AEV41134.1|	9.68e-93	D2/4-type cyclin [Populus x canadensis]
		CL6985.Contig1_All	0.762	15.7828	4.37242	1.01056e-118	1.7012e-117	gi|359472731|ref|XP_002277195.2|	2.1e-84	PREDICTED: uncharacterized protein LOC100262769 [Vitis vinifera]
		CL7016.Contig1_All	20.9335	17.0492	-0.296109	0.0010002	0.00148724	gi|460373382|ref|XP_004232499.1|	6.73e-81	PREDICTED: uncharacterized protein LOC101262473 [Solanum lycopersicum]
		CL7363.Contig4_All	1.7876	10.2432	2.51857	9.408e-66	9.20127e-65	gi|470141340|ref|XP_004306392.1|	8.57e-106	PREDICTED: uncharacterized protein LOC101309189 [Fragaria vesca subsp. vesca]
		CL7534.Contig2_All	0.0777	0.331	2.09084	0.0515002	0.0634869	gi|357116350|ref|XP_003559945.1|	3.11e-13	PREDICTED: RING-H2 finger protein ATL80-like [Brachypodium distachyon]
		CL7629.Contig3_All	3.7549	23.9235	2.67158	2.02242e-185	5.52584e-184	gi|449438897|ref|XP_004137224.1|	0	PREDICTED: probable rhamnose biosynthetic enzyme 1-like [Cucumis sativus]
		CL7778.Contig3_All	6.661	23.095	1.79377	3.15336e-75	3.4567e-74	gi|147862940|emb|CAN83206.1|	0	hypothetical protein VITISV_019937 [Vitis vinifera]
		CL8175.Contig1_All	0.3991	1.4528	1.86401	1.91708e-05	3.45289e-05	gi|242090507|ref|XP_002441086.1|	7.51e-09	hypothetical protein SORBIDRAFT_09g020125 [Sorghum bicolor]
		CL8175.Contig2_All	0.1406	1.1236	2.99846	1.435e-06	2.91173e-06	gi|38346102|emb|CAE01963.2|	1.11e-06	OSJNBa0085H03.4 [Oryza sativa Japonica Group]
		CL8349.Contig4_All	0.0683	0.4003	2.55112	0.00927132	0.0123127	gi|470147250|ref|XP_004309228.1|	1.45e-142	PREDICTED: uncharacterized protein MJ1365-like [Fragaria vesca subsp. vesca]
		CL8620.Contig2_All	301.382	263.986	-0.19113	3.73304e-20	1.55722e-19	gi|358008884|gb|AET99101.1|	1.65e-74	dehydration-responsive element-binding protein DREB4 [Solanum tuberosum]
		CL8702.Contig3_All	4.2984	14.7244	1.77634	8.03002e-81	9.36572e-80	gi|460383452|ref|XP_004237437.1|	0	PREDICTED: uncharacterized protein sll1770-like [Solanum lycopersicum]
		CL9311.Contig2_All	76.6982	94.1331	0.295509	6.12884e-16	2.17818e-15	gi|225428408|ref|XP_002283712.1|	0	PREDICTED: diaminopimelate decarboxylase 2, chloroplastic isoform 1 [Vitis vinifera]
		CL9493.Contig2_All	1.3785	2.6437	0.939459	0.00361774	0.00502694	gi|357481963|ref|XP_003611267.1|	3.42e-108	Thylakoid lumenal protein [Medicago truncatula]
		CL9755.Contig2_All	1.763	2.8971	0.716577	0.00268648	0.00382226	gi|225464720|ref|XP_002263190.1|	0	PREDICTED: coproporphyrinogen-III oxidase, chloroplastic-like [Vitis vinifera]
		CL9813.Contig3_All	0.6972	15.1044	4.43725	4.99788e-46	3.71303e-45	gi|399106778|gb|AFP20222.1|	7.67e-72	MAP kinase [Nicotiana tabacum]
		CL10860.Contig2_All						no hit found
		CL11394.Contig2_All	3.5033	25.3193	2.85345	1.43154e-95	1.93367e-94	gi|225445286|ref|XP_002281208.1|	1.22e-85	PREDICTED: uncharacterized protein LOC100245606 isoform 1 [Vitis vinifera]
		CL11622.Contig3_All	0.1389	3.3298	4.58332	2.01804e-12	6.13695e-12	gi|460371853|ref|XP_004231749.1|	5.13e-33	PREDICTED: uncharacterized protein LOC101259596 [Solanum lycopersicum]
		CL12115.Contig1_All	1.1488	8.9673	2.96455	3.79376e-60	3.45914e-59	gi|462415434|gb|EMJ20171.1|	0	hypothetical protein PRUPE_ppa003851mg [Prunus persica]
		CL12115.Contig2_All	2.6229	7.7246	1.5583	3.10914e-24	1.4642e-23	gi|462415434|gb|EMJ20171.1|	0	hypothetical protein PRUPE_ppa003851mg [Prunus persica]
		CL12255.Contig3_All	3201.42	39.6653	-6.33469	0	0	gi|327533498|gb|AEA92686.1|	0	3-hydroxy-3-methylglutaryl coenzyme A [Taraxacum kok-saghyz]
		Unigene1046_All	10.7147	23.6019	1.13931	2.65364e-10	7.14679e-10	gi|460391896|ref|XP_004241554.1|	5.81e-14	PREDICTED: serine/threonine-protein kinase AtPK2/AtPK19-like [Solanum lycopersicum]
		Unigene1346_All	0.046	5.4888	6.89871	2.99976e-34	1.79695e-33	gi|255537161|ref|XP_002509647.1|	3.3e-111	Tellurite resistance protein tehA, putative [Ricinus communis]
		Unigene2367_All	0.0362	0.7332	4.34015	1.37096e-19	5.6069e-19	gi|359481576|ref|XP_002278416.2|	0	PREDICTED: transcription elongation factor SPT6-like [Vitis vinifera]
		Unigene2368_All	0	0.1671	7.38457	4.84922e-07	1.03163e-06	gi|359481576|ref|XP_002278416.2|	0	PREDICTED: transcription elongation factor SPT6-like [Vitis vinifera]
		Unigene2573_All	1.7888	18.7104	3.38678	3.75184e-139	7.45398e-138	gi|255538200|ref|XP_002510165.1|	0	skip-2, putative [Ricinus communis]
		Unigene2625_All	0.4074	2.92	2.84145	9.19094e-14	2.97917e-13	gi|186478113|ref|NP_171901.3|	4.51e-10	histone-lysine N-methyltransferase SUVR1 [Arabidopsis thaliana]
		Unigene2708_All	6.9402	70.2476	3.3394	0	0	gi|470117837|ref|XP_004295054.1|	6.03e-63	PREDICTED: uncharacterized protein LOC101299846 isoform 1 [Fragaria vesca subsp. vesca]
		Unigene3963_All	0	1.7598	10.7812	0.00292332	0.0041276	no hit found
		Unigene4087_All	129.195	108.632	-0.250096	2.87322e-17	1.07734e-16	gi|407947988|gb|AFU52649.1|	3.05e-155	beta-1,3-glucanase 14 [Solanum tuberosum]
		Unigene4509_All	0.8636	4.9075	2.50655	5.8861e-06	1.12229e-05	no hit found
		Unigene4714_All	0.0452	0.229	2.34095	0.000907028	0.00135152	gi|460405667|ref|XP_004248297.1|	0	PREDICTED: peroxisome biogenesis protein 5-like [Solanum lycopersicum]
		Unigene4732_All	0.3716	2.1035	2.50097	4.12474e-26	2.0429e-25	gi|225441573|ref|XP_002281426.1|	0	PREDICTED: eukaryotic translation initiation factor 3 subunit C-like [Vitis vinifera]
		Unigene4875_All	2.4157	14.4569	2.58125	1.76934e-91	2.29435e-90	gi|225450464|ref|XP_002280159.1|	0	PREDICTED: probable receptor-like protein kinase At2g42960 [Vitis vinifera]
		Unigene5039_All	5.4731	3.6892	-0.56905	0.014413	0.0187439	gi|357447461|ref|XP_003594006.1|	8.67e-85	Tubby-like F-box protein [Medicago truncatula]
		Unigene6140_All	0	2.5396	11.3104	3.76508e-05	6.59488e-05	no hit found
		Unigene7133_All	0.1908	0.2032	0.0908392	0.914348	0.922589	no hit found
		Unigene7797_All	1.2012	11.2516	3.22758	4.2574e-121	7.33448e-120	gi|225446635|ref|XP_002281104.1|	0	PREDICTED: uncharacterized protein LOC100262654 isoform 1 [Vitis vinifera]
		Unigene7863_All	9.0922	39.7156	2.127	4.02968e-186	1.1078e-184	gi|462400694|gb|EMJ06251.1|	0	hypothetical protein PRUPE_ppa004296mg [Prunus persica]
		Unigene8124_All	0.765	10.0723	3.71879	1.51145e-38	9.86412e-38	gi|449519641|ref|XP_004166843.1|	1.61e-17	PREDICTED: uncharacterized protein LOC101226094 [Cucumis sativus]
		Unigene8256_All	4.6033	23.7684	2.3683	2.84038e-61	2.63043e-60	gi|357487189|ref|XP_003613882.1|	2.77e-90	Multiple myeloma tumor-associated protein-like protein [Medicago truncatula]
		Unigene9118_All	0.3083	14.0151	5.5065	2.42362e-36	1.51978e-35	gi|297740636|emb|CBI30818.3|	4.2e-20	unnamed protein product [Vitis vinifera]
		Unigene10642_All	7.3999	197.875	4.74094	0	0	gi|359490749|ref|XP_003634154.1|	1.81e-99	PREDICTED: 30S ribosomal protein 1, chloroplastic-like [Vitis vinifera]
		Unigene11684_All	2.5349	5.7875	1.19101	0.00128659	0.00190012	no hit found
		Unigene11694_All	0.9919	30.6484	4.94947	2.96498e-69	3.03305e-68	gi|357439857|ref|XP_003590206.1|	2.33e-07	hypothetical protein MTR_1g045930 [Medicago truncatula]
		Unigene11818_All	7.5859	15.5174	1.03249	6.73874e-28	3.49701e-27	gi|255555981|ref|XP_002519025.1|	0	Splicing factor 3B subunit, putative [Ricinus communis]
		Unigene12034_All	3.1667	37.8034	3.57746	2.79046e-217	9.13308e-216	gi|449437482|ref|XP_004136521.1|	3.53e-88	PREDICTED: 33 kDa ribonucleoprotein, chloroplastic-like [Cucumis sativus]
		Unigene12363_All	107.503	70.6862	-0.604879	1.40433e-25	6.85487e-25	gi|338227614|gb|AEI90836.1|	1.62e-61	RBX1 [Hevea brasiliensis]
		Unigene12951_All	6.5	19.9235	1.61596	3.92904e-49	3.0723e-48	gi|297739968|emb|CBI30150.3|	1.47e-39	unnamed protein product [Vitis vinifera]
		Unigene13811_All	0.4765	9.9007	4.37698	3.5451e-20	1.47944e-19	gi|224113265|ref|XP_002332611.1|	1.28e-21	predicted protein [Populus trichocarpa]
		Unigene14039_All	5.6348	2.1965	-1.35916	0.00108573	0.00161358	gi|118482660|gb|ABK93249.1|	2.83e-24	unknown [Populus trichocarpa]
		Unigene14282_All	229.995	70.3562	-1.70885	0	0	gi|470135463|ref|XP_004303534.1|	5.75e-121	PREDICTED: uncharacterized protein LOC101297359 [Fragaria vesca subsp. vesca]
		Unigene14603_All	2.3174	7.8329	1.75704	6.27662e-10	1.65466e-09	gi|460368585|ref|XP_004230146.1|	5.61e-21	PREDICTED: probable translation initiation factor eIF-2B subunit epsilon-like [Solanum lycopersicum]
		Unigene15345_All	0.4153	10.3362	4.63741	2.439e-83	2.92229e-82	gi|147810954|emb|CAN72229.1|	5.2e-70	hypothetical protein VITISV_024734 [Vitis vinifera]
		Unigene16598_All	73.6436	59.1756	-0.315558	1.59403e-05	2.92953e-05	gi|449442381|ref|XP_004138960.1|	2.12e-25	PREDICTED: uncharacterized protein LOC101214231 [Cucumis sativus]
		Unigene16716_All	2.6915	7.4424	1.46736	5.5434e-17	2.05242e-16	gi|296088173|emb|CBI35665.3|	6.3e-83	unnamed protein product [Vitis vinifera]
		Unigene17030_All	2.5697	14.1571	2.46185	1.23549e-31	6.98263e-31	gi|225441953|ref|XP_002263152.1|	5.85e-63	PREDICTED: protein STRUBBELIG-RECEPTOR FAMILY 6-like isoform 2 [Vitis vinifera]
		Unigene17050_All	0.8237	43.4251	5.72027	0	0	gi|297807951|ref|XP_002871859.1|	1.4e-62	hypothetical protein ARALYDRAFT_488793 [Arabidopsis lyrata subsp. lyrata]
		Unigene19031_All	21.5484	38.5565	0.839393	4.24944e-47	3.21766e-46	gi|225448843|ref|XP_002282535.1|	0	PREDICTED: beta-hexosaminidase subunit B2 [Vitis vinifera]
		Unigene19329_All	6.0978	32.2597	2.40337	2.41254e-257	9.66266e-256	gi|359493041|ref|XP_002267014.2|	0	PREDICTED: uncharacterized protein LOC100242745 [Vitis vinifera]
		Unigene19351_All	8.6689	19.043	1.13534	2.29104e-25	1.11203e-24	gi|225436055|ref|XP_002276040.1|	9.63e-88	PREDICTED: uncharacterized protein LOC100263294 [Vitis vinifera]
		Unigene19951_All	1.2494	12.1783	3.28501	5.16662e-49	4.03178e-48	gi|300175007|emb|CBK20318.2|	4.87e-06	unnamed protein product [Blastocystis hominis]
		Unigene19968_All	12.8258	37.0053	1.52868	1.56642e-47	1.19452e-46	gi|333696835|gb|AEF79998.1|	1.29e-117	PHD finger family protein [Corylus heterophylla]
		Unigene20007_All	7.9864	20.5221	1.36156	2.68984e-22	1.1973e-21	gi|460395790|ref|XP_004243464.1|	2.03e-64	PREDICTED: transmembrane protein 97-like [Solanum lycopersicum]
		Unigene20082_All	0.8313	14.7034	4.14464	1.39111e-136	2.70759e-135	gi|225461679|ref|XP_002283164.1|	0	PREDICTED: uncharacterized protein LOC100248749 [Vitis vinifera]
		Unigene21150_All	0.7004	6.3967	3.19108	1.27905e-12	3.91543e-12	gi|238479678|ref|NP_001154594.1|	3.6e-09	protein dehydration-INDUCED 19-4 [Arabidopsis thaliana]
		Unigene21222_All	0.3399	0.6743	0.98828	0.00240402	0.00343168	gi|166245160|dbj|BAG06272.1|	0	cellulose synthase Z632 [Zinnia elegans]
		Unigene21625_All	9.756	103.573	3.40821	0	0	gi|460412705|ref|XP_004251738.1|	2.6e-43	PREDICTED: uncharacterized protein LOC101263976 [Solanum lycopersicum]
		Unigene21658_All	0.7688	9.3995	3.6119	2.17198e-188	6.06013e-187	gi|297743976|emb|CBI36946.3|	0	unnamed protein product [Vitis vinifera]
		Unigene22168_All	2.7256	5.9155	1.11793	0.0007048	0.0010593	gi|23307803|gb|AAN17830.1|	2.21e-16	Myb-like protein P [Saussurea medusa]
		Unigene23311_All	1.22	6.6293	2.44198	1.44305e-08	3.44249e-08	gi|226235305|dbj|BAH47608.1|	1.52e-38	auxin:hydrogen symporter/transporter [Zinnia violacea]
		Unigene23634_All	7.1391	4.7953	-0.574121	0.0168976	0.0217641	gi|460394727|ref|XP_004242946.1|	2.48e-46	PREDICTED: pollen-specific protein SF21-like [Solanum lycopersicum]
		Unigene23759_All	7.9503	1.1049	-2.84709	2.09234e-08	4.96724e-08	gi|283488505|gb|ADB24774.1|	3.04e-15	rhamnose synthase [Gossypium hirsutum]
		Unigene23840_All	1.816	0.2419	-2.90828	0.027712	0.0348842	no hit found
		Unigene24678_All	9.7011	3.1534	-1.62124	1.89625e-10	5.13954e-10	gi|110227022|gb|ABG56530.1|	1.07e-37	isopenteyl diphosphate isomerase [Artemisia annua]
		Unigene25436_All	3.3224	5.6639	0.76957	0.103726	0.123335	no hit found
		Unigene26669_All	0.4421	3.1091	2.81405	9.41196e-07	1.95088e-06	gi|55167955|gb|AAV43824.1|	3.1e-06	hypothetical protein [Oryza sativa Japonica Group]
		Unigene26777_All	0.1429	11.4179	6.32015	3.5138e-66	3.45213e-65	gi|470103030|ref|XP_004287949.1|	4.66e-115	PREDICTED: probable beta-1,3-galactosyltransferase 2-like [Fragaria vesca subsp. vesca]
		Unigene30123_All						no hit found
		Unigene32939_All	0	0.4264	8.73606	0.053204	0.0653458	gi|356501354|ref|XP_003519490.1|	6.2e-06	PREDICTED: uncharacterized protein LOC100792637 [Glycine max]
		Unigene33010_All						gi|225464240|ref|XP_002267372.1|	1.83e-40	PREDICTED: uncharacterized protein At4g13200, chloroplastic [Vitis vinifera]
		Unigene33180_All						no hit found
		Unigene33249_All						no hit found
		Unigene33600_All						no hit found
		Unigene33901_All						no hit found
		Unigene34632_All						gi|7489001|pir||S14983	1.93e-07	extensin class I (clone w10-1 L) - tomato (fragment)
		Unigene38917_All	0.5668	3.1202	2.46073	1.03441e-05	1.92015e-05	no hit found
		Unigene40314_All	0.8036	7.5158	3.22538	2.3051e-16	8.33415e-16	no hit found
		Unigene45009_All	0.3073	0.4911	0.676369	0.629056	0.64631	no hit found
		Unigene49414_All	0	3.4466	11.751	1.00159e-06	2.04932e-06	no hit found
miR5023	2	CL2750.Contig1_All	0.7129	15.2554	4.41948	5.02048e-60	4.57195e-59	gi|357446825|ref|XP_003593688.1|	3.11e-17	hypothetical protein MTR_2g015020 [Medicago truncatula]
		Unigene16832_All	5.4945	13.7869	1.32724	2.56974e-21	1.11183e-20	gi|255553843|ref|XP_002517962.1|	1.04e-122	Peroxisomal membrane protein, putative [Ricinus communis]
miR5024	0	no target found
miR5025	0	no target found
miR5026	0	no target found
miR5029	0	no target found
miR5030	0	no target found
miR5031	1	Unigene2586_All	3.9819	24.188	2.60276	3.7973e-200	1.13095e-198	gi|255569399|ref|XP_002525667.1|	0	conserved hypothetical protein [Ricinus communis]
miR5037	1	Unigene47796_All	0	3.8487	11.9102	1.00159e-06	2.068e-06	no hit found
miR5040	0	no target found
miR5041	1	CL2519.Contig1_All	0	2.1703	11.0837	1.82287e-05	3.30015e-05	no hit found
miR5048	0	no target found
miR5049	1	CL5423.Contig2_All	2.1152	0.9659	-1.13085	0.00906906	0.0120685	gi|15077107|gb|AAK83073.1|AF288920_1	1.42e-91	putative cytosolic NADP-malic enzyme [Flaveria pringlei]
miR5052	3	CL1659.Contig2_All	0.8033	3.7659	2.22898	0.0005012	0.000774153	no hit found
		CL3405.Contig2_All	458.375	702.049	0.615042	0	0	gi|268376309|gb|ACZ04920.1|	0	argonaute 4-like protein [Pelargonium x hortorum]
		Unigene14456_All	9.0143	7.0551	-0.353549	0.0420248	0.0521484	gi|225430428|ref|XP_002285428.1|	4.65e-46	PREDICTED: uncharacterized protein LOC100266438 [Vitis vinifera]
miR5054	0	no target found
miR5055	14	CL145.Contig3_All	0.3768	1.1668	1.63069	3.7164e-09	9.25921e-09	gi|460387507|ref|XP_004239418.1|	0	PREDICTED: uncharacterized protein LOC101246632 [Solanum lycopersicum]
		CL145.Contig7_All	5.1187	3.8118	-0.425305	0.0678468	0.0817073	gi|359472695|ref|XP_002279073.2|	1.83e-21	PREDICTED: uncharacterized protein LOC100247382 [Vitis vinifera]
		CL145.Contig8_All	1.4648	0.7023	-1.06054	0.0638842	0.0770136	gi|359472695|ref|XP_002279073.2|	1.07e-21	PREDICTED: uncharacterized protein LOC100247382 [Vitis vinifera]
		CL145.Contig9_All	1.8982	0.6742	-1.49338	0.00471432	0.00649253	gi|359472695|ref|XP_002279073.2|	8.79e-22	PREDICTED: uncharacterized protein LOC100247382 [Vitis vinifera]
		CL799.Contig1_All	40.9325	51.419	0.329055	1.24331e-13	4.00554e-13	gi|225452472|ref|XP_002278444.1|	0	PREDICTED: formate dehydrogenase, mitochondrial [Vitis vinifera]
		CL799.Contig4_All	0	5.1673	12.3352	3.54958e-16	1.27482e-15	no hit found
		CL7291.Contig1_All	0.9295	4.0907	2.13782	7.80236e-13	2.41802e-12	gi|255540657|ref|XP_002511393.1|	1.46e-20	hypothetical protein RCOM_1510520 [Ricinus communis]
		CL7291.Contig2_All	0	1.03	10.0084	1.82287e-05	3.30625e-05	gi|255540657|ref|XP_002511393.1|	1.63e-14	hypothetical protein RCOM_1510520 [Ricinus communis]
		CL9821.Contig14_All	0	0.8306	9.69801	4.2729e-06	8.29925e-06	no hit found
		CL9821.Contig16_All	0	1.2381	10.2739	1.82287e-05	3.33098e-05	no hit found
		Unigene21100_All	0.0641	0.6145	3.26102	0.000126937	0.000210995	gi|147784275|emb|CAN68345.1|	1.12e-47	hypothetical protein VITISV_004019 [Vitis vinifera]
		Unigene24364_All	11.0861	0	-13.4365	5.04674e-28	2.62286e-27	no hit found
		Unigene28004_All	0	0.6729	9.39425	0.053204	0.0652969	no hit found
		Unigene33571_All	0	0.1672	7.38543	0.053204	0.0654157	gi|147784275|emb|CAN68345.1|	9.14e-42	hypothetical protein VITISV_004019 [Vitis vinifera]
miR5056	0	no target found
miR5057	0	no target found
miR5058	0	no target found
miR5059	0	no target found
miR5060	2	CL9368.Contig1_All	6.2008	25.1243	2.01856	8.1578e-119	1.37504e-117	gi|89953444|gb|ABD83317.1|	6.17e-08	Fgenesh protein 73 [Beta vulgaris]
		Unigene21513_All	5.9142	25.0793	2.08424	2.412e-93	3.18997e-92	gi|460384383|ref|XP_004237891.1|	1.4e-131	PREDICTED: cyclin-H1-1-like [Solanum lycopersicum]
miR5066	1	Unigene14313_All	0.7118	25.5224	5.16415	0	0	gi|19570247|dbj|BAB86283.1|	0	kinesin-like protein NACK1 [Nicotiana tabacum]
miR5068	1	Unigene48520_All	0.248	3.4347	3.79177	7.21438e-07	1.5068e-06	gi|168033436|ref|XP_001769221.1|	8.46e-21	predicted protein [Physcomitrella patens subsp. patens]
miR5070	26	CL1147.Contig4_All	0.0122	0.1042	3.0944	0.0164952	0.0213192	gi|302141758|emb|CBI18961.3|	1.1e-166	unnamed protein product [Vitis vinifera]
		CL1147.Contig5_All	0.1746	3.76	4.42861	2.48796e-70	2.57589e-69	gi|302141758|emb|CBI18961.3|	5.26e-173	unnamed protein product [Vitis vinifera]
		CL1147.Contig6_All	0.0995	0.424	2.0913	5.80654e-07	1.21855e-06	gi|340007733|gb|AEK26572.1|	0	cryptochrome 1.2 [Populus tremula]
		CL1147.Contig9_All	0	1.0352	10.0157	6.24552e-09	1.53745e-08	gi|462418862|gb|EMJ23125.1|	2.16e-81	hypothetical protein PRUPE_ppa000052mg [Prunus persica]
		CL1147.Contig10_All	0.0142	0.0909	2.67839	0.057504	0.0695485	gi|302141758|emb|CBI18961.3|	9.33e-167	unnamed protein product [Vitis vinifera]
		CL1147.Contig11_All	0	0.7518	9.55421	3.0238e-09	7.60791e-09	gi|462418862|gb|EMJ23125.1|	3.45e-81	hypothetical protein PRUPE_ppa000052mg [Prunus persica]
		CL1147.Contig12_All	0.2017	0.9402	2.22076	1.17373e-14	3.96392e-14	gi|340007733|gb|AEK26572.1|	0	cryptochrome 1.2 [Populus tremula]
		CL1147.Contig13_All	0	0.9385	9.87421	1.28999e-08	3.11087e-08	gi|462418862|gb|EMJ23125.1|	3.24e-77	hypothetical protein PRUPE_ppa000052mg [Prunus persica]
		CL1147.Contig16_All	0	1.6781	10.7126	3.89448e-11	1.10351e-10	gi|462418862|gb|EMJ23125.1|	1.51e-81	hypothetical protein PRUPE_ppa000052mg [Prunus persica]
		CL1147.Contig17_All	0.0674	1.7952	4.73525	6.53308e-14	2.13166e-13	gi|462418862|gb|EMJ23125.1|	5.09e-135	hypothetical protein PRUPE_ppa000052mg [Prunus persica]
		CL1147.Contig21_All						no hit found
		CL1489.Contig1_All	37.8553	23.924	-0.662037	7.24236e-11	2.02086e-10	gi|462394889|gb|EMJ00688.1|	2.81e-25	hypothetical protein PRUPE_ppb011482mg [Prunus persica]
		CL11264.Contig2_All	0	1.1282	10.1398	0.00033176	0.000518363	gi|224137198|ref|XP_002327066.1|	2.02e-21	predicted protein [Populus trichocarpa]
		CL12579.Contig9_All	0.237	0.609	1.36156	0.000656834	0.00100485	gi|340007733|gb|AEK26572.1|	0	cryptochrome 1.2 [Populus tremula]
		CL12579.Contig11_All	0.1452	0.4922	1.7612	0.000149497	0.000247587	gi|340007733|gb|AEK26572.1|	0	cryptochrome 1.2 [Populus tremula]
		Unigene7080_All	0	0.7212	9.49426	3.0238e-09	7.59816e-09	gi|462418862|gb|EMJ23125.1|	5e-77	hypothetical protein PRUPE_ppa000052mg [Prunus persica]
		Unigene7081_All	0.1427	0.8296	2.53943	3.02292e-10	8.13098e-10	gi|340007733|gb|AEK26572.1|	0	cryptochrome 1.2 [Populus tremula]
		Unigene7082_All	0.1465	0.4965	1.76089	0.000149497	0.000247592	gi|340007733|gb|AEK26572.1|	0	cryptochrome 1.2 [Populus tremula]
		Unigene7083_All	0.2234	3.7813	4.08118	2.70124e-67	2.69467e-66	gi|340007733|gb|AEK26572.1|	0	cryptochrome 1.2 [Populus tremula]
		Unigene21696_All	1.1503	9.7366	3.08141	2.27208e-27	1.16345e-26	gi|359476208|ref|XP_002263074.2|	5.96e-81	PREDICTED: uncharacterized protein sll0005-like [Vitis vinifera]
		Unigene22612_All	0.2852	2.5827	3.17883	1.22181e-07	2.71347e-07	no hit found
		Unigene27804_All						gi|317106659|dbj|BAJ53163.1|	1.34e-31	JHL10I11.9 [Jatropha curcas]
		Unigene32917_All						gi|317106659|dbj|BAJ53163.1|	1.8e-31	JHL10I11.9 [Jatropha curcas]
		Unigene32918_All						no hit found
		Unigene33538_All	0	3.0543	11.5766	2.66442e-08	6.22715e-08	no hit found
		Unigene35312_All	0	0.111	6.79442	0.468808	0.501499	no hit found
miR5071	0	no target found
miR5072	1	CL6103.Contig1_All	16.9055	51.8678	1.61735	1.08444e-71	1.14234e-70	gi|211909307|gb|ACJ12926.1|	2.83e-56	WRKY transcription factor 1 [Artemisia annua]
miR5076	0	no target found
miR5077	5	CL5524.Contig2_All	6.5526	13.2799	1.0191	2.4053e-26	1.20077e-25	gi|224085587|ref|XP_002307628.1|	0	glycosyltransferase, CAZy family GT8 [Populus trichocarpa]
		Unigene222_All	10.4551	3.425	-1.61003	8.97288e-27	4.53034e-26	gi|460406747|ref|XP_004248821.1|	2.81e-118	PREDICTED: uncharacterized protein LOC101252443 [Solanum lycopersicum]
		Unigene3190_All	0	9.1651	13.1619	1.85466e-51	1.4997e-50	gi|147775084|emb|CAN77202.1|	4.74e-20	hypothetical protein VITISV_001593 [Vitis vinifera]
		Unigene38588_All	0.2281	1.2154	2.41369	0.105485	0.125159	no hit found
		Unigene44170_All	1.4719	4.7047	1.67642	0.00255176	0.00363812	gi|460409676|ref|XP_004250264.1|	2.79e-16	PREDICTED: acyl-CoA--sterol O-acyltransferase 1-like [Solanum lycopersicum]
miR5078	1	CL10134.Contig1_All	0.2226	4.5058	4.33926	1.13349e-05	2.10009e-05	gi|334183132|ref|NP_175246.2|	1.18e-14	serine/threonine-protein phosphatase 7-like protein [Arabidopsis thaliana]
miR5079	0	no target found
miR5081	0	no target found
miR5083	1	CL601.Contig4_All	7.2914	4.7047	-0.632093	1.00833e-06	2.06259e-06	gi|359486369|ref|XP_002273875.2|	3.41e-172	PREDICTED: laccase-12-like [Vitis vinifera]
miR5084	0	no target found
miR5085	0	no target found
miR5086	0	no target found
miR5138	2	CL7663.Contig1_All	0.1081	4.1472	5.2617	2.9558e-30	1.61885e-29	gi|297743386|emb|CBI36253.3|	2.47e-160	unnamed protein product [Vitis vinifera]
		CL7663.Contig2_All	0.3285	9.1007	4.79201	3.6507e-61	3.37541e-60	gi|297743386|emb|CBI36253.3|	6.16e-156	unnamed protein product [Vitis vinifera]
miR5139	27	CL928.Contig2_All	0.7491	11.1971	3.90182	1.37046e-107	2.08012e-106	gi|462418810|gb|EMJ23073.1|	2.15e-109	hypothetical protein PRUPE_ppa001923mg [Prunus persica]
		CL1190.Contig15_All	0	1.3305	10.3778	4.02834e-17	1.49928e-16	gi|297741276|emb|CBI32407.3|	0	unnamed protein product [Vitis vinifera]
		CL2200.Contig3_All	0.0887	1.0705	3.59321	2.36304e-08	5.58793e-08	no hit found
		CL2200.Contig5_All	0.0396	0.4006	3.33859	6.7304e-05	0.000115624	no hit found
		CL2200.Contig7_All	0.0571	0.578	3.33951	6.7304e-05	0.000115557	no hit found
		CL2200.Contig8_All	0.0473	0.6045	3.67583	2.6745e-06	5.28198e-06	no hit found
		CL8649.Contig2_All	0.0241	3.7416	7.27848	7.56916e-45	5.52023e-44	gi|359479413|ref|XP_002272391.2|	1.08e-67	PREDICTED: uncharacterized protein LOC100243144 [Vitis vinifera]
		CL8735.Contig2_All	0.0542	0.1732	1.67607	0.336638	0.36889	gi|462402367|gb|EMJ07924.1|	2.63e-07	hypothetical protein PRUPE_ppa024702mg [Prunus persica]
		CL9848.Contig1_All	0.2007	6.0134	4.90507	1.31086e-59	1.18823e-58	gi|462413140|gb|EMJ18189.1|	0	hypothetical protein PRUPE_ppa002590mg [Prunus persica]
		CL11058.Contig2_All	0.1518	5.1741	5.09106	1.26818e-26	6.3769e-26	gi|225434462|ref|XP_002278049.1|	5.99e-77	PREDICTED: UDP-glycosyltransferase 87A2-like [Vitis vinifera]
		CL12042.Contig1_All	2.0494	11.3503	2.46946	4.97594e-158	1.13859e-156	gi|296087564|emb|CBI34153.3|	0	unnamed protein product [Vitis vinifera]
		CL12193.Contig1_All	0	2.6539	11.3739	1.13668e-07	2.52817e-07	gi|147865272|emb|CAN84102.1|	7.86e-11	hypothetical protein VITISV_041248 [Vitis vinifera]
		Unigene7565_All	12.3473	38.857	1.65398	3.73294e-39	2.4618e-38	gi|462414991|gb|EMJ19728.1|	1.14e-34	hypothetical protein PRUPE_ppa012628mg [Prunus persica]
		Unigene14584_All	2.5563	4.5223	0.823	2.4425e-06	4.8377e-06	gi|460384063|ref|XP_004237734.1|	0	PREDICTED: serine carboxypeptidase-like 42-like [Solanum lycopersicum]
		Unigene21003_All	6.3667	2.0727	-1.61903	0.000506738	0.00078143	no hit found
		Unigene24588_All	2.579	7.3979	1.5203	0.000641374	0.000981481	no hit found
		Unigene27060_All	0	0.3642	8.50859	0.226976	0.255043	no hit found
		Unigene29247_All						no hit found
		Unigene30271_All	0	0.1594	7.31651	0.468808	0.504974	gi|147819992|emb|CAN60557.1|	2.56e-09	hypothetical protein VITISV_035871 [Vitis vinifera]
		Unigene31344_All						gi|147827119|emb|CAN62181.1|	5.78e-70	hypothetical protein VITISV_044399 [Vitis vinifera]
		Unigene34705_All						no hit found
		Unigene36298_All	0	0.2407	7.91109	0.468808	0.491851	no hit found
		Unigene36398_All	0.201	0	-7.65105	0.532196	0.552264	no hit found
		Unigene39885_All	0	6.3411	12.6305	6.46018e-15	2.2077e-14	no hit found
		Unigene49099_All	0	3.7789	11.8838	2.13984e-12	6.49703e-12	no hit found
[truncated: 2,714 more rows]

## Sheet: Targets for novel miRNAs
miRNA name	Target number	Target ID	Glandular trichomes FPKM	Leaves FPKM	log2Ratio(Leaves/ Glandular trichomes)	P-value	FDR	Subject_ID	E-value	Subject_annotation
novel_mir_1	0	no target found
novel_mir_2	0	no target found
novel_mir_3	2	CL4228.Contig2_All	0.9359	4.9856	2.41334	9.63664e-33	5.57971e-32	gi|147858172|emb|CAN83928.1|	0	hypothetical protein VITISV_036910 [Vitis vinifera]
		Unigene39751_All	0.2705	0.9608	1.82861	0.043509	0.0539543	no hit found
novel_mir_4	1	CL12505.Contig1_All	0.3849	8.2611	4.42378	1.47145e-138	2.90687e-137	gi|359489175|ref|XP_002264704.2|	1.02e-167	PREDICTED: TMV resistance protein N-like [Vitis vinifera]
novel_mir_5	0	no target found
novel_mir_6	0	no target found
novel_mir_7	13	CL1242.Contig3_All	0	2.2388	11.1285	3.76508e-05	6.61824e-05	gi|4585885|gb|AAD25558.1|AC005850_15	3.58e-11	Putative serine/threonine kinase [Arabidopsis thaliana]
		CL1325.Contig2_All	0	0.0527	5.71973	0.109891	0.128826	gi|357495241|ref|XP_003617909.1|	1.05e-45	Cytochrome c oxidase assembly protein COX15-like protein [Medicago truncatula]
		CL1325.Contig3_All	0	0.0508	5.66676	0.109891	0.130122	gi|357495241|ref|XP_003617909.1|	1.09e-45	Cytochrome c oxidase assembly protein COX15-like protein [Medicago truncatula]
		CL1325.Contig4_All	0	0.0521	5.70321	0.109891	0.128457	gi|357495241|ref|XP_003617909.1|	1.07e-45	Cytochrome c oxidase assembly protein COX15-like protein [Medicago truncatula]
		CL1325.Contig8_All	0	0.5459	9.09249	1.88553e-11	5.43189e-11	gi|357495241|ref|XP_003617909.1|	1.17e-45	Cytochrome c oxidase assembly protein COX15-like protein [Medicago truncatula]
		CL1325.Contig9_All	0	0.0667	6.05961	0.053204	0.0653378	gi|357495241|ref|XP_003617909.1|	1.11e-45	Cytochrome c oxidase assembly protein COX15-like protein [Medicago truncatula]
		CL1325.Contig10_All	0	0.0684	6.09592	0.053204	0.0650496	gi|357495241|ref|XP_003617909.1|	1.09e-45	Cytochrome c oxidase assembly protein COX15-like protein [Medicago truncatula]
		CL1325.Contig11_All	0	0.1038	6.69766	0.0124713	0.0164539	gi|357495241|ref|XP_003617909.1|	1.07e-45	Cytochrome c oxidase assembly protein COX15-like protein [Medicago truncatula]
		CL2135.Contig5_All	0	0.1567	7.29186	0.109891	0.128556	gi|297740242|emb|CBI30424.3|	2.77e-32	unnamed protein product [Vitis vinifera]
		CL2135.Contig6_All	0	0.0523	5.70874	0.468808	0.506344	gi|297740242|emb|CBI30424.3|	2.77e-32	unnamed protein product [Vitis vinifera]
		CL11805.Contig2_All	0.3535	7.6688	4.43922	4.76714e-56	4.11602e-55	gi|68137461|gb|AAY85659.1|	0	cell wall invertase 1 [Helianthus annuus]
		Unigene23225_All	0	2.5852	11.3361	1.17574e-13	3.79334e-13	gi|297740242|emb|CBI30424.3|	2.02e-32	unnamed protein product [Vitis vinifera]
		Unigene51728_All	1.0323	2.1998	1.09151	0.16724	0.192434	no hit found
novel_mir_8	6	CL7081.Contig1_All	1.7507	19.2361	3.45781	5.72198e-68	5.7552e-67	gi|462417231|gb|EMJ21968.1|	1.04e-40	hypothetical protein PRUPE_ppa024626mg [Prunus persica]
		CL7081.Contig2_All	0	4.6932	12.1964	1.95033e-17	7.35309e-17	gi|40644187|emb|CAC95120.1|	3.11e-42	TIR/NBS/LRR protein [Populus deltoides]
		CL10127.Contig3_All	0.188	2.8047	3.89904	1.26526e-10	3.47488e-10	gi|462396527|gb|EMJ02326.1|	1.89e-37	hypothetical protein PRUPE_ppa017276mg [Prunus persica]
		Unigene15498_All	0	1.4013	10.4526	7.77662e-05	0.000133256	gi|462396527|gb|EMJ02326.1|	1.76e-26	hypothetical protein PRUPE_ppa017276mg [Prunus persica]
		Unigene27574_All	0	0.0823	6.36282	0.468808	0.495623	gi|225433138|ref|XP_002285201.1|	1.04e-69	PREDICTED: pre-mRNA-splicing factor SLU7-A-like [Vitis vinifera]
		Unigene27575_All	0	0.3142	8.29554	0.053204	0.0647786	gi|357144547|ref|XP_003573331.1|	1.4e-63	PREDICTED: pre-mRNA-splicing factor SLU7-like [Brachypodium distachyon]
novel_mir_9	9	CL395.Contig1_All	0.1004	0.2139	1.09118	0.402792	0.438649	gi|224126841|ref|XP_002329486.1|	3.04e-36	predicted protein [Populus trichocarpa]
		CL1540.Contig1_All						no hit found
		CL1540.Contig3_All	0.0913	1.7501	4.26068	2.23446e-05	4.00524e-05	no hit found
		CL1540.Contig5_All	0.1555	0.911	2.55054	0.00927132	0.0123079	no hit found
		CL1540.Contig6_All	0	0.907	9.82496	0.00068524	0.00104002	no hit found
		CL1540.Contig7_All						no hit found
		Unigene24901_All	4.148	0	-12.0182	3.55994e-06	6.96699e-06	no hit found
		Unigene39017_All	0	0.3783	8.56339	0.226976	0.256124	no hit found
		Unigene47058_All	0.2183	7.676	5.13597	7.2199e-10	1.88381e-09	no hit found
novel_mir_10	1	CL8439.Contig2_All	0	5.7842	12.4979	3.3464e-27	1.70662e-26	no hit found
novel_mir_11	4	CL7803.Contig1_All	2.0623	13.4736	2.70781	8.24e-141	1.66048e-139	gi|297740067|emb|CBI30249.3|	0	unnamed protein product [Vitis vinifera]
		CL8797.Contig1_All	0.1037	4.972	5.58334	1.59753e-13	5.12435e-13	no hit found
		Unigene6176_All	0.2358	1.5074	2.67643	0.00512724	0.00703384	no hit found
		Unigene44694_All	1.0284	10.8417	3.39812	8.57472e-39	5.6189e-38	no hit found
novel_mir_12	5	CL2679.Contig1_All	0.0228	0.7786	5.09378	1.44975e-09	3.73922e-09	gi|224120632|ref|XP_002330913.1|	1.59e-85	predicted protein [Populus trichocarpa]
		CL2679.Contig2_All	0.088	1.0079	3.51771	4.13414e-10	1.09774e-09	gi|224120632|ref|XP_002330913.1|	1.66e-85	predicted protein [Populus trichocarpa]
		Unigene14670_All	2.9327	24.4164	3.05755	8.13626e-62	7.59699e-61	no hit found
		Unigene33925_All	0.2183	0.6203	1.50665	0.11771	0.136892	no hit found
		Unigene35624_All	0.2843	0.6058	1.09143	0.402792	0.438661	no hit found
novel_mir_13	0	no target found
novel_mir_14	0	no target found
novel_mir_15	0	no target found
novel_mir_16	2	Unigene34645_All	0.187	0.3985	1.09154	0.402792	0.438679	no hit found
		Unigene36765_All	1.6393	0	-10.6789	0.000366268	0.000570086	no hit found
novel_mir_17	3	CL11740.Contig1_All	0.142	2.5348	4.15791	5.8373e-17	2.15954e-16	no hit found
		Unigene19211_All	0.4175	12.7653	4.93431	6.78762e-76	7.5133e-75	gi|440576471|emb|CCO61905.1|	3.17e-49	FLC-like, partial [Cichorium intybus]
		Unigene39751_All	0.2705	0.9608	1.82861	0.043509	0.0539543	no hit found
novel_mir_18	6	CL1000.Contig10_All	0.0299	1.051	5.13547	1.00517e-18	3.98224e-18	gi|356552577|ref|XP_003544642.1|	0	PREDICTED: plasma membrane ATPase 4-like isoform 2 [Glycine max]
		CL1000.Contig11_All	0.0134	0.4574	5.09315	1.44975e-09	3.7409e-09	gi|356552577|ref|XP_003544642.1|	0	PREDICTED: plasma membrane ATPase 4-like isoform 2 [Glycine max]
		CL1000.Contig12_All	0	0.8062	9.65499	1.07162e-18	4.24089e-18	gi|225456641|ref|XP_002270344.1|	0	PREDICTED: ATPase 11, plasma membrane-type [Vitis vinifera]
		CL1000.Contig13_All	0.171	0.2243	0.391433	0.470556	0.49328	gi|334187024|ref|NP_001190870.1|	0	H(+)-ATPase 2 [Arabidopsis thaliana]
		CL1000.Contig14_All	0.1092	0.8307	2.92735	5.7305e-10	1.51268e-09	gi|225456641|ref|XP_002270344.1|	0	PREDICTED: ATPase 11, plasma membrane-type [Vitis vinifera]
		Unigene41992_All	0	5.3629	12.3888	5.36658e-25	2.57991e-24	gi|37781280|gb|AAP44392.1|	1.79e-50	nematode resistance-like protein [Solanum tuberosum]
novel_mir_19	7	CL3563.Contig1_All	0.046	1.1272	4.61497	7.36354e-07	1.53075e-06	gi|440576471|emb|CCO61905.1|	3.89e-11	FLC-like, partial [Cichorium intybus]
		Unigene12487_All	13.4992	20.3527	0.592346	3.7102e-14	1.22491e-13	gi|225457140|ref|XP_002283638.1|	3.12e-155	PREDICTED: U-box domain-containing protein 38-like [Vitis vinifera]
		Unigene21602_All	0.2693	1.7216	2.67646	6.4662e-08	1.47246e-07	gi|440576471|emb|CCO61905.1|	2.24e-51	FLC-like, partial [Cichorium intybus]
		Unigene21603_All	0.443	2.7926	2.65623	1.97039e-12	5.995e-12	gi|440576471|emb|CCO61905.1|	6.93e-35	FLC-like, partial [Cichorium intybus]
		Unigene21604_All	0.2814	1.542	2.45411	1.97717e-06	3.9779e-06	gi|440576471|emb|CCO61905.1|	1.2e-54	FLC-like, partial [Cichorium intybus]
		Unigene25939_All	0	0.6355	9.31175	3.76508e-05	6.64469e-05	gi|440576471|emb|CCO61905.1|	1.27e-10	FLC-like, partial [Cichorium intybus]
		Unigene25940_All	0	0.4536	8.82528	0.000160623	0.000264148	gi|440576471|emb|CCO61905.1|	1.8e-25	FLC-like, partial [Cichorium intybus]
novel_mir_20	0	no target found
novel_mir_21	5	CL7033.Contig1_All						no hit found
		CL7033.Contig2_All	1.7561	9.3554	2.41342	2.3087e-40	1.5586e-39	gi|224119394|ref|XP_002318061.1|	6.16e-41	predicted protein [Populus trichocarpa]
		CL10127.Contig1_All	0	5.6681	12.4686	6.24552e-09	1.53891e-08	gi|359493572|ref|XP_002270741.2|	1.91e-17	PREDICTED: uncharacterized protein LOC100261885 [Vitis vinifera]
		CL10127.Contig2_All	0.1275	3.8023	4.8983	2.33644e-08	5.52893e-08	gi|225460020|ref|XP_002269704.1|	9.45e-17	PREDICTED: TMV resistance protein N-like [Vitis vinifera]
		Unigene50427_All	0	2.8718	11.4877	3.76508e-05	6.61044e-05	no hit found
novel_mir_22	0	no target found
novel_mir_23	3	CL3019.Contig1_All	4.5127	1.8698	-1.27111	0.00369718	0.00513643	no hit found
		CL3458.Contig2_All	0	1.8941	10.8873	0.000160623	0.000262387	no hit found
		Unigene49032_All	0	3.1705	11.6305	2.66442e-08	6.24331e-08	no hit found
novel_mir_24	9	CL1242.Contig3_All	0	2.2388	11.1285	3.76508e-05	6.61824e-05	gi|4585885|gb|AAD25558.1|AC005850_15	3.58e-11	Putative serine/threonine kinase [Arabidopsis thaliana]
		CL1325.Contig2_All	0	0.0527	5.71973	0.109891	0.128826	gi|357495241|ref|XP_003617909.1|	1.05e-45	Cytochrome c oxidase assembly protein COX15-like protein [Medicago truncatula]
		CL1325.Contig3_All	0	0.0508	5.66676	0.109891	0.130122	gi|357495241|ref|XP_003617909.1|	1.09e-45	Cytochrome c oxidase assembly protein COX15-like protein [Medicago truncatula]
		CL1325.Contig4_All	0	0.0521	5.70321	0.109891	0.128457	gi|357495241|ref|XP_003617909.1|	1.07e-45	Cytochrome c oxidase assembly protein COX15-like protein [Medicago truncatula]
		CL1325.Contig8_All	0	0.5459	9.09249	1.88553e-11	5.43189e-11	gi|357495241|ref|XP_003617909.1|	1.17e-45	Cytochrome c oxidase assembly protein COX15-like protein [Medicago truncatula]
		CL1325.Contig9_All	0	0.0667	6.05961	0.053204	0.0653378	gi|357495241|ref|XP_003617909.1|	1.11e-45	Cytochrome c oxidase assembly protein COX15-like protein [Medicago truncatula]
		CL1325.Contig10_All	0	0.0684	6.09592	0.053204	0.0650496	gi|357495241|ref|XP_003617909.1|	1.09e-45	Cytochrome c oxidase assembly protein COX15-like protein [Medicago truncatula]
		CL1325.Contig11_All	0	0.1038	6.69766	0.0124713	0.0164539	gi|357495241|ref|XP_003617909.1|	1.07e-45	Cytochrome c oxidase assembly protein COX15-like protein [Medicago truncatula]
		CL11805.Contig2_All	0.3535	7.6688	4.43922	4.76714e-56	4.11602e-55	gi|68137461|gb|AAY85659.1|	0	cell wall invertase 1 [Helianthus annuus]
novel_mir_25	4	CL4636.Contig1_All	0.0091	7.2176	9.63144	7.66796e-233	2.72614e-231	gi|224053809|ref|XP_002297990.1|	0	multidrug resistance protein ABC transporter family [Populus trichocarpa]
		CL8279.Contig1_All	1.5633	2.2382	0.517744	0.123685	0.143704	gi|470149170|ref|XP_004310114.1|	4.69e-96	PREDICTED: delta(3,5)-Delta(2,4)-dienoyl-CoA isomerase, mitochondrial-like [Fragaria vesca subsp. vesca]
		CL8279.Contig2_All	1.6748	1.3504	-0.310602	0.395276	0.430926	gi|470149170|ref|XP_004310114.1|	4.15e-101	PREDICTED: delta(3,5)-Delta(2,4)-dienoyl-CoA isomerase, mitochondrial-like [Fragaria vesca subsp. vesca]
		Unigene44123_All	0.1435	3.3633	4.55075	1.46228e-06	2.95752e-06	gi|32492194|emb|CAE03534.1|	3.3e-09	OSJNBa0061C06.22 [Oryza sativa Japonica Group]
novel_mir_26	1	CL3143.Contig3_All	6.0951	17.1737	1.49448	1.07711e-165	2.58454e-164	gi|462396349|gb|EMJ02148.1|	0	hypothetical protein PRUPE_ppa000062mg [Prunus persica]
novel_mir_27	8	CL733.Contig1_All	0.0387	0.1925	2.31445	0.00504558	0.00693235	gi|404433802|dbj|BAM44535.1|	5.85e-112	polyprotein [Arabidopsis thaliana]
		CL733.Contig2_All	0.0255	0.1358	2.41291	0.016608	0.0213945	gi|404433802|dbj|BAM44535.1|	5.93e-112	polyprotein [Arabidopsis thaliana]
		CL5715.Contig1_All	0.6977	1.1894	0.769555	0.357594	0.390985	no hit found
		CL5715.Contig2_All	0.1267	7.9674	5.97462	8.02578e-18	3.07915e-17	no hit found
		Unigene3683_All	6.0593	7.1239	0.233516	0.0739892	0.0887866	gi|218188761|gb|EEC71188.1|	5.61e-15	hypothetical protein OsI_03078 [Oryza sativa Indica Group]
		Unigene38871_All	0.3624	3.1942	3.1398	3.21716e-18	1.25155e-17	gi|222625020|gb|EEE59152.1|	6.88e-18	hypothetical protein OsJ_11060 [Oryza sativa Japonica Group]
		Unigene38872_All	0.197	1.1335	2.52452	3.10368e-05	5.52364e-05	gi|218186657|gb|EEC69084.1|	5.01e-16	hypothetical protein OsI_37972 [Oryza sativa Indica Group]
		Unigene38873_All	0.0686	1.7167	4.64529	5.1288e-13	1.60144e-12	gi|218186657|gb|EEC69084.1|	4.66e-16	hypothetical protein OsI_37972 [Oryza sativa Indica Group]
novel_mir_28	1	CL8439.Contig2_All	0	5.7842	12.4979	3.3464e-27	1.70662e-26	no hit found
novel_mir_29	3	CL8967.Contig3_All	139.804	107.816	-0.374828	9.05504e-22	3.97055e-21	gi|470116092|ref|XP_004294220.1|	1.16e-69	PREDICTED: probable glutathione S-transferase-like [Fragaria vesca subsp. vesca]
		CL11483.Contig1_All	15.18	14.166	-0.0997393	0.165674	0.190697	gi|225462733|ref|XP_002268992.1|	0	PREDICTED: cyclic nucleotide-gated ion channel 1 [Vitis vinifera]
		Unigene19414_All	18.8639	5.6008	-1.75192	9.4578e-55	8.01113e-54	gi|470116066|ref|XP_004294207.1|	6.92e-59	PREDICTED: vinorine synthase-like [Fragaria vesca subsp. vesca]
novel_mir_30	2	Unigene10883_All	0	4.9075	12.2608	8.0439e-11	2.24086e-10	no hit found
		Unigene20377_All	0	2.3894	11.2224	6.24552e-09	1.53033e-08	gi|47027820|gb|AAT08955.1|	1.32e-79	CC-NBS-LRR [Helianthus annuus]
novel_mir_31	0	no target found
novel_mir_32	1	Unigene3168_All	8.2417	2.6725	-1.62475	1.16312e-06	2.36885e-06	no hit found
novel_mir_33	0	no target found
novel_mir_34	1	CL12248.Contig1_All	0	3.458	11.7557	4.2729e-06	8.23854e-06	gi|470141522|ref|XP_004306479.1|	6.5e-13	PREDICTED: pentatricopeptide repeat-containing protein At5g65560-like [Fragaria vesca subsp. vesca]
novel_mir_35	6	CL1147.Contig21_All						no hit found
		CL12579.Contig8_All	0.5078	2.7824	2.454	1.97717e-06	3.9765e-06	gi|224054853|ref|XP_002298376.1|	8.62e-35	predicted protein [Populus trichocarpa]
		CL12579.Contig10_All	0.9167	2.7907	1.60611	1.45425e-09	3.74435e-09	gi|224054853|ref|XP_002298376.1|	1.42e-34	predicted protein [Populus trichocarpa]
		Unigene17421_All	0	2.8287	11.4659	2.756e-14	9.1488e-14	no hit found
		Unigene33538_All	0	3.0543	11.5766	2.66442e-08	6.22715e-08	no hit found
		Unigene41899_All	0.2122	0.2261	0.0915363	0.952476	0.957108	no hit found
novel_mir_36	1	Unigene47346_All	0.4933	4.4673	3.17887	7.08238e-11	1.97766e-10	gi|470146484|ref|XP_004308854.1|	1.2e-12	PREDICTED: protein kinase APK1B, chloroplastic-like [Fragaria vesca subsp. vesca]
novel_mir_37	12	CL1147.Contig2_All	0	0.6425	9.32755	0.109891	0.130166	no hit found
		CL5327.Contig2_All						no hit found
		CL5806.Contig1_All	6.8754	14.0184	1.02781	1.412e-18	5.56084e-18	gi|297745034|emb|CBI38626.3|	3.33e-95	unnamed protein product [Vitis vinifera]
		CL9401.Contig1_All	0	1.9253	10.9109	0.00292332	0.00410955	no hit found
		Unigene253_All	17.4107	16.8157	-0.0501654	0.321648	0.353727	gi|225439033|ref|XP_002263744.1|	0	PREDICTED: uncharacterized protein LOC100248418 [Vitis vinifera]
		Unigene6304_All	0	2.4719	11.2714	3.43164e-10	9.17082e-10	no hit found
		Unigene8653_All	0.1901	3.6461	4.26152	2.23446e-05	4.00559e-05	no hit found
		Unigene15512_All	0.1612	1.9755	3.61529	5.12958e-06	9.85225e-06	no hit found
		Unigene29007_All						no hit found
		Unigene40265_All						no hit found
		Unigene45231_All	0	4.7698	12.2197	6.24552e-09	1.54009e-08	no hit found
		Unigene49487_All	0.1722	3.4856	4.33925	1.13349e-05	2.09608e-05	no hit found
