# Supplementary material for: Differential microRNA Analysis of Glandular Trichomes and Young Leaves in Xanthium strumarium L. Reveals Their Putative Roles in Regulating Terpenoid Biosynthesis
Source: PLoS One. 2015 Sep 25;10(9):e0139002. doi: 10.1371/journal.pone.0139002 (PMC4583480; doi:10.1371/journal.pone.0139002)
Supplement: S6 Table — (XLSX) [file pone.0139002.s006.xlsx]

## Sheet: Targets for miRNAs
Table S6 Target prediction of conserved and novel miRNAs differentially expressed in leaves and glandular trichomes
std:Normalized expression level of miRNA in a sample
miRNA name	Leaves total reads	Glandular trichomes total reads	Leaves std	Glandualr trichomes std	Fold change (log2Glandular trichomes/Leaves)	P value	Target number	Target ID	Glandular trichomes FPKM	Leaves FPKM	log2Ratio(Leaves/ Glandular trichomes)	P-value	FDR	Subject ID	E value	Subject annotation
miR7535	12152212	8988274	0.01	743.635	16.1823	0	3	CL1758.Contig3_All	1.4562	6.7233	2.20696	4.6529e-16	1.66105e-15	gi|308080876|ref|NP_001183817.1|	8.75e-27	uncharacterized protein LOC100502410 [Zea mays]
								Unigene3111_All	0.0463	2.1223	5.51847	8.35008e-25	3.99603e-24	gi|462416719|gb|EMJ21456.1|	0	hypothetical protein PRUPE_ppa001440mg [Prunus persica]
								Unigene26673_All	0	0.343	8.42206	0.053204	0.0647747	no hit found
miR4397	12152212	8988274	0.01	559.507	15.7719	0	2	Unigene20816_All	0	9.3092	13.1844	2.01736e-23	9.27178e-23	gi|225443918|ref|XP_002271548.1|	8.13e-16	PREDICTED: transcription factor TCP2-like [Vitis vinifera]
								Unigene23840_All	1.816	0.2419	-2.90828	0.027712	0.0348842	no hit found
miR2925	12152212	8988274	0.01	217.617	14.4095	0	0	no target found
miR4367	12152212	8988274	0.01	193.363	14.239	0	4	CL1807.Contig3_All	0.0117	1.2494	6.73858	1.61959e-30	8.92316e-30	gi|460387096|ref|XP_004239225.1|	0	PREDICTED: calmodulin-binding transcription activator 4 [Solanum lycopersicum]
								CL1807.Contig4_All	0.0341	1.8628	5.77156	2.68124e-44	1.93786e-43	gi|460387096|ref|XP_004239225.1|	0	PREDICTED: calmodulin-binding transcription activator 4 [Solanum lycopersicum]
								CL1807.Contig5_All	0.0343	2.0216	5.88115	5.5403e-48	4.25481e-47	gi|460387096|ref|XP_004239225.1|	0	PREDICTED: calmodulin-binding transcription activator 4 [Solanum lycopersicum]
								CL1807.Contig6_All	0.1946	3.5364	4.1837	2.3571e-77	2.64886e-76	gi|460387096|ref|XP_004239225.1|	0	PREDICTED: calmodulin-binding transcription activator 4 [Solanum lycopersicum]
miR7539	12152212	8988274	0.01	128.278	13.647	0	989	CL4.Contig2_All	18.1952	32.2707	0.826667	1.01292e-16	3.71233e-16	gi|462420561|gb|EMJ24824.1|	7.05e-87	hypothetical protein PRUPE_ppa012614mg [Prunus persica]
								CL56.Contig1_All	17.9769	10.4675	-0.780227	3.31876e-24	1.56192e-23	gi|462411791|gb|EMJ16840.1|	0	hypothetical protein PRUPE_ppa003877mg [Prunus persica]
								CL56.Contig2_All	0.6208	3.0867	2.31386	5.46128e-05	9.4216e-05	gi|356538526|ref|XP_003537754.1|	3e-23	PREDICTED: L-ascorbate oxidase homolog [Glycine max]
								CL81.Contig8_All	0.6637	13.18	4.31168	8.32188e-162	1.94574e-160	gi|359492219|ref|XP_002280236.2|	2.71e-37	PREDICTED: 5'-3' exoribonuclease 3-like [Vitis vinifera]
								CL104.Contig1_All	0	0.6591	9.36435	7.0879e-10	1.86597e-09	gi|359487795|ref|XP_002280804.2|	0	PREDICTED: kinesin-related protein 2-like [Vitis vinifera]
								CL141.Contig1_All	0.0638	0.3851	2.5936	0.000907012	0.00135363	gi|460379521|ref|XP_004235510.1|	1.39e-151	PREDICTED: uncharacterized protein LOC101266009 [Solanum lycopersicum]
								CL158.Contig1_All	3.3717	26.2361	2.96001	5.48564e-156	1.23795e-154	gi|460410634|ref|XP_004250727.1|	0	PREDICTED: dynamin-related protein 3A-like [Solanum lycopersicum]
								CL191.Contig3_All	0.033	2.2178	6.07052	4.69458e-19	1.88383e-18	gi|462403779|gb|EMJ09336.1|	7.15e-06	hypothetical protein PRUPE_ppa000277mg [Prunus persica]
								CL191.Contig4_All						no hit found
								CL196.Contig3_All	0	0.2468	7.9472	0.109891	0.128309	gi|399920247|gb|AFP55594.1|	5.17e-07	serine/threonine protein kinase [Rosa rugosa]
								CL206.Contig1_All	0	0.1654	7.36982	0.006038	0.00816264	gi|359478773|ref|XP_002283298.2|	9e-26	PREDICTED: callose synthase 3-like [Vitis vinifera]
								CL206.Contig2_All	0	0.2817	8.13802	0.025759	0.0326744	gi|359478773|ref|XP_002283298.2|	2.82e-26	PREDICTED: callose synthase 3-like [Vitis vinifera]
								CL206.Contig3_All	0	0.1173	6.87406	0.025759	0.0328575	gi|359478773|ref|XP_002283298.2|	4.72e-24	PREDICTED: callose synthase 3-like [Vitis vinifera]
								CL206.Contig6_All	0	0.125	6.96578	0.025759	0.0325665	gi|359478773|ref|XP_002283298.2|	8.44e-26	PREDICTED: callose synthase 3-like [Vitis vinifera]
								CL206.Contig8_All	0	0.1791	7.48462	0.053204	0.0649992	gi|359478773|ref|XP_002283298.2|	3.97e-26	PREDICTED: callose synthase 3-like [Vitis vinifera]
								CL206.Contig10_All	0	0.1247	6.96232	0.025759	0.0325358	gi|359478773|ref|XP_002283298.2|	8.48e-26	PREDICTED: callose synthase 3-like [Vitis vinifera]
								CL206.Contig12_All	0	0.1315	7.03892	0.025759	0.0326559	gi|359478773|ref|XP_002283298.2|	4.13e-24	PREDICTED: callose synthase 3-like [Vitis vinifera]
								CL206.Contig13_All	0	0.1768	7.46597	0.053204	0.0648415	gi|359478773|ref|XP_002283298.2|	2.11e-24	PREDICTED: callose synthase 3-like [Vitis vinifera]
								CL206.Contig15_All	0	0.1155	6.85175	0.226976	0.255221	gi|359478773|ref|XP_002283298.2|	4.02e-24	PREDICTED: callose synthase 3-like [Vitis vinifera]
								CL206.Contig16_All	0	0.1238	6.95187	0.025759	0.0325645	gi|359478773|ref|XP_002283298.2|	4.45e-24	PREDICTED: callose synthase 3-like [Vitis vinifera]
								CL206.Contig17_All	0	0.1241	6.95536	0.025759	0.0327023	gi|359478773|ref|XP_002283298.2|	4.43e-24	PREDICTED: callose synthase 3-like [Vitis vinifera]
								CL206.Contig18_All	0	0.2217	7.79246	0.053204	0.065111	gi|359478773|ref|XP_002283298.2|	1.49e-24	PREDICTED: callose synthase 3-like [Vitis vinifera]
								CL206.Contig19_All	0.0249	0.2914	3.54878	0.00238542	0.00341727	gi|359478773|ref|XP_002283298.2|	7.86e-26	PREDICTED: callose synthase 3-like [Vitis vinifera]
								CL206.Contig21_All	0	0.4289	8.7445	4.84922e-07	1.03078e-06	gi|255571406|ref|XP_002526651.1|	2.44e-37	transferase, transferring glycosyl groups, putative [Ricinus communis]
								CL206.Contig23_All	0	0.341	8.41363	8.8255e-06	1.64715e-05	gi|255571406|ref|XP_002526651.1|	1.35e-35	transferase, transferring glycosyl groups, putative [Ricinus communis]
								CL206.Contig26_All	0	0.6343	9.30902	4.2729e-06	8.23952e-06	gi|255571406|ref|XP_002526651.1|	6.72e-36	transferase, transferring glycosyl groups, putative [Ricinus communis]
								CL206.Contig27_All	0	0.6412	9.32463	4.2729e-06	8.27925e-06	gi|255571406|ref|XP_002526651.1|	1.21e-37	transferase, transferring glycosyl groups, putative [Ricinus communis]
								CL206.Contig29_All	0	0.0827	6.36982	0.053204	0.0653428	no hit found
								CL207.Contig2_All	0	1.64	10.6795	1.46398e-09	3.76819e-09	gi|357454995|ref|XP_003597778.1|	7.45e-07	97 kDa heat shock protein [Medicago truncatula]
								CL212.Contig1_All	0.3976	13.9621	5.13405	2.48504e-228	8.65875e-227	gi|302141761|emb|CBI18964.3|	2.54e-178	unnamed protein product [Vitis vinifera]
								CL241.Contig1_All	0.8457	14.6213	4.11178	1.56526e-166	3.78185e-165	gi|462407226|gb|EMJ12560.1|	2.6e-130	hypothetical protein PRUPE_ppa002355mg [Prunus persica]
								CL241.Contig3_All	0.057	0	-5.83289	0.141616	0.163905	gi|147820894|emb|CAN67478.1|	5.85e-85	hypothetical protein VITISV_035453 [Vitis vinifera]
								CL241.Contig10_All						gi|225446551|ref|XP_002276195.1|	3.77e-69	PREDICTED: transcription factor GTE4-like [Vitis vinifera]
								CL241.Contig11_All						gi|147820894|emb|CAN67478.1|	2.46e-85	hypothetical protein VITISV_035453 [Vitis vinifera]
								CL241.Contig16_All						gi|147820894|emb|CAN67478.1|	2.39e-74	hypothetical protein VITISV_035453 [Vitis vinifera]
								CL241.Contig23_All						gi|147820894|emb|CAN67478.1|	6.22e-58	hypothetical protein VITISV_035453 [Vitis vinifera]
								CL241.Contig26_All	0.0626	0	-5.96809	0.141616	0.16381	gi|225446551|ref|XP_002276195.1|	8.84e-69	PREDICTED: transcription factor GTE4-like [Vitis vinifera]
								CL279.Contig1_All	0.1236	0.7301	2.56242	1.71803e-10	4.67462e-10	gi|166245160|dbj|BAG06272.1|	0	cellulose synthase Z632 [Zinnia elegans]
								CL377.Contig5_All	1.4072	50.7888	5.17361	0	0	gi|309256361|gb|ADO61008.1|	1.51e-96	suppressor of overexpression of CONSTANS 1 [Helianthus annuus]
								CL379.Contig1_All	4.6812	10.1472	1.11613	1.09964e-09	2.84588e-09	no hit found
								CL383.Contig3_All	0.1891	0.2686	0.50631	0.523002	0.546072	gi|225447793|ref|XP_002266692.1|	1e-176	PREDICTED: tubby-like F-box protein 8-like [Vitis vinifera]
								CL408.Contig2_All	2.2091	4.147	0.908609	2.60142e-06	5.14929e-06	gi|460406710|ref|XP_004248804.1|	1.67e-136	PREDICTED: uncharacterized protein LOC101245808 [Solanum lycopersicum]
								CL427.Contig1_All						no hit found
								CL437.Contig2_All	4.9288	16.3782	1.73247	6.18386e-30	3.36231e-29	gi|359483094|ref|XP_002274545.2|	3.12e-07	PREDICTED: leucine-rich repeat extensin-like protein 2-like [Vitis vinifera]
								CL463.Contig1_All	15.7741	5.1151	-1.62472	2.26688e-31	1.27311e-30	gi|356521402|ref|XP_003529345.1|	1.34e-90	PREDICTED: protein DEHYDRATION-INDUCED 19-like [Glycine max]
								CL468.Contig3_All	0.1013	12.3048	6.92444	5.10302e-170	1.26177e-168	gi|359484816|ref|XP_003633168.1|	0	PREDICTED: probable LRR receptor-like serine/threonine-protein kinase At2g23950-like [Vitis vinifera]
								CL468.Contig6_All	0	0.0459	5.52042	0.468808	0.496812	gi|449457957|ref|XP_004146714.1|	3.31e-96	PREDICTED: probable LRR receptor-like serine/threonine-protein kinase At2g23950-like [Cucumis sativus]
								CL497.Contig2_All	0	0.2381	7.89542	2.06874e-06	4.12496e-06	gi|255538224|ref|XP_002510177.1|	0	Kinesin heavy chain, putative [Ricinus communis]
								CL497.Contig3_All	0.0651	1.2629	4.27794	5.17006e-23	2.34996e-22	gi|255538224|ref|XP_002510177.1|	0	Kinesin heavy chain, putative [Ricinus communis]
								CL497.Contig4_All	0.0393	0.2929	2.89781	8.39318e-05	0.000141288	gi|255538224|ref|XP_002510177.1|	0	Kinesin heavy chain, putative [Ricinus communis]
								CL497.Contig5_All	0.0336	0.2387	2.82867	0.000153429	0.000253603	gi|255538224|ref|XP_002510177.1|	0	Kinesin heavy chain, putative [Ricinus communis]
								CL497.Contig6_All	0.0335	0.2258	2.75281	0.000279028	0.000445496	gi|255538224|ref|XP_002510177.1|	0	Kinesin heavy chain, putative [Ricinus communis]
								CL497.Contig16_All	0.0492	1.6777	5.09168	4.18764e-35	2.55867e-34	gi|255538224|ref|XP_002510177.1|	0	Kinesin heavy chain, putative [Ricinus communis]
								CL497.Contig17_All	0	0.2093	7.70943	5.50326e-08	1.26112e-07	gi|460415059|ref|XP_004252878.1|	0	PREDICTED: chromodomain-helicase-DNA-binding protein 2-like [Solanum lycopersicum]
								CL543.Contig4_All	15.1395	58.1312	1.941	9.39442e-220	3.12308e-218	gi|225437683|ref|XP_002279596.1|	0	PREDICTED: glycogen synthase kinase-3 homolog MsK-3 [Vitis vinifera]
								CL548.Contig1_All	29.6454	51.8497	0.806527	7.852e-78	8.86233e-77	gi|255554533|ref|XP_002518305.1|	0	Glutathione-regulated potassium-efflux system protein kefB, putative [Ricinus communis]
								CL555.Contig1_All	0	0.0511	5.67525	0.468808	0.498263	gi|359496721|ref|XP_002273372.2|	5.6e-36	PREDICTED: uncharacterized protein LOC100244739 [Vitis vinifera]
								CL602.Contig6_All	1.6447	5.0181	1.60932	7.14622e-17	2.633e-16	gi|460403147|ref|XP_004247060.1|	3.82e-147	PREDICTED: putative G3BP-like protein-like [Solanum lycopersicum]
								CL626.Contig8_All						gi|356558771|ref|XP_003547676.1|	1.75e-08	PREDICTED: probable carboxylesterase 11-like [Glycine max]
								CL626.Contig9_All	0.0271	0.0289	0.0927766	0.952476	0.954423	no hit found
								CL626.Contig13_All	0	0.036	5.16993	0.468808	0.504608	no hit found
								CL634.Contig1_All	0.0292	0.1243	2.08979	0.19043	0.217779	no hit found
								CL634.Contig2_All	0	0.0871	6.4446	0.109891	0.129877	no hit found
								CL641.Contig5_All	1.3567	12.5531	3.20987	1.39555e-94	1.86967e-93	gi|359474744|ref|XP_003631527.1|	0	PREDICTED: LRR receptor-like serine/threonine-protein kinase FEI 1-like isoform 2 [Vitis vinifera]
								CL641.Contig6_All	3.3493	27.3132	3.02767	5.64824e-178	1.4746e-176	gi|255557731|ref|XP_002519895.1|	0	BRASSINOSTEROID INSENSITIVE 1-associated receptor kinase 1 precursor, putative [Ricinus communis]
								CL641.Contig13_All	0	0.1171	6.8716	0.0124713	0.0164348	gi|359474744|ref|XP_003631527.1|	0	PREDICTED: LRR receptor-like serine/threonine-protein kinase FEI 1-like isoform 2 [Vitis vinifera]
								CL652.Contig2_All	0	0.3427	8.4208	1.00159e-06	2.05665e-06	gi|460405312|ref|XP_004248120.1|	0	PREDICTED: uncharacterized protein LOC101250056 [Solanum lycopersicum]
								CL684.Contig1_All	1.3483	9.224	2.77425	2.62792e-21	1.13675e-20	no hit found
								CL684.Contig2_All	1.16	5.3559	2.207	0.000161373	0.000262114	no hit found
								CL713.Contig2_All	0.6877	0.1973	-1.80139	0.00155196	0.00224198	gi|449442395|ref|XP_004138967.1|	0	PREDICTED: serine hydroxymethyltransferase 1-like [Cucumis sativus]
								CL713.Contig4_All	23.4789	11.4997	-1.02977	3.4968e-36	2.18659e-35	gi|224055837|ref|XP_002298678.1|	0	serine hydroxymethyltransferase 1 [Populus trichocarpa]
								CL720.Contig1_All	1.5425	13.6712	3.1478	1.73781e-136	3.37991e-135	gi|462396350|gb|EMJ02149.1|	0	hypothetical protein PRUPE_ppa000220mg [Prunus persica]
								CL736.Contig3_All	0.1755	0.8601	2.29303	0.000290714	0.000463758	gi|359472868|ref|XP_002284414.2|	2.49e-57	PREDICTED: SEC12-like protein 2-like [Vitis vinifera]
								CL736.Contig4_All	0.5165	1.6144	1.64416	4.9103e-05	8.49587e-05	gi|359472868|ref|XP_002284414.2|	2.67e-80	PREDICTED: SEC12-like protein 2-like [Vitis vinifera]
								CL736.Contig11_All	0.5926	6.5504	3.46645	3.53388e-18	1.37403e-17	no hit found
								CL744.Contig4_All	2.2493	4.0149	0.835888	4.37488e-05	7.61125e-05	gi|462395270|gb|EMJ01069.1|	1.07e-171	hypothetical protein PRUPE_ppa006027mg [Prunus persica]
								CL761.Contig2_All	0.5481	6.2776	3.5177	4.13414e-10	1.09763e-09	no hit found
								CL762.Contig3_All	0.0198	1.4348	6.17921	1.34355e-20	5.69321e-20	gi|224058103|ref|XP_002299449.1|	1.21e-38	predicted protein [Populus trichocarpa]
								CL762.Contig4_All	0.019	0.3842	4.33779	1.13349e-05	2.0997e-05	gi|470131876|ref|XP_004301816.1|	1.88e-41	PREDICTED: protein NLP7-like [Fragaria vesca subsp. vesca]
								CL762.Contig5_All	0.0791	0.4849	2.61594	9.31582e-05	0.000155766	gi|224058103|ref|XP_002299449.1|	1.21e-38	predicted protein [Populus trichocarpa]
								CL762.Contig6_All	0	0.2247	7.81186	0.109891	0.130153	no hit found
								CL762.Contig7_All						no hit found
								CL840.Contig3_All	9.2215	43.287	2.23086	0	0	gi|296085525|emb|CBI29257.3|	0	unnamed protein product [Vitis vinifera]
								CL917.Contig7_All	0.037	1.4995	5.34081	9.30888e-22	4.08029e-21	gi|225433343|ref|XP_002285592.1|	1.71e-116	PREDICTED: uncharacterized protein all1601 [Vitis vinifera]
								CL920.Contig1_All	0.0286	0.2845	3.31434	1.09611e-06	2.23782e-06	gi|359492715|ref|XP_002280631.2|	0	PREDICTED: uncharacterized protein LOC100255769 [Vitis vinifera]
								CL931.Contig1_All	2.1011	29.8488	3.82846	6.19326e-238	2.25165e-236	gi|325976998|gb|ADZ48234.1|	9.98e-129	ICE-like protein [Corylus heterophylla]
								CL949.Contig1_All	0.59	7.9628	3.75449	8.48766e-18	3.24891e-17	gi|460408649|ref|XP_004249755.1|	4.32e-34	PREDICTED: pentatricopeptide repeat-containing protein At1g59720, mitochondrial-like [Solanum lycopersicum]
								CL956.Contig1_All	0.3585	0.6547	0.868861	0.0710828	0.0855492	gi|460369067|ref|XP_004230385.1|	1.37e-149	PREDICTED: probable leucine-rich repeat receptor-like protein kinase At5g49770-like [Solanum lycopersicum]
								CL956.Contig2_All	0.847	1.3391	0.66083	0.0474784	0.0586595	gi|460369067|ref|XP_004230385.1|	2.88e-154	PREDICTED: probable leucine-rich repeat receptor-like protein kinase At5g49770-like [Solanum lycopersicum]
								CL956.Contig3_All	5.4524	1.0701	-2.34915	7.47816e-11	2.0863e-10	gi|460369067|ref|XP_004230385.1|	2.51e-29	PREDICTED: probable leucine-rich repeat receptor-like protein kinase At5g49770-like [Solanum lycopersicum]
								CL995.Contig5_All	2.9207	6.01	1.04105	9.34912e-25	4.47067e-24	gi|388548552|gb|AFK65758.1|	0	GIGANTEA, partial [Chrysanthemum x morifolium]
								CL1055.Contig1_All	0	0.1169	6.86913	0.226976	0.257923	gi|296089690|emb|CBI39509.3|	8.16e-62	unnamed protein product [Vitis vinifera]
								CL1055.Contig2_All	0.0258	0.0825	1.67702	0.336638	0.368739	gi|225450795|ref|XP_002279542.1|	2.93e-120	PREDICTED: uncharacterized protein LOC100251003 [Vitis vinifera]
								CL1055.Contig3_All	0.63	1.0068	0.676353	0.174277	0.200327	gi|296089690|emb|CBI39509.3|	1.11e-61	unnamed protein product [Vitis vinifera]
								CL1071.Contig1_All	0.0279	0.5359	4.26363	2.23446e-05	4.01033e-05	gi|462399883|gb|EMJ05551.1|	2.79e-170	hypothetical protein PRUPE_ppa005721mg [Prunus persica]
								CL1132.Contig3_All	0.1188	1.259	3.40567	4.5009e-37	2.86031e-36	gi|460378389|ref|XP_004234955.1|	0	PREDICTED: glutamate synthase 1 [NADH], chloroplastic-like [Solanum lycopersicum]
								CL1132.Contig8_All	0.1044	0.966	3.2099	1.17791e-27	6.07305e-27	gi|460378389|ref|XP_004234955.1|	0	PREDICTED: glutamate synthase 1 [NADH], chloroplastic-like [Solanum lycopersicum]
								CL1170.Contig1_All	0.1394	7.2774	5.70612	4.43326e-83	5.29829e-82	gi|470110819|ref|XP_004291660.1|	5.81e-157	PREDICTED: ribosome biogenesis protein BRX1 homolog [Fragaria vesca subsp. vesca]
								CL1196.Contig1_All	0.4466	3.7274	3.06111	8.3016e-10	2.16016e-09	gi|359806308|ref|NP_001240967.1|	1.26e-11	uncharacterized protein LOC100798090 [Glycine max]
								CL1279.Contig1_All	0	0.0597	5.89966	0.468808	0.501933	gi|356501707|ref|XP_003519665.1|	1.27e-14	PREDICTED: glucan endo-1,3-beta-glucosidase 12-like [Glycine max]
								CL1305.Contig1_All	49.8012	55.1632	0.147526	0.00119498	0.00177276	gi|297833970|ref|XP_002884867.1|	9.9e-132	SYP121 [Arabidopsis lyrata subsp. lyrata]
								CL1312.Contig2_All	1.6507	5.9059	1.83908	3.5136e-28	1.83365e-27	gi|255585154|ref|XP_002533282.1|	0	zinc ion binding protein, putative [Ricinus communis]
								CL1324.Contig3_All	2.9681	14.2843	2.26682	5.86278e-70	6.0443e-69	gi|460367290|ref|XP_004229508.1|	0	PREDICTED: probable serine/threonine-protein kinase At4g35230-like [Solanum lycopersicum]
								CL1324.Contig4_All	0.2493	1.1217	2.16973	5.6477e-06	1.08169e-05	gi|460367290|ref|XP_004229508.1|	0	PREDICTED: probable serine/threonine-protein kinase At4g35230-like [Solanum lycopersicum]
								CL1336.Contig6_All	0.0694	1.4203	4.35512	1.77283e-24	8.39955e-24	gi|255580384|ref|XP_002531019.1|	1.03e-134	protein with unknown function [Ricinus communis]
								CL1336.Contig8_All	0.0645	1.3191	4.35411	1.77283e-24	8.39807e-24	gi|255580384|ref|XP_002531019.1|	1.12e-134	protein with unknown function [Ricinus communis]
								CL1353.Contig3_All	0	0.318	8.31288	0.00068524	0.00103168	gi|470116440|ref|XP_004294390.1|	8.16e-18	PREDICTED: uncharacterized protein LOC101311168 [Fragaria vesca subsp. vesca]
								CL1353.Contig5_All	0	0.2837	8.14822	0.00292332	0.00411927	gi|470116440|ref|XP_004294390.1|	4.03e-14	PREDICTED: uncharacterized protein LOC101311168 [Fragaria vesca subsp. vesca]
								CL1353.Contig8_All	0	0.3007	8.23218	0.00141534	0.00207262	gi|470116440|ref|XP_004294390.1|	4.34e-14	PREDICTED: uncharacterized protein LOC101311168 [Fragaria vesca subsp. vesca]
								CL1358.Contig1_All	2.973	15.9728	2.42563	1.66879e-100	2.36127e-99	gi|462415330|gb|EMJ20067.1|	0	hypothetical protein PRUPE_ppa003182mg [Prunus persica]
								CL1389.Contig1_All	0.0197	0.4817	4.61187	7.36354e-07	1.53357e-06	gi|147770303|emb|CAN60235.1|	0	hypothetical protein VITISV_028850 [Vitis vinifera]
								CL1389.Contig4_All	0.1966	3.0581	3.9593	2.62504e-34	1.57483e-33	gi|147770303|emb|CAN60235.1|	0	hypothetical protein VITISV_028850 [Vitis vinifera]
								CL1404.Contig3_All	0.1682	0.1793	0.0921978	0.914348	0.922612	gi|147805292|emb|CAN64872.1|	9.02e-15	hypothetical protein VITISV_026093 [Vitis vinifera]
								CL1419.Contig2_All	1.2629	5.8598	2.21411	2.22882e-18	8.70181e-18	gi|224128322|ref|XP_002329133.1|	1.67e-93	predicted protein [Populus trichocarpa]
								CL1448.Contig4_All	1.9925	12.1714	2.61084	8.67924e-80	1.00039e-78	gi|255569514|ref|XP_002525724.1|	0	hydrolase, hydrolyzing O-glycosyl compounds, putative [Ricinus communis]
								CL1448.Contig7_All	0.0218	0.3479	3.99627	0.000168681	0.000272596	gi|255569514|ref|XP_002525724.1|	0	hydrolase, hydrolyzing O-glycosyl compounds, putative [Ricinus communis]
								CL1461.Contig1_All	89.435	94.3005	0.0764259	0.0614716	0.0741586	gi|460401337|ref|XP_004246182.1|	7.05e-115	PREDICTED: uncharacterized protein LOC101260164 [Solanum lycopersicum]
								CL1480.Contig4_All	3.8459	6.5028	0.75774	1.55145e-08	3.69756e-08	gi|229410507|gb|ACQ57190.1|	9.32e-111	acyl acyl-carrier-protein thioesterase type B [Camellia oleifera]
								CL1493.Contig4_All	1.5269	11.2924	2.88667	2.31774e-81	2.71826e-80	gi|462400107|gb|EMJ05775.1|	0	hypothetical protein PRUPE_ppa003633mg [Prunus persica]
								CL1516.Contig8_All	9.2314	16.2885	0.819232	6.61744e-16	2.35058e-15	gi|359483773|ref|XP_003633016.1|	0	PREDICTED: shaggy-related protein kinase eta-like [Vitis vinifera]
								CL1526.Contig1_All	4.4103	10.3263	1.22737	4.30402e-11	1.21437e-10	gi|297745123|emb|CBI38962.3|	7.35e-10	unnamed protein product [Vitis vinifera]
								CL1529.Contig7_All	4.7312	27.9908	2.56467	0	0	gi|460365403|ref|XP_004228592.1|	0	PREDICTED: LOW QUALITY PROTEIN: callose synthase 9-like [Solanum lycopersicum]
								CL1615.Contig1_All	0.0146	0.2328	3.99505	0.000168681	0.000273267	gi|255573673|ref|XP_002527758.1|	0	phd finger protein, putative [Ricinus communis]
								CL1615.Contig11_All	0	0.0232	4.53605	0.468808	0.497546	gi|255573673|ref|XP_002527758.1|	1.79e-134	phd finger protein, putative [Ricinus communis]
								CL1615.Contig12_All	0	0.0271	4.76022	0.468808	0.505794	gi|255573673|ref|XP_002527758.1|	4.22e-113	phd finger protein, putative [Ricinus communis]
								CL1615.Contig14_All	0.0223	0.1902	3.0924	0.0164952	0.0213268	gi|255573673|ref|XP_002527758.1|	4.54e-128	phd finger protein, putative [Ricinus communis]
								CL1615.Contig15_All	0.0475	0	-5.56986	0.274532	0.303586	gi|255573673|ref|XP_002527758.1|	7.42e-141	phd finger protein, putative [Ricinus communis]
								CL1615.Contig17_All	0	0.0269	4.74953	0.468808	0.4971	gi|255573673|ref|XP_002527758.1|	1.7e-123	phd finger protein, putative [Ricinus communis]
								CL1726.Contig1_All	0.219	1.5297	2.80425	4.26044e-11	1.2022e-10	gi|356533119|ref|XP_003535115.1|	2.83e-137	PREDICTED: uncharacterized protein LOC100782012 [Glycine max]
								CL1726.Contig2_All	0.1076	2.5225	4.5511	1.22701e-17	4.66809e-17	gi|356533119|ref|XP_003535115.1|	9.21e-115	PREDICTED: uncharacterized protein LOC100782012 [Glycine max]
								CL1731.Contig1_All	0.2406	1.1242	2.22419	1.42918e-08	3.41031e-08	gi|359474639|ref|XP_002265359.2|	1.74e-169	PREDICTED: cyclin-dependent kinase F-4-like [Vitis vinifera]
								CL1736.Contig2_All	1.8643	19.5403	3.38975	5.10222e-157	1.15792e-155	gi|225448988|ref|XP_002270908.1|	0	PREDICTED: vacuolar amino acid transporter 1-like [Vitis vinifera]
								CL1794.Contig4_All	7.4124	14.4253	0.960589	2.01628e-27	1.03378e-26	gi|225426090|ref|XP_002276602.1|	0	PREDICTED: uncharacterized protein LOC100255255 [Vitis vinifera]
								CL1802.Contig2_All	0.1915	2.0915	3.44912	1.48508e-09	3.7937e-09	no hit found
								CL1802.Contig3_All	0.2145	2.3422	3.44881	1.48508e-09	3.79418e-09	no hit found
								CL1802.Contig4_All	0	1.2542	10.2926	2.34776e-07	5.09757e-07	no hit found
								CL1802.Contig5_All	0.2417	2.1629	3.16168	3.97366e-09	9.89188e-09	no hit found
								CL1802.Contig6_All	0.1745	1.9985	3.51762	4.13414e-10	1.09785e-09	no hit found
								CL1802.Contig10_All	0	1.2973	10.3413	1.00159e-06	2.06763e-06	no hit found
								CL1838.Contig4_All	0.2249	14.7854	6.03875	4.24312e-229	1.48489e-227	gi|460399048|ref|XP_004245056.1|	0	PREDICTED: mechanosensitive ion channel protein 10-like [Solanum lycopersicum]
								CL1854.Contig2_All	0.3405	3.7489	3.46074	7.04886e-14	2.29697e-13	gi|356558393|ref|XP_003547491.1|	1.48e-73	PREDICTED: uncharacterized protein LOC100815106 [Glycine max]
								CL1989.Contig2_All	0.4275	8.6132	4.33255	2.383e-51	1.92421e-50	gi|156118326|gb|ABU49724.1|	4.4e-84	WRKY10 [Chrysanthemum x morifolium]
								CL1996.Contig1_All						no hit found
								CL1996.Contig2_All						no hit found
								CL1996.Contig3_All	0.054	1.1506	4.41328	5.73796e-06	1.09874e-05	no hit found
								CL1996.Contig4_All						no hit found
								CL1996.Contig5_All						no hit found
								CL1998.Contig1_All	1.9752	38.4779	4.28396	2.58936e-262	1.06795e-260	gi|11231065|dbj|BAB18171.1|	3.8e-109	homeobox-leucine zipper protein [Zinnia elegans]
								CL2067.Contig1_All	0	0.109	6.76818	0.226976	0.2543	no hit found
								CL2097.Contig1_All	0.1595	0.5097	1.67609	0.00486964	0.00670035	gi|460385009|ref|XP_004238198.1|	1.01e-156	PREDICTED: B3 domain-containing protein LOC_Os12g40080-like [Solanum lycopersicum]
								CL2122.Contig4_All	0.0877	3.4591	5.30168	4.40854e-11	1.24199e-10	gi|319960347|gb|ADV90799.1|	8.52e-36	ethylene insensitive 2 [Cucumis melo]
								CL2176.Contig1_All	4.7473	9.7692	1.04113	1.65958e-15	5.79285e-15	gi|224099807|ref|XP_002311627.1|	3.81e-29	predicted protein [Populus trichocarpa]
								CL2176.Contig6_All	1.1264	2.9055	1.36707	2.80376e-10	7.54679e-10	gi|462423687|gb|EMJ27950.1|	3.11e-80	hypothetical protein PRUPE_ppa018923mg [Prunus persica]
								CL2215.Contig5_All	0.026	2.4916	6.58242	8.5892e-54	7.17856e-53	gi|225427728|ref|XP_002265593.1|	0	PREDICTED: uncharacterized protein LOC100253714 [Vitis vinifera]
								CL2278.Contig1_All	5.5211	56.4721	3.35451	2.36592e-264	9.88473e-263	gi|27804377|gb|AAO22990.1|	3.6e-115	YABBY transcription factor CDM51 [Chrysanthemum x morifolium]
								CL2290.Contig4_All	2.7564	6.957	1.33568	2.8497e-72	3.02363e-71	gi|462396345|gb|EMJ02144.1|	0	hypothetical protein PRUPE_ppa000022mg [Prunus persica]
								CL2340.Contig1_All						gi|460402711|ref|XP_004246854.1|	1.07e-07	PREDICTED: uncharacterized protein LOC101248040 [Solanum lycopersicum]
								CL2348.Contig4_All	0.075	6.7165	6.48468	1.53306e-74	1.66915e-73	gi|460399121|ref|XP_004245090.1|	1.51e-119	PREDICTED: zinc finger protein NUTCRACKER-like [Solanum lycopersicum]
								CL2385.Contig3_All	0.2262	14.7005	6.02212	9.91532e-192	2.80942e-190	gi|225424380|ref|XP_002284904.1|	0	PREDICTED: microtubule-associated protein 70-2 [Vitis vinifera]
								CL2389.Contig2_All	7.1669	8.1567	0.186636	0.0809686	0.0969809	gi|359476719|ref|XP_002271958.2|	1.83e-178	PREDICTED: uncharacterized protein LOC100263342 isoform 2 [Vitis vinifera]
								CL2486.Contig4_All	0.0649	0.3458	2.41365	0.016608	0.0213935	gi|365222874|gb|AEW69789.1|	4.44e-105	Hop-interacting protein THI018 [Solanum lycopersicum]
								CL2506.Contig1_All						gi|356518961|ref|XP_003528143.1|	8.22e-14	PREDICTED: uncharacterized protein LOC100778359 [Glycine max]
								CL2506.Contig2_All						gi|356518961|ref|XP_003528143.1|	8.43e-14	PREDICTED: uncharacterized protein LOC100778359 [Glycine max]
								CL2510.Contig3_All	1.0585	8.1345	2.94203	2.15216e-118	3.60791e-117	gi|460387134|ref|XP_004239244.1|	0	PREDICTED: uncharacterized protein LOC101253285 [Solanum lycopersicum]
								CL2564.Contig2_All	1.9078	2.2585	0.243455	0.462644	0.500669	gi|118488459|gb|ABK96044.1|	1.43e-80	unknown [Populus trichocarpa]
								CL2609.Contig2_All	0.2358	0.4187	0.828353	0.270634	0.299618	gi|460374093|ref|XP_004232846.1|	3.3e-92	PREDICTED: clathrin light chain 1-like isoform 1 [Solanum lycopersicum]
								CL2609.Contig3_All	9.2922	73.5594	2.98482	0	0	gi|460374093|ref|XP_004232846.1|	3.24e-92	PREDICTED: clathrin light chain 1-like isoform 1 [Solanum lycopersicum]
								CL2665.Contig3_All	22.5373	79.6665	1.82166	0	0	gi|147861933|emb|CAN78769.1|	0	hypothetical protein VITISV_024248 [Vitis vinifera]
								CL2668.Contig3_All	0.4854	11.5072	4.56722	5.11302e-178	1.3366e-176	gi|374095601|gb|AEY85028.1|	0	putative ATP-binding protein [Camellia sinensis]
								CL2688.Contig1_All	8.297	13.3473	0.685886	7.96762e-25	3.81709e-24	gi|359489530|ref|XP_002273654.2|	0	PREDICTED: uncharacterized protein LOC100254100 [Vitis vinifera]
								CL2692.Contig3_All	0	0.6414	9.32508	1.28999e-08	3.10649e-08	gi|225447007|ref|XP_002267415.1|	0	PREDICTED: NEDD8-activating enzyme E1 regulatory subunit [Vitis vinifera]
								CL2724.Contig1_All	0.801	7.3307	3.19408	1.45049e-99	2.03059e-98	gi|359473065|ref|XP_002285117.2|	0	PREDICTED: histidine kinase 4-like [Vitis vinifera]
								CL2743.Contig2_All	60.4523	26.0365	-1.21526	1.47391e-96	2.00879e-95	gi|225439327|ref|XP_002269188.1|	5.55e-66	PREDICTED: protein LURP-one-related 8 [Vitis vinifera]
								CL2758.Contig1_All	0	2.746	11.4231	3.0238e-09	7.58275e-09	no hit found
								CL2758.Contig2_All	0	0.731	9.51373	0.053204	0.0648061	no hit found
								CL2764.Contig2_All	1.8085	20.1281	3.47635	1.00396e-157	2.29073e-156	gi|225430122|ref|XP_002284674.1|	6.57e-86	PREDICTED: uncharacterized protein LOC100247517 [Vitis vinifera]
								CL2769.Contig3_All	0.3554	1.0564	1.57164	1.56265e-05	2.87225e-05	gi|356546116|ref|XP_003541477.1|	0	PREDICTED: uncharacterized protein LOC100800468 [Glycine max]
								CL2812.Contig2_All	3.0145	17.0517	2.49992	8.60236e-86	1.05717e-84	gi|449446616|ref|XP_004141067.1|	0	PREDICTED: threonine synthase, chloroplastic-like [Cucumis sativus]
								CL2840.Contig1_All	1.3815	26.0451	4.2367	6.9565e-152	1.51748e-150	gi|462421447|gb|EMJ25710.1|	6.06e-65	hypothetical protein PRUPE_ppa023369mg [Prunus persica]
								CL2854.Contig3_All	0	0.4601	8.8458	1.82287e-05	3.32758e-05	gi|462404757|gb|EMJ10221.1|	1.39e-09	hypothetical protein PRUPE_ppa024146mg, partial [Prunus persica]
								CL2872.Contig3_All						gi|449493054|ref|XP_004159179.1|	1.98e-06	PREDICTED: uncharacterized LOC101214150 [Cucumis sativus]
								CL2885.Contig1_All	3.3163	13.2807	2.00168	1.85377e-13	5.92357e-13	no hit found
								CL2907.Contig3_All	1.3996	7.6551	2.45141	7.00824e-56	6.03805e-55	gi|359477277|ref|XP_002275739.2|	2.35e-134	PREDICTED: ubiquitin-like-specific protease ESD4-like [Vitis vinifera]
								CL2994.Contig3_All	14.7458	11.413	-0.369626	4.60312e-06	8.85696e-06	gi|469469380|gb|AGH32871.1|	0	auxin response factor 10 [Camellia sinensis]
								CL3010.Contig1_All	0.2817	3.201	3.50629	8.57244e-08	1.94175e-07	gi|302769237|ref|XP_002968038.1|	2.56e-06	hypothetical protein SELMODRAFT_88538 [Selaginella moellendorffii]
								CL3010.Contig2_All	0	1.7404	10.7652	1.82287e-05	3.33546e-05	no hit found
								CL3026.Contig4_All	0	0.4941	8.94866	0.025759	0.032767	no hit found
								CL3099.Contig7_All	3.1581	3.2854	0.0570122	0.68466	0.699959	gi|460415233|ref|XP_004252964.1|	0	PREDICTED: clathrin interactor EPSIN 2-like [Solanum lycopersicum]
								CL3110.Contig3_All	9.4093	6.9714	-0.432639	0.0004982	0.000769859	gi|460392719|ref|XP_004241961.1|	2.64e-101	PREDICTED: uncharacterized protein LOC101266834 [Solanum lycopersicum]
								CL3117.Contig1_All	0	4.8208	12.2351	6.91188e-27	3.49569e-26	gi|225444983|ref|XP_002282760.1|	4.61e-18	PREDICTED: protein arginine N-methyltransferase 1.1-like [Vitis vinifera]
								CL3117.Contig2_All	0	4.2895	12.0666	2.28946e-24	1.08136e-23	gi|225444983|ref|XP_002282760.1|	4.75e-18	PREDICTED: protein arginine N-methyltransferase 1.1-like [Vitis vinifera]
								CL3127.Contig1_All	1.9969	2.6231	0.393511	0.0140979	0.0183385	gi|359488862|ref|XP_003633834.1|	0	PREDICTED: uncharacterized protein LOC100252575 [Vitis vinifera]
								CL3127.Contig5_All	2.6063	3.0474	0.225576	0.0470214	0.0581288	gi|356573400|ref|XP_003554849.1|	0	PREDICTED: uncharacterized protein LOC100796021, partial [Glycine max]
								CL3150.Contig2_All	1.0619	2.6742	1.33246	3.4594e-06	6.7732e-06	gi|93280042|gb|ABF06665.1|	0	glutamine synthetase [Stevia rebaudiana]
								CL3150.Contig5_All	20.2027	14.3501	-0.493487	1.22932e-07	2.7282e-07	gi|93280042|gb|ABF06665.1|	0	glutamine synthetase [Stevia rebaudiana]
								CL3159.Contig1_All	1.2703	1.39	0.129916	0.69516	0.710233	gi|470143923|ref|XP_004307616.1|	2.3e-140	PREDICTED: peroxisomal nicotinamide adenine dinucleotide carrier-like [Fragaria vesca subsp. vesca]
								CL3268.Contig1_All	0.0228	1.896	6.37778	1.08482e-23	5.02432e-23	gi|460384976|ref|XP_004238182.1|	0	PREDICTED: uncharacterized protein LOC101262306 [Solanum lycopersicum]
								CL3268.Contig2_All	0	0.0257	4.6837	0.468808	0.496001	gi|460384976|ref|XP_004238182.1|	0	PREDICTED: uncharacterized protein LOC101262306 [Solanum lycopersicum]
								CL3268.Contig3_All	0.5533	17.9327	5.01839	1.79964e-192	5.11898e-191	gi|460384976|ref|XP_004238182.1|	0	PREDICTED: uncharacterized protein LOC101262306 [Solanum lycopersicum]
								CL3299.Contig2_All	0.9988	7.057	2.82079	2.52486e-22	1.12467e-21	gi|255545864|ref|XP_002513992.1|	3.63e-07	conserved hypothetical protein [Ricinus communis]
								CL3347.Contig6_All	146.258	68.9474	-1.08495	1.48887e-126	2.68584e-125	gi|460388366|ref|XP_004239838.1|	9.02e-103	PREDICTED: ras-related protein RABD2a-like [Solanum lycopersicum]
								CL3424.Contig1_All	4.4662	15.0547	1.75309	4.79734e-51	3.85745e-50	gi|225456741|ref|XP_002268569.1|	2.28e-133	PREDICTED: transcription factor TCP15-like [Vitis vinifera]
								CL3455.Contig1_All	1.1065	2.9191	1.39952	8.6567e-05	0.000144932	gi|224088728|ref|XP_002308520.1|	2.25e-25	predicted protein [Populus trichocarpa]
								CL3465.Contig4_All	46.2592	32.0124	-0.531109	7.3643e-21	3.14093e-20	gi|460390735|ref|XP_004240980.1|	5.88e-125	PREDICTED: uncharacterized protein LOC101266229 [Solanum lycopersicum]
								CL3466.Contig1_All	0.258	1.1781	2.19102	5.24374e-05	9.05292e-05	gi|225464788|ref|XP_002266883.1|	4.58e-95	PREDICTED: cytochrome P450 97B2, chloroplastic [Vitis vinifera]
								CL3488.Contig1_All	0.8344	13.2416	3.98819	1.63719e-65	1.59714e-64	gi|460391202|ref|XP_004241212.1|	2.43e-12	PREDICTED: transcription initiation factor IIA large subunit-like [Solanum lycopersicum]
								CL3503.Contig1_All	0.6222	3.3146	2.41338	0.00287014	0.00406364	gi|224121192|ref|XP_002330766.1|	1.33e-18	predicted protein [Populus trichocarpa]
								CL3522.Contig2_All	0.0935	0.1328	0.506217	0.6584	0.674975	gi|225452192|ref|XP_002266268.1|	1.69e-163	PREDICTED: cytosolic Fe-S cluster assembly factor nubp1-like [Vitis vinifera]
								CL3522.Contig3_All	0.9867	1.5929	0.690972	0.0315586	0.0393981	gi|224055657|ref|XP_002298588.1|	1.91e-157	predicted protein [Populus trichocarpa]
								CL3522.Contig4_All	0	0.0725	6.17991	0.226976	0.258424	gi|224055657|ref|XP_002298588.1|	1.61e-157	predicted protein [Populus trichocarpa]
								CL3522.Contig5_All	0	0.076	6.24793	0.226976	0.255984	gi|225452192|ref|XP_002266268.1|	1.41e-163	PREDICTED: cytosolic Fe-S cluster assembly factor nubp1-like [Vitis vinifera]
								CL3524.Contig2_All	0.6222	2.8727	2.20696	0.00878998	0.0117015	no hit found
								CL3550.Contig2_All	2.0304	7.6317	1.91024	1.31755e-14	4.43991e-14	gi|145332667|ref|NP_001078199.1|	2.79e-11	bifunctional inhibitor/lipid transfer protein/seed storage protein-like protein [Arabidopsis thaliana]
								CL3576.Contig1_All	1.2167	34.7434	4.83569	3.36802e-70	3.48033e-69	gi|226235311|dbj|BAH47611.1|	1.16e-30	auxin:hydrogen symporter/transporter [Zinnia violacea]
								CL3643.Contig2_All	0.2048	12.4386	5.92446	4.77314e-146	9.99959e-145	gi|356500557|ref|XP_003519098.1|	0	PREDICTED: nitrate transporter 1.2-like [Glycine max]
								CL3664.Contig1_All	4.2547	1.2896	-1.72213	4.37114e-11	1.23309e-10	gi|16902296|dbj|BAB71853.1|	3.37e-138	phosphoenolpyruvate carboxylase kinase [Flaveria trinervia]
								CL3664.Contig2_All	2.6659	1.0196	-1.38662	4.15554e-06	8.11306e-06	gi|16902296|dbj|BAB71853.1|	2.1e-132	phosphoenolpyruvate carboxylase kinase [Flaveria trinervia]
								CL3672.Contig2_All	1.0396	11.4322	3.459	9.92526e-228	3.4419e-226	gi|225459354|ref|XP_002284214.1|	0	PREDICTED: uncharacterized ATP-dependent helicase C29A10.10c-like [Vitis vinifera]
								CL3675.Contig1_All	0	0.1137	6.82909	0.226976	0.254225	no hit found
								CL3675.Contig2_All	0	0.0519	5.69766	0.468808	0.500195	no hit found
								CL3675.Contig3_All						no hit found
								CL3675.Contig4_All	0.1176	0.7518	2.67646	0.057504	0.0695893	no hit found
								CL3675.Contig5_All	0	0.2559	7.99944	0.025759	0.0327478	no hit found
								CL3675.Contig7_All	0	0.0943	6.55919	0.226976	0.25625	no hit found
								CL3675.Contig8_All	0.1285	1.5064	3.55126	0.00238542	0.00340797	no hit found
								CL3675.Contig9_All						no hit found
								CL3675.Contig10_All	0	0.2245	7.81057	0.226976	0.255196	no hit found
								CL3675.Contig14_All	0.7661	2.1425	1.48369	0.000233736	0.000375412	no hit found
								CL3679.Contig2_All	1.4719	2.4643	0.743498	0.290824	0.320826	gi|449482372|ref|XP_004156261.1|	1.79e-23	PREDICTED: LOW QUALITY PROTEIN: pyruvate kinase, cytosolic isozyme-like [Cucumis sativus]
								CL3680.Contig2_All	11.6481	33.4463	1.52175	1.23126e-93	1.63188e-92	gi|118488723|gb|ABK96172.1|	4.59e-129	unknown [Populus trichocarpa]
								CL3724.Contig1_All	6.2708	28.3494	2.1766	3.67416e-95	4.94134e-94	gi|449455623|ref|XP_004145552.1|	1.59e-101	PREDICTED: uncharacterized protein LOC101205591 [Cucumis sativus]
								CL3724.Contig2_All	0.0657	0.315	2.26139	0.0294302	0.0369199	gi|449455623|ref|XP_004145552.1|	3.24e-100	PREDICTED: uncharacterized protein LOC101205591 [Cucumis sativus]
								CL3730.Contig3_All	7.7254	8.5397	0.144576	0.365236	0.398966	gi|225445444|ref|XP_002285079.1|	3.75e-16	PREDICTED: uncharacterized protein At1g15400 [Vitis vinifera]
								CL3759.Contig3_All	0	0.0801	6.32373	0.226976	0.257341	no hit found
								CL3759.Contig6_All	0	2.0445	10.9975	4.41976e-12	1.31711e-11	no hit found
								CL3759.Contig7_All	0	1.0012	9.96751	2.06874e-06	4.11048e-06	no hit found
								CL3759.Contig9_All	0	1.064	10.0553	7.77662e-05	0.000133154	no hit found
								CL3763.Contig1_All	0.0956	1.8326	4.26074	9.15566e-10	2.37493e-09	gi|225440801|ref|XP_002281777.1|	2.96e-37	PREDICTED: mRNA-decapping enzyme-like protein [Vitis vinifera]
								CL3763.Contig2_All	12.4135	53.8467	2.11695	3.88764e-196	1.13144e-194	gi|225440801|ref|XP_002281777.1|	5.25e-136	PREDICTED: mRNA-decapping enzyme-like protein [Vitis vinifera]
								CL3831.Contig3_All	2.5403	33.1386	3.70544	3.47038e-205	1.05989e-203	no hit found
								CL3861.Contig2_All	1.9555	21.2979	3.4451	6.56808e-20	2.71631e-19	no hit found
								CL3877.Contig2_All	2.2597	29.6174	3.71224	2.47636e-193	7.07894e-192	gi|359479629|ref|XP_003632307.1|	3.3e-58	PREDICTED: uncharacterized protein LOC100855273 [Vitis vinifera]
								CL3887.Contig2_All	14.193	16.6903	0.23383	0.0180651	0.0232396	gi|449462764|ref|XP_004149110.1|	6.41e-87	PREDICTED: 2-aminoethanethiol dioxygenase-like [Cucumis sativus]
								CL3909.Contig1_All	0	0.3894	8.60511	0.0124713	0.0162702	gi|460408653|ref|XP_004249757.1|	7.09e-11	PREDICTED: pentatricopeptide repeat-containing protein At5g42310, mitochondrial-like [Solanum lycopersicum]
								CL3909.Contig2_All	2.9834	14.271	2.25806	1.63208e-83	1.95869e-82	gi|460408653|ref|XP_004249757.1|	1.24e-171	PREDICTED: pentatricopeptide repeat-containing protein At5g42310, mitochondrial-like [Solanum lycopersicum]
								CL3931.Contig1_All	1.6584	3.4409	1.05299	1.07837e-07	2.42309e-07	gi|255573724|ref|XP_002527783.1|	0	phosphoglucomutase, putative [Ricinus communis]
								CL3937.Contig1_All	0.0158	1.2595	6.31678	9.20462e-23	4.15536e-22	gi|255579617|ref|XP_002530649.1|	1.28e-110	conserved hypothetical protein [Ricinus communis]
								CL3937.Contig2_All	0.0231	0.6889	4.89833	1.04087e-15	3.67213e-15	gi|255579617|ref|XP_002530649.1|	7.54e-133	conserved hypothetical protein [Ricinus communis]
								CL3937.Contig3_All	0	0.4176	8.70598	6.24552e-09	1.54175e-08	gi|359495964|ref|XP_002267137.2|	6.21e-140	PREDICTED: uncharacterized protein LOC100266068 [Vitis vinifera]
								CL3937.Contig4_All	0	0.2381	7.89542	4.84922e-07	1.02259e-06	gi|224074163|ref|XP_002304281.1|	2.12e-146	predicted protein [Populus trichocarpa]
								CL4022.Contig4_All	36.0643	10.7156	-1.75086	2.60574e-100	3.67861e-99	gi|306922318|dbj|BAJ17660.1|	0	glyceraldehyde 3-phosphate dehydrogenase [Gynura bicolor]
								CL4022.Contig8_All	407.811	88.1502	-2.20986	0	0	gi|306922318|dbj|BAJ17660.1|	0	glyceraldehyde 3-phosphate dehydrogenase [Gynura bicolor]
								CL4058.Contig1_All	1.9572	5.3437	1.44905	0.000355646	0.000553768	no hit found
								CL4058.Contig3_All	0.4523	1.8204	2.0089	4.46608e-05	7.74277e-05	no hit found
								CL4085.Contig5_All	45.3092	36.3337	-0.318496	2.23294e-05	4.01424e-05	gi|359807381|ref|NP_001241639.1|	1.78e-83	uncharacterized protein LOC100805631 [Glycine max]
								CL4094.Contig2_All	2.1706	2.7847	0.359428	0.197281	0.225455	no hit found
								CL4117.Contig4_All	0.0349	0.4092	3.55151	0.00238542	0.0034104	no hit found
								CL4117.Contig5_All	0	0.4033	8.65571	0.00033176	0.000523265	no hit found
								CL4117.Contig6_All	0.037	0.4341	3.55243	0.00238542	0.00341934	no hit found
								CL4117.Contig7_All	0	0.4275	8.73978	0.00033176	0.000522291	no hit found
								CL4163.Contig1_All	3.2868	56.2366	4.09675	1.79165e-64	1.72852e-63	no hit found
								CL4187.Contig1_All	1.7057	1.8174	0.0915121	0.838174	0.849953	no hit found
								CL4192.Contig1_All	3.4602	6.8111	0.977032	1.84263e-05	3.32565e-05	gi|460392941|ref|XP_004242070.1|	1.03e-07	PREDICTED: uncharacterized protein LOC101249466 [Solanum lycopersicum]
								CL4192.Contig2_All	3.2289	13.925	2.10856	1.94046e-41	1.33466e-40	gi|15233361|ref|NP_192882.1|	3.06e-08	hydroxyproline-rich glycoprotein family protein [Arabidopsis thaliana]
								CL4269.Contig1_All	0.5153	12.9639	4.65294	4.9221e-185	1.34167e-183	gi|460388550|ref|XP_004239930.1|	7.23e-164	PREDICTED: uncharacterized protein LOC101254388 [Solanum lycopersicum]
								CL4269.Contig2_All	1.3668	15.5615	3.50911	1.03854e-188	2.90068e-187	gi|225448387|ref|XP_002274030.1|	2.63e-165	PREDICTED: uncharacterized protein LOC100263846 [Vitis vinifera]
								CL4353.Contig1_All	6.5619	9.7555	0.572102	0.000540174	0.000831269	gi|255550177|ref|XP_002516139.1|	7.3e-67	conserved hypothetical protein [Ricinus communis]
								CL4354.Contig1_All	0.3137	5.9494	4.24529	1.07553e-85	1.32154e-84	gi|359488670|ref|XP_002273438.2|	0	PREDICTED: zinc finger CCCH domain-containing protein 41-like [Vitis vinifera]
								CL4354.Contig3_All	0.1401	0.481	1.77958	0.000525056	0.000808469	gi|359488670|ref|XP_002273438.2|	0	PREDICTED: zinc finger CCCH domain-containing protein 41-like [Vitis vinifera]
								CL4355.Contig1_All	3.236	6.0337	0.898831	0.0244064	0.0312069	no hit found
								CL4412.Contig1_All	0	0.4357	8.76719	0.006038	0.00823801	no hit found
								CL4414.Contig1_All	105.851	25.2166	-2.06959	0	0	gi|462411055|gb|EMJ16104.1|	0	hypothetical protein PRUPE_ppa000399mg [Prunus persica]
								CL4458.Contig13_All	0.1884	5.9221	4.97424	1.63204e-47	1.2441e-46	gi|460391318|ref|XP_004241270.1|	9.34e-90	PREDICTED: uncharacterized protein LOC101261125 [Solanum lycopersicum]
								CL4465.Contig2_All	0.3405	9.6141	4.81943	8.26962e-15	2.811e-14	no hit found
								CL4509.Contig1_All	0.0662	2.3813	5.16877	3.2085e-37	2.04238e-36	gi|225452200|ref|XP_002266771.1|	0	PREDICTED: uncharacterized protein LOC100243984 [Vitis vinifera]
								CL4682.Contig2_All	0.2266	3.3805	3.89902	1.26526e-10	3.47607e-10	gi|255571970|ref|XP_002526926.1|	1.16e-70	conserved hypothetical protein [Ricinus communis]
								CL4682.Contig3_All	0	0.6752	9.39917	0.0124713	0.0162816	gi|359487057|ref|XP_002273944.2|	2.76e-32	PREDICTED: uncharacterized protein LOC100262596 [Vitis vinifera]
								CL4703.Contig1_All	3.2591	7.6258	1.22642	1.78189e-07	3.93071e-07	gi|225456329|ref|XP_002283829.1|	2.99e-48	PREDICTED: uncharacterized protein LOC100242196 [Vitis vinifera]
								CL4713.Contig1_All	18.31	123.576	2.75469	0	0	gi|462401724|gb|EMJ07281.1|	7.22e-70	hypothetical protein PRUPE_ppa012888mg [Prunus persica]
								CL4756.Contig1_All	3.7614	14.0791	1.90421	5.4863e-43	3.87906e-42	gi|460415198|ref|XP_004252947.1|	1.27e-128	PREDICTED: novel plant SNARE 13-like [Solanum lycopersicum]
								CL4756.Contig2_All	0	0.8858	9.79084	4.2729e-06	8.3121e-06	gi|460415198|ref|XP_004252947.1|	8.31e-61	PREDICTED: novel plant SNARE 13-like [Solanum lycopersicum]
								CL4768.Contig3_All	16.9609	17.2574	0.0250024	0.602734	0.620535	gi|359495753|ref|XP_002268068.2|	0	PREDICTED: probable E3 ubiquitin-protein ligase ARI8-like [Vitis vinifera]
								CL4770.Contig3_All	2.1728	0.8807	-1.30283	1.82548e-06	3.67925e-06	gi|460366675|ref|XP_004229205.1|	4.07e-171	PREDICTED: zinc finger CCCH domain-containing protein 58-like [Solanum lycopersicum]
								CL4778.Contig1_All	125.394	55.1135	-1.18599	1.34798e-126	2.43387e-125	gi|460379660|ref|XP_004235579.1|	6.65e-77	PREDICTED: mitochondrial import inner membrane translocase subunit TIM23-1-like [Solanum lycopersicum]
								CL4785.Contig1_All	3.0419	10.1119	1.73301	1.35605e-15	4.7619e-15	no hit found
								CL4797.Contig1_All	0.8326	27.7573	5.0591	0	0	gi|225434291|ref|XP_002275860.1|	0	PREDICTED: MAU2 chromatid cohesion factor homolog [Vitis vinifera]
								CL4797.Contig2_All	0	0.0702	6.1334	0.468808	0.502992	gi|225434291|ref|XP_002275860.1|	7.84e-75	PREDICTED: MAU2 chromatid cohesion factor homolog [Vitis vinifera]
								CL4823.Contig2_All	2.4786	0.5402	-2.19796	2.25422e-06	4.46787e-06	gi|356548268|ref|XP_003542525.1|	3.64e-43	PREDICTED: transcription repressor MYB4-like [Glycine max]
								CL4836.Contig1_All	12.6039	28.3264	1.16828	3.28918e-74	3.57101e-73	gi|225445126|ref|XP_002280521.1|	0	PREDICTED: dolichyl-diphosphooligosaccharide--protein glycosyltransferase subunit STT3 [Vitis vinifera]
								CL4856.Contig1_All	3.236	8.6196	1.41341	7.40594e-10	1.93154e-09	gi|470101909|ref|XP_004287409.1|	3.6e-06	PREDICTED: proline-rich receptor-like protein kinase PERK1-like [Fragaria vesca subsp. vesca]
								CL4880.Contig3_All	0.1325	0.2682	1.01732	0.068014	0.0818988	gi|359496174|ref|XP_002267490.2|	0	PREDICTED: probable ubiquitin-conjugating enzyme E2 24-like [Vitis vinifera]
								CL4937.Contig2_All	0	0.4735	8.88722	0.109891	0.12912	no hit found
								CL4943.Contig3_All	0.407	12.1898	4.9045	7.47638e-67	7.41312e-66	gi|297743525|emb|CBI36392.3|	9.67e-58	unnamed protein product [Vitis vinifera]
								CL4943.Contig4_All	0	1.3599	10.4093	0.000160623	0.000262099	gi|147837885|emb|CAN76047.1|	3.08e-23	hypothetical protein VITISV_037710 [Vitis vinifera]
								CL5069.Contig1_All	8.2875	0.3969	-4.38409	4.7056e-21	2.01919e-20	gi|356512608|ref|XP_003525010.1|	3.86e-42	PREDICTED: glutelin type-A 2-like [Glycine max]
								CL5079.Contig2_All	7.6893	33.7495	2.13394	4.7248e-157	1.07288e-155	gi|225448713|ref|XP_002280844.1|	0	PREDICTED: transmembrane protein 87B [Vitis vinifera]
								CL5116.Contig1_All	10.8515	10.2484	-0.0824958	0.281246	0.310532	gi|460401545|ref|XP_004246282.1|	0	PREDICTED: receptor-like protein kinase FERONIA-like [Solanum lycopersicum]
								CL5151.Contig2_All	1.5875	15.8414	3.31887	0	0	gi|297738490|emb|CBI27735.3|	0	unnamed protein product [Vitis vinifera]
								CL5218.Contig2_All	0.9498	14.673	3.9494	1.1525e-157	2.62667e-156	gi|297736434|emb|CBI25305.3|	0	unnamed protein product [Vitis vinifera]
								CL5275.Contig1_All	7.7157	34.9092	2.17774	0	0	gi|297739813|emb|CBI29995.3|	0	unnamed protein product [Vitis vinifera]
								CL5347.Contig1_All	1.1858	0.5743	-1.04598	0.00586788	0.00802088	gi|301153923|gb|ADK66305.1|	0	gland-specific fatty acyl-CoA reductase 1 [Artemisia annua]
								CL5350.Contig2_All	11.4293	7.2304	-0.66059	0.00138097	0.00203558	gi|460369342|ref|XP_004230522.1|	1.04e-27	PREDICTED: uncharacterized protein LOC101262665 isoform 2 [Solanum lycopersicum]
								CL5367.Contig2_All	0	5.2715	12.364	9.44258e-18	3.60534e-17	no hit found
								CL5381.Contig1_All	0	0.957	9.90238	0.025759	0.0328804	no hit found
								CL5392.Contig2_All	10.1694	23.844	1.22939	1.37824e-77	1.55231e-76	gi|225427316|ref|XP_002279150.1|	7.1e-178	PREDICTED: two-component response regulator-like APRR2 [Vitis vinifera]
								CL5400.Contig4_All	0.1501	0.2559	0.769656	0.357594	0.390932	gi|460407140|ref|XP_004249014.1|	0	PREDICTED: ethanolamine-phosphate cytidylyltransferase-like [Solanum lycopersicum]
								CL5421.Contig1_All	0.4512	7.5116	4.05728	4.50938e-30	2.46218e-29	gi|356522228|ref|XP_003529749.1|	4.67e-75	PREDICTED: uncharacterized protein LOC100797686 [Glycine max]
								CL5454.Contig3_All	5.164	38.8426	2.91108	1.0358e-162	2.43812e-161	gi|225458007|ref|XP_002276474.1|	1.92e-95	PREDICTED: HVA22-like protein i [Vitis vinifera]
								CL5544.Contig1_All						no hit found
								CL5576.Contig1_All	8.6231	12.8771	0.578529	0.000510012	0.000786434	gi|296087139|emb|CBI33513.3|	2.76e-37	unnamed protein product [Vitis vinifera]
								CL5576.Contig2_All	0.0743	0.1584	1.09214	0.578228	0.597195	gi|296087139|emb|CBI33513.3|	3.78e-32	unnamed protein product [Vitis vinifera]
								CL5587.Contig1_All	82.8378	51.5611	-0.684006	8.12652e-40	5.42695e-39	gi|359480551|ref|XP_002279650.2|	6.32e-117	PREDICTED: mitochondrial outer membrane protein porin of 36 kDa-like [Vitis vinifera]
								CL5630.Contig1_All	4.1938	32.6783	2.962	8.43828e-297	4.01125e-295	gi|225428380|ref|XP_002283529.1|	0	PREDICTED: SUMO-activating enzyme subunit 2-like [Vitis vinifera]
								CL5632.Contig1_All	29.126	36.0655	0.308312	3.69654e-09	9.21087e-09	gi|470101239|ref|XP_004287084.1|	0	PREDICTED: leucine-rich repeat extensin-like protein 4-like [Fragaria vesca subsp. vesca]
								CL5632.Contig3_All	12.1419	24.4922	1.01233	4.66454e-51	3.75217e-50	gi|470101239|ref|XP_004287084.1|	0	PREDICTED: leucine-rich repeat extensin-like protein 4-like [Fragaria vesca subsp. vesca]
								CL5648.Contig1_All	55.531	25.4628	-1.1249	1.62751e-60	1.49293e-59	gi|255576741|ref|XP_002529258.1|	5.14e-111	mta/sah nucleosidase, putative [Ricinus communis]
								CL5706.Contig2_All						no hit found
								CL5784.Contig2_All	0.2122	3.1656	3.89898	0.000328982	0.000523402	gi|225463055|ref|XP_002268417.1|	1.86e-20	PREDICTED: uncharacterized protein LOC100267143 [Vitis vinifera]
								CL5807.Contig2_All	7.4332	28.0183	1.91431	2.09564e-117	3.48193e-116	gi|460381047|ref|XP_004236264.1|	1.57e-162	PREDICTED: leucine-rich repeat protein SHOC-2-like [Solanum lycopersicum]
								CL5823.Contig3_All	0	5.7329	12.485	1.28999e-08	3.09573e-08	no hit found
								CL5838.Contig1_All						no hit found
								CL5924.Contig2_All	4.3903	15.2026	1.79193	4.54806e-10	1.2057e-09	no hit found
								CL5975.Contig2_All	9.0436	4.5413	-0.993792	2.52894e-13	8.0214e-13	gi|462415505|gb|EMJ20242.1|	0	hypothetical protein PRUPE_ppa004618mg [Prunus persica]
								CL6041.Contig2_All	8.1053	19.6875	1.28034	2.66058e-20	1.11727e-19	gi|255574680|ref|XP_002528249.1|	1.95e-73	conserved hypothetical protein [Ricinus communis]
								CL6041.Contig4_All	0.3856	11.4119	4.88729	5.93438e-66	5.81885e-65	gi|255574680|ref|XP_002528249.1|	3.03e-73	conserved hypothetical protein [Ricinus communis]
								CL6055.Contig3_All	0.1039	0.7752	2.89937	0.0309554	0.0387142	no hit found
								CL6074.Contig2_All	0.3183	9.0446	4.8286	8.24558e-22	3.62074e-21	no hit found
								CL6158.Contig2_All	4.1778	32.6862	2.96787	9.115e-132	1.70554e-130	gi|600118|emb|CAA84230.1|	5.4e-06	extensin-like protein [Zea mays]
								CL6230.Contig1_All	1.1752	21.0361	4.16189	3.532e-158	8.09339e-157	gi|359474536|ref|XP_002278005.2|	4.27e-104	PREDICTED: probable transcription factor KAN2-like [Vitis vinifera]
								CL6250.Contig1_All	0.0269	0.3439	3.67631	2.6745e-06	5.28535e-06	gi|462413218|gb|EMJ18267.1|	0	hypothetical protein PRUPE_ppa001045mg [Prunus persica]
								CL6250.Contig7_All	0.845	5.9772	2.82245	1.88716e-68	1.91103e-67	gi|462413218|gb|EMJ18267.1|	0	hypothetical protein PRUPE_ppa001045mg [Prunus persica]
								CL6315.Contig2_All	0.654	0.7788	0.251962	0.601512	0.619309	gi|462397463|gb|EMJ03131.1|	4.5e-169	hypothetical protein PRUPE_ppa003855mg [Prunus persica]
								CL6378.Contig3_All	6.4683	16.7637	1.37388	7.31096e-19	2.91091e-18	gi|449465391|ref|XP_004150411.1|	7.49e-107	PREDICTED: ras-related protein Rab7-like [Cucumis sativus]
								CL6378.Contig4_All	18.6806	15.5567	-0.264005	0.0235664	0.0301559	gi|297741446|emb|CBI32577.3|	1.43e-109	unnamed protein product [Vitis vinifera]
								CL6435.Contig2_All	0.5727	5.492	3.26148	2.05854e-06	4.1385e-06	gi|302841035|ref|XP_002952063.1|	7.69e-06	hypothetical protein VOLCADRAFT_92578 [Volvox carteri f. nagariensis]
								CL6448.Contig1_All	0.0895	0.6673	2.89838	0.0309554	0.0387215	no hit found
								CL6503.Contig2_All	5.8673	4.3699	-0.425096	0.0546276	0.066264	no hit found
								CL6516.Contig3_All	0.7527	5.3545	2.8306	3.52706e-39	2.32793e-38	gi|460409491|ref|XP_004250172.1|	0	PREDICTED: probable inactive receptor kinase At1g48480-like [Solanum lycopersicum]
								CL6524.Contig1_All	0.0527	0.2528	2.26212	0.0294302	0.0368969	gi|224121980|ref|XP_002330701.1|	3.03e-138	predicted protein [Populus trichocarpa]
								CL6524.Contig4_All	0.2233	0.5235	1.22921	0.022078	0.0282896	gi|224121980|ref|XP_002330701.1|	2.45e-174	predicted protein [Populus trichocarpa]
								CL6582.Contig1_All	14.657	33.0436	1.17278	4.6806e-38	3.02716e-37	gi|57012880|sp|Q9SXS8.1|ERF3_TOBAC	3.09e-49	RecName: Full=Ethylene-responsive transcription factor 3; AltName: Full=Ethylene-responsive element-binding factor 3 homolog; AltName: Full=Ethylene-responsive element-binding factor 5; Short=EREBP-5; AltName: Full=NtERF5
								CL6587.Contig2_All	0	0.3921	8.61508	0.226976	0.254473	gi|15233144|ref|NP_191714.1|	1.34e-10	RING-H2 finger protein ATL68 [Arabidopsis thaliana]
								CL6608.Contig1_All	0.0617	2.0379	5.04567	1.62477e-17	6.16181e-17	gi|224090294|ref|XP_002308967.1|	3.22e-37	predicted protein [Populus trichocarpa]
								CL6678.Contig2_All	0.4366	12.9097	4.886	5.47864e-30	2.98229e-29	gi|224145545|ref|XP_002325680.1|	7.42e-25	predicted protein [Populus trichocarpa]
								CL6687.Contig1_All	0.482	3.9656	3.04043	2.5789e-26	1.28504e-25	gi|224138594|ref|XP_002322853.1|	2.5e-52	predicted protein [Populus trichocarpa]
								CL6695.Contig1_All	0.0845	0.3376	1.99829	0.00787306	0.0105536	gi|462422495|gb|EMJ26758.1|	0	hypothetical protein PRUPE_ppa003605m1g [Prunus persica]
								CL6695.Contig2_All	4.5757	14.3039	1.64434	1.68287e-53	1.40066e-52	gi|462422495|gb|EMJ26758.1|	0	hypothetical protein PRUPE_ppa003605m1g [Prunus persica]
								CL6774.Contig3_All	2.0791	18.2553	3.13428	6.31086e-171	1.56959e-169	gi|460404552|ref|XP_004247745.1|	0	PREDICTED: long-chain-alcohol oxidase FAO1-like [Solanum lycopersicum]
								CL6790.Contig2_All	0.2431	2.5257	3.37706	1.51954e-24	7.21438e-24	gi|462410075|gb|EMJ15409.1|	1.19e-177	hypothetical protein PRUPE_ppa021003mg [Prunus persica]
								CL6797.Contig2_All	0.3855	1.757	2.18831	1.75862e-20	7.41449e-20	gi|462406831|gb|EMJ12295.1|	0	hypothetical protein PRUPE_ppa000460mg [Prunus persica]
								CL6814.Contig2_All	5.3154	7.2333	0.444476	0.0200312	0.0257079	gi|460395647|ref|XP_004243393.1|	6.14e-39	PREDICTED: uncharacterized protein LOC543591 isoform 1 [Solanum lycopersicum]
								CL6818.Contig1_All	0.1971	0.105	-0.908538	0.673278	0.689612	gi|460370138|ref|XP_004230911.1|	5.85e-23	PREDICTED: uncharacterized protein LOC101253631 [Solanum lycopersicum]
								CL6928.Contig1_All	0.0471	1.6071	5.09259	1.44975e-09	3.73311e-09	no hit found
								CL6928.Contig2_All	0	0.7234	9.49865	1.82287e-05	3.30074e-05	no hit found
								CL6928.Contig3_All	0.1696	8.6145	5.66656	1.24825e-80	1.45145e-79	no hit found
								CL6928.Contig4_All	0.1825	1.1668	2.67659	0.000504612	0.000778675	no hit found
								CL6933.Contig1_All	1.3428	19.583	3.86629	1.54956e-146	3.25988e-145	gi|225439446|ref|XP_002266838.1|	1.41e-105	PREDICTED: BEL1-like homeodomain protein 1 [Vitis vinifera]
								CL6933.Contig2_All	0.0988	0.7366	2.8983	0.0309554	0.0387209	no hit found
								CL6967.Contig1_All	1.6427	2.6433	0.686271	0.00921566	0.0122609	gi|374671169|gb|AEZ56250.1|	7.57e-179	plastid glycerol-3-phosphate dehydrogenase [Jatropha curcas]
								CL6980.Contig2_All	8.96	13.3244	0.5725	3.65574e-10	9.72155e-10	gi|460368885|ref|XP_004230295.1|	0	PREDICTED: dihydrolipoyl dehydrogenase-like [Solanum lycopersicum]
								CL7095.Contig1_All	0.0909	6.2947	6.11371	1.13381e-19	4.66143e-19	no hit found
								CL7170.Contig2_All	9.7229	35.6053	1.87263	0	0	gi|255544272|ref|XP_002513198.1|	0	eukaryotic translation initiation factor 3 subunit, putative [Ricinus communis]
								CL7207.Contig1_All	29.2811	110.831	1.92032	2.08592e-256	8.32545e-255	gi|50787937|emb|CAH05075.1|	3.4e-112	ferritin [Conyza canadensis]
								CL7226.Contig1_All	0.5359	6.0361	3.49358	1.91014e-16	6.92797e-16	no hit found
								CL7226.Contig2_All	0.7214	7.8783	3.44901	6.67186e-18	2.56657e-17	no hit found
								CL7279.Contig1_All	3.1173	15.5779	2.32113	1.42379e-71	1.49667e-70	gi|460384972|ref|XP_004238180.1|	0	PREDICTED: polyadenylate-binding protein RBP47C-like [Solanum lycopersicum]
								CL7280.Contig2_All	4.971	35.9238	2.85333	1.295e-235	4.65967e-234	gi|449434004|ref|XP_004134786.1|	1.02e-158	PREDICTED: uncharacterized membrane protein At1g16860-like [Cucumis sativus]
								CL7285.Contig3_All	0.9241	4.4307	2.26141	5.90458e-06	1.12502e-05	gi|242053469|ref|XP_002455880.1|	1.4e-07	hypothetical protein SORBIDRAFT_03g026730 [Sorghum bicolor]
								CL7389.Contig4_All	6.1772	30.2429	2.29157	6.95646e-99	9.69466e-98	gi|224117588|ref|XP_002317616.1|	5.75e-79	predicted protein [Populus trichocarpa]
								CL7394.Contig2_All	0.5376	4.5822	3.09144	1.01223e-24	4.83635e-24	gi|460371974|ref|XP_004231809.1|	1.75e-151	PREDICTED: probable carboxylesterase 16-like [Solanum lycopersicum]
								CL7471.Contig3_All	6.3871	102.163	3.99957	0	0	gi|225448311|ref|XP_002264923.1|	2.04e-116	PREDICTED: uncharacterized protein LOC100257088 [Vitis vinifera]
								CL7494.Contig3_All	0.03	4.8519	7.33744	1.01414e-46	7.61448e-46	gi|297741741|emb|CBI32873.3|	5.75e-138	unnamed protein product [Vitis vinifera]
								CL7511.Contig1_All	13.1393	19.3263	0.556677	5.5593e-16	1.97953e-15	gi|33341112|gb|AAQ15122.1|AF350321_1	0	putative ethylene receptor ETR1 [Lactuca sativa]
								CL7533.Contig2_All	1.2894	17.5475	3.76649	2.23042e-244	8.40554e-243	gi|460410436|ref|XP_004250635.1|	5.04e-169	PREDICTED: patellin-3-like [Solanum lycopersicum]
								CL7533.Contig3_All	3.8138	1.7962	-1.08628	3.9609e-07	8.45396e-07	gi|42601216|gb|AAS21305.1|	4.69e-157	mitogen-activated protein kinase kinase 5 [Petroselinum crispum]
								CL7533.Contig4_All	0.7624	1.0338	0.439337	0.190377	0.218215	gi|42601216|gb|AAS21305.1|	3.11e-158	mitogen-activated protein kinase kinase 5 [Petroselinum crispum]
								CL7545.Contig1_All	2.179	12.4439	2.5137	1.6406e-40	1.11121e-39	gi|343466199|gb|AEM42993.1|	1.66e-100	transcription regulator [Siraitia grosvenorii]
								CL7545.Contig4_All	0.3968	1.6909	2.09131	0.00464714	0.00640352	gi|359386138|gb|AEV43358.1|	2.8e-41	MAF1-like protein [Citrus sinensis]
								CL7567.Contig1_All	1.2972	6.3769	2.29745	6.4882e-36	4.03362e-35	gi|225450923|ref|XP_002280699.1|	0	PREDICTED: uncharacterized protein LOC100259697 [Vitis vinifera]
								CL7594.Contig1_All	0.1965	13.1901	6.06878	5.81362e-91	7.50236e-90	gi|225458643|ref|XP_002284836.1|	9.85e-113	PREDICTED: heat stress transcription factor B-4 [Vitis vinifera]
								CL7605.Contig3_All	8.8011	15.5567	0.82178	1.55047e-21	6.75883e-21	gi|297736228|emb|CBI24866.3|	7.5e-164	unnamed protein product [Vitis vinifera]
								CL7605.Contig4_All	3.0821	8.1382	1.4008	5.26572e-09	1.30505e-08	gi|297736228|emb|CBI24866.3|	1.62e-48	unnamed protein product [Vitis vinifera]
								CL7752.Contig1_All	16.0018	31.2245	0.964444	7.1179e-25	3.41225e-24	gi|462395949|gb|EMJ01748.1|	9.4e-106	hypothetical protein PRUPE_ppa011737mg [Prunus persica]
								CL7796.Contig4_All	0	0.9703	9.92229	5.01588e-13	1.57425e-12	gi|255587629|ref|XP_002534335.1|	2.42e-163	RNA binding protein, putative [Ricinus communis]
								CL7796.Contig6_All	0	0.0976	6.60881	0.053204	0.0654528	gi|255587629|ref|XP_002534335.1|	3.67e-175	RNA binding protein, putative [Ricinus communis]
								CL7821.Contig2_All	2.2928	13.1843	2.52364	3.33118e-215	1.08104e-213	gi|225446457|ref|XP_002275272.1|	0	PREDICTED: uncharacterized protein LOC100250601 [Vitis vinifera]
								CL7893.Contig1_All	3.5026	4.4379	0.341451	0.288906	0.318832	gi|470104540|ref|XP_004288656.1|	6.07e-32	PREDICTED: PHD finger protein At1g33420-like [Fragaria vesca subsp. vesca]
								CL7924.Contig2_All	1.4157	15.6248	3.46425	5.4951e-83	6.56049e-82	gi|347438903|gb|AEO92077.1|	7.9e-10	hybrid proline-rich protein [Nicotiana tabacum]
								CL7930.Contig2_All						no hit found
								CL7956.Contig2_All	0.1472	2.7108	4.20287	7.58592e-30	4.11907e-29	gi|255557635|ref|XP_002519847.1|	0	Peptide transporter, putative [Ricinus communis]
								CL8067.Contig3_All	3.944	8.6132	1.12689	5.5666e-19	2.22244e-18	gi|460396936|ref|XP_004244026.1|	0	PREDICTED: uncharacterized protein LOC101245675 [Solanum lycopersicum]
								CL8120.Contig2_All	118.992	2.1299	-5.80394	0	0	gi|225456495|ref|XP_002280924.1|	7.79e-56	PREDICTED: ethylene-responsive transcription factor ERF114-like [Vitis vinifera]
								CL8143.Contig3_All	0.2132	0.3408	0.676718	0.629056	0.645848	no hit found
								CL8175.Contig1_All	0.3991	1.4528	1.86401	1.91708e-05	3.45289e-05	gi|242090507|ref|XP_002441086.1|	7.51e-09	hypothetical protein SORBIDRAFT_09g020125 [Sorghum bicolor]
								CL8175.Contig2_All	0.1406	1.1236	2.99846	1.435e-06	2.91173e-06	gi|38346102|emb|CAE01963.2|	1.11e-06	OSJNBa0085H03.4 [Oryza sativa Japonica Group]
								CL8180.Contig1_All	0	3.2866	11.6824	2.01736e-23	9.27868e-23	no hit found
								CL8196.Contig1_All						no hit found
								CL8196.Contig2_All	0.1641	6.2954	5.26165	8.87766e-11	2.45611e-10	no hit found
								CL8246.Contig2_All	26.4979	79.9954	1.59404	0	0	gi|460378571|ref|XP_004235044.1|	4.29e-64	PREDICTED: uncharacterized protein LOC101256263 [Solanum lycopersicum]
								CL8264.Contig1_All	6.1014	3.7686	-0.695112	0.0143548	0.0186691	no hit found
								CL8264.Contig2_All	0.0996	0.9553	3.26174	0.0087163	0.0116352	no hit found
								CL8301.Contig1_All	1.9688	1.2448	-0.661403	0.00702276	0.00943426	gi|255547564|ref|XP_002514839.1|	0	translation initiation factor, putative [Ricinus communis]
								CL8301.Contig2_All	0.483	0.6357	0.396323	0.401592	0.437473	gi|462403085|gb|EMJ08642.1|	0	hypothetical protein PRUPE_ppa005197mg [Prunus persica]
								CL8312.Contig1_All	133.508	137.093	0.0382224	0.365702	0.39947	gi|449432916|ref|XP_004134244.1|	1.08e-63	PREDICTED: uncharacterized protein C167.05-like [Cucumis sativus]
								CL8312.Contig2_All	2.2367	4.0512	0.856978	0.00248616	0.00354585	gi|449432916|ref|XP_004134244.1|	6.58e-58	PREDICTED: uncharacterized protein C167.05-like [Cucumis sativus]
								CL8444.Contig1_All	7.4978	0.3414	-4.45693	1.43772e-27	7.3974e-27	no hit found
								CL8462.Contig1_All	57.3225	21.2434	-1.43209	3.89074e-77	4.3638e-76	gi|356527488|ref|XP_003532341.1|	4.76e-19	PREDICTED: uncharacterized protein LOC100814060 [Glycine max]
								CL8495.Contig2_All	0.3805	1.245	1.71018	3.67838e-05	6.52074e-05	gi|302143562|emb|CBI22123.3|	1.74e-82	unnamed protein product [Vitis vinifera]
								CL8495.Contig3_All	0.779	4.8318	2.63287	1.6322e-26	8.18073e-26	gi|460375549|ref|XP_004233568.1|	2.19e-98	PREDICTED: uncharacterized protein LOC101255266 isoform 1 [Solanum lycopersicum]
								CL8495.Contig4_All	1.334	7.6577	2.52115	4.62426e-40	3.101e-39	gi|460375549|ref|XP_004233568.1|	1.08e-100	PREDICTED: uncharacterized protein LOC101255266 isoform 1 [Solanum lycopersicum]
								CL8498.Contig3_All	0.4184	1.6345	1.96589	1.67008e-08	3.97912e-08	gi|357439791|ref|XP_003590173.1|	1.04e-105	TPR repeat-containing protein, putative [Medicago truncatula]
								CL8498.Contig4_All	0.2012	0.9158	2.1864	3.66888e-07	7.8788e-07	gi|460385256|ref|XP_004238320.1|	0	PREDICTED: uncharacterized TPR repeat-containing protein At1g05150-like [Solanum lycopersicum]
								CL8512.Contig1_All	2.3626	5.6639	1.26142	0.00264466	0.00376709	no hit found
								CL8512.Contig2_All	0.3306	1.5853	2.2616	0.0294302	0.0369118	no hit found
								CL8512.Contig3_All	0.0737	0.1571	1.09195	0.578228	0.597879	no hit found
								CL8528.Contig2_All	0.2427	1.1206	2.20703	0.000161373	0.00026204	gi|357476579|ref|XP_003608575.1|	3.16e-15	hypothetical protein MTR_4g097730 [Medicago truncatula]
								CL8528.Contig3_All	1.0518	1.4685	0.481483	0.175822	0.202069	gi|357476579|ref|XP_003608575.1|	3.67e-15	hypothetical protein MTR_4g097730 [Medicago truncatula]
								CL8531.Contig2_All	0	2.8072	11.4549	1.8387e-28	9.65079e-28	gi|297737709|emb|CBI26910.3|	1.35e-78	unnamed protein product [Vitis vinifera]
								CL8540.Contig2_All	24.1282	59.6855	1.30666	2.02032e-162	4.74997e-161	gi|225470922|ref|XP_002264409.1|	2.81e-171	PREDICTED: transcription factor bHLH13 [Vitis vinifera]
								CL8596.Contig3_All	0.081	4.3175	5.73613	4.69302e-15	1.61119e-14	no hit found
								CL8613.Contig1_All	0.2547	1.7833	2.80768	6.214e-09	1.53435e-08	gi|460387080|ref|XP_004239217.1|	2.85e-76	PREDICTED: squamosa promoter-binding-like protein 12-like [Solanum lycopersicum]
								CL8628.Contig7_All	10.6459	21.6906	1.02677	1.89721e-45	1.39708e-44	gi|460400363|ref|XP_004245704.1|	0	PREDICTED: SNARE-interacting protein KEULE-like [Solanum lycopersicum]
								CL8629.Contig1_All	0.1977	5.7917	4.8726	6.54156e-44	4.69455e-43	gi|255546173|ref|XP_002514146.1|	1.79e-66	conserved hypothetical protein [Ricinus communis]
								CL8686.Contig1_All	4.6491	7.9256	0.769569	0.000392662	0.000610057	no hit found
								CL8686.Contig2_All	0.2328	0.3721	0.676599	0.479666	0.502508	no hit found
								CL8712.Contig2_All	25.1168	13.9796	-0.84533	2.80434e-14	9.29622e-14	gi|460400443|ref|XP_004245744.1|	2.31e-51	PREDICTED: presqualene diphosphate phosphatase-like [Solanum lycopersicum]
								CL8719.Contig2_All	3.0938	47.9354	3.95364	0	0	gi|225453080|ref|XP_002270702.1|	4.06e-179	PREDICTED: eukaryotic translation initiation factor 5-like [Vitis vinifera]
								CL8722.Contig2_All	0.8313	14.4171	4.11627	2.5602e-69	2.62131e-68	gi|357505379|ref|XP_003622978.1|	3.29e-87	Ribonuclease P protein subunit p25 [Medicago truncatula]
								CL8756.Contig1_All	12.24	12.6065	0.0425642	0.780016	0.793089	no hit found
								CL8796.Contig2_All	0	0.4507	8.81602	0.00292332	0.0041056	gi|356527793|ref|XP_003532491.1|	3.83e-09	PREDICTED: leucine-rich repeat extensin-like protein 4-like [Glycine max]
								CL8813.Contig2_All	0	0.067	6.06609	0.468808	0.504257	gi|356543300|ref|XP_003540100.1|	6.32e-25	PREDICTED: probable cyclic nucleotide-gated ion channel 5-like [Glycine max]
								CL8847.Contig2_All	0	0.0657	6.03782	0.468808	0.494556	gi|449526505|ref|XP_004170254.1|	7.09e-88	PREDICTED: uncharacterized protein LOC101224204 [Cucumis sativus]
								CL8847.Contig3_All	2.2061	20.1594	3.19188	9.54474e-138	1.87636e-136	gi|225440133|ref|XP_002283075.1|	0	PREDICTED: uncharacterized protein LOC100267048 [Vitis vinifera]
								CL8882.Contig3_All	11.5417	26.7134	1.21071	2.51916e-72	2.67433e-71	gi|137460|sp|P09469.1|VATA_DAUCA	0	RecName: Full=V-type proton ATPase catalytic subunit A; Short=V-ATPase subunit A; AltName: Full=V-ATPase 69 kDa subunit; AltName: Full=Vacuolar proton pump subunit alpha
								CL8883.Contig1_All	0	2.9602	11.5315	6.24552e-09	1.54085e-08	no hit found
								CL9043.Contig1_All	0.5873	3.3212	2.49954	1.85025e-21	8.03038e-21	gi|356522486|ref|XP_003529877.1|	3.73e-167	PREDICTED: uncharacterized protein LOC100786729 [Glycine max]
								CL9043.Contig3_All	0.415	7.0753	4.09161	1.70323e-60	1.56203e-59	gi|356522486|ref|XP_003529877.1|	3.88e-165	PREDICTED: uncharacterized protein LOC100786729 [Glycine max]
								CL9095.Contig1_All	8.2717	11.9089	0.525784	3.4558e-06	6.76631e-06	gi|460372417|ref|XP_004232027.1|	8.36e-161	PREDICTED: RNA-binding protein Musashi homolog 2-like [Solanum lycopersicum]
								CL9095.Contig2_All	0.5052	4.348	3.10543	1.30801e-20	5.54583e-20	gi|460372417|ref|XP_004232027.1|	2.39e-73	PREDICTED: RNA-binding protein Musashi homolog 2-like [Solanum lycopersicum]
								CL9147.Contig1_All	0	3.0362	11.5681	7.84412e-28	4.06146e-27	gi|356528841|ref|XP_003533006.1|	1.21e-107	PREDICTED: zinc finger protein NUTCRACKER-like [Glycine max]
								CL9154.Contig3_All	3.8817	23.0169	2.56793	0	0	gi|225440009|ref|XP_002276399.1|	0	PREDICTED: ethylene-insensitive protein 2-like [Vitis vinifera]
								CL9168.Contig1_All	79.3876	19.1642	-2.0505	1.05224e-270	4.49435e-269	gi|225445464|ref|XP_002281941.1|	7.98e-153	PREDICTED: protein brittle-1, chloroplastic/amyloplastic [Vitis vinifera]
								CL9171.Contig2_All	0	5.4258	12.4056	1.28999e-08	3.10519e-08	no hit found
								CL9215.Contig2_All	0.0286	3.0194	6.7221	3.3127e-30	1.81259e-29	gi|225427655|ref|XP_002270708.1|	5.15e-20	PREDICTED: uncharacterized protein LOC100249371 [Vitis vinifera]
								CL9263.Contig2_All	114.438	18.6923	-2.61404	0	0	gi|171740839|gb|ACB54931.1|	0	cinnamyl alcohol dehydrogenase [Artemisia annua]
								CL9287.Contig2_All	0	0.9701	9.92199	0.00141534	0.00207898	no hit found
								CL9287.Contig3_All	0.3777	3.7829	3.32418	1.75134e-10	4.76186e-10	no hit found
								CL9316.Contig1_All						no hit found
								CL9316.Contig2_All	2.2258	13.2801	2.57687	8.70174e-10	2.26347e-09	no hit found
								CL9319.Contig2_All	0	9.3261	13.1871	1.51429e-15	5.30554e-15	gi|264688604|gb|ACY74342.1|	7.1e-28	putative MYB-related transcription factor [Artemisia annua]
								CL9361.Contig1_All	0.293	7.8293	4.73991	8.37366e-78	9.44846e-77	gi|225432402|ref|XP_002276882.1|	0	PREDICTED: serine/threonine-protein kinase ULK4-like [Vitis vinifera]
								CL9361.Contig3_All	0	0.1939	7.59917	0.0124713	0.0163405	gi|225432402|ref|XP_002276882.1|	0	PREDICTED: serine/threonine-protein kinase ULK4-like [Vitis vinifera]
								CL9364.Contig1_All	0.268	0.2855	0.0912577	0.87785	0.888237	gi|555655|gb|AAA50196.1|	4.63e-47	DNA-binding protein [Nicotiana tabacum]
								CL9364.Contig2_All	3.7961	8.618	1.18284	4.2297e-18	1.63706e-17	gi|555655|gb|AAA50196.1|	4.53e-47	DNA-binding protein [Nicotiana tabacum]
								CL9376.Contig1_All	4.1323	22.1518	2.42241	9.9413e-69	1.01001e-67	gi|225439438|ref|XP_002266163.1|	6.81e-142	PREDICTED: ribosome biogenesis protein NSA2 homolog [Vitis vinifera]
								CL9418.Contig1_All	15.3811	35.6903	1.21437	3.5236e-46	2.62479e-45	gi|296084807|emb|CBI27689.3|	2.08e-62	unnamed protein product [Vitis vinifera]
								CL9525.Contig1_All	0.6152	2.4034	1.96595	0.00130807	0.00193127	no hit found
								CL9574.Contig1_All	48.7482	45.9648	-0.0848195	0.18617	0.213751	gi|356548648|ref|XP_003542712.1|	1.52e-103	PREDICTED: ras-related protein RABA1f-like [Glycine max]
								CL9581.Contig1_All	4.6212	15.6201	1.75706	6.40266e-27	3.24386e-26	gi|8778648|gb|AAF79656.1|AC025416_30	1.13e-45	F5O11.10 [Arabidopsis thaliana]
								CL9581.Contig2_All	0	0.1573	7.29737	0.468808	0.502342	no hit found
								CL9589.Contig2_All	2.6727	22.9605	3.10278	3.501e-164	8.31387e-163	gi|356526125|ref|XP_003531670.1|	0	PREDICTED: ruvB-like 1-like [Glycine max]
								CL9693.Contig1_All	3.4703	1.689	-1.03889	0.000186398	0.000300396	gi|224117268|ref|XP_002331738.1|	1.37e-49	predicted protein [Populus trichocarpa]
								CL9695.Contig2_All	0.3867	1.854	2.26135	0.0294302	0.0368998	gi|460397044|ref|XP_004244078.1|	5.89e-14	PREDICTED: polygalacturonase inhibitor-like [Solanum lycopersicum]
								CL9781.Contig1_All	2.3321	0.4321	-2.43219	0.000338358	0.000527114	no hit found
								CL9800.Contig1_All	0.7766	2.5652	1.72383	5.81342e-07	1.21964e-06	gi|297733766|emb|CBI15013.3|	3.96e-101	unnamed protein product [Vitis vinifera]
								CL9800.Contig2_All	0.1473	2.315	3.97418	1.20291e-14	4.05855e-14	gi|297733766|emb|CBI15013.3|	8.06e-96	unnamed protein product [Vitis vinifera]
								CL9821.Contig9_All	1.2069	10.679	3.1454	5.52868e-72	5.84068e-71	gi|470134217|ref|XP_004302952.1|	2.68e-09	PREDICTED: leucoanthocyanidin dioxygenase-like [Fragaria vesca subsp. vesca]
								CL9900.Contig2_All	1.0877	2.9841	1.45602	1.11639e-08	2.70669e-08	gi|255554410|ref|XP_002518244.1|	1.78e-114	Phosphatase DCR2, putative [Ricinus communis]
								CL9970.Contig1_All	0.7797	19.3844	4.63583	3.9933e-159	9.18973e-158	gi|225430354|ref|XP_002285290.1|	2.7e-130	PREDICTED: U-box domain-containing protein 4-like [Vitis vinifera]
								CL10031.Contig4_All	0.0703	0.0749	0.091441	0.952476	0.955662	gi|357448011|ref|XP_003594281.1|	9.54e-08	Proline-rich protein [Medicago truncatula]
								CL10078.Contig1_All	11.5669	6.5312	-0.824582	4.20222e-07	8.96521e-07	no hit found
								CL10080.Contig2_All	95.6517	53.8613	-0.828542	1.357e-119	2.30517e-118	gi|156628058|gb|ABU88982.1|	0	phospholipid/glycerol acyltransferase [Helianthus annuus]
								CL10157.Contig10_All	0	4.8303	12.2379	1.66144e-10	4.54354e-10	no hit found
								CL10228.Contig2_All	2.4807	9.7056	1.96807	1.39963e-25	6.8323e-25	gi|224145552|ref|XP_002325683.1|	2.9e-53	predicted protein [Populus trichocarpa]
								CL10331.Contig1_All	81.5272	225.127	1.46539	0	0	gi|225445312|ref|XP_002284711.1|	3.33e-89	PREDICTED: sigma factor sigB regulation protein rsbQ isoform 1 [Vitis vinifera]
								CL10520.Contig2_All						no hit found
								CL10520.Contig3_All						no hit found
								CL10539.Contig1_All	31.5043	24.197	-0.380721	2.13746e-08	5.0736e-08	gi|385296177|dbj|BAM14053.1|	0	GA Insensitive Dwarf1 B [Lactuca sativa]
								CL10583.Contig6_All	0.3361	3.805	3.50093	9.88488e-19	3.91885e-18	gi|359494858|ref|XP_003634855.1|	3.26e-38	PREDICTED: protein kinase G11A-like [Vitis vinifera]
								CL10650.Contig1_All	97.3602	36.4714	-1.41657	7.19108e-158	1.64171e-156	gi|460382989|ref|XP_004237218.1|	9.3e-58	PREDICTED: uncharacterized protein LOC101267399 [Solanum lycopersicum]
								CL10847.Contig1_All	4.669	50.3869	3.43186	0	0	gi|460383294|ref|XP_004237363.1|	0	PREDICTED: uncharacterized protein LOC101248571 [Solanum lycopersicum]
								CL10988.Contig1_All	0.6021	4.6809	2.95871	9.78686e-36	6.06325e-35	gi|224079714|ref|XP_002305924.1|	0	predicted protein [Populus trichocarpa]
								CL11029.Contig1_All	0.3414	9.335	4.77312	6.5144e-21	2.78836e-20	no hit found
								CL11035.Contig1_All	0.2559	6.1791	4.59374	3.12988e-18	1.21813e-17	no hit found
								CL11035.Contig2_All	0.5225	5.2882	3.33927	1.67035e-12	5.09058e-12	no hit found
								CL11081.Contig2_All	3.2591	13.4038	2.0401	2.97704e-23	1.36171e-22	no hit found
								CL11138.Contig1_All	1.2532	45.9443	5.1962	4.47716e-203	1.35247e-201	gi|462422090|gb|EMJ26353.1|	4.58e-71	hypothetical protein PRUPE_ppa002395mg [Prunus persica]
								CL11149.Contig2_All	0.4086	8.4532	4.37074	1.12467e-57	9.93027e-57	gi|297733859|emb|CBI15106.3|	1.77e-55	unnamed protein product [Vitis vinifera]
								CL11212.Contig2_All	0	10.6427	13.3776	2.9487e-26	1.46685e-25	no hit found
								CL11417.Contig2_All	9.6472	24.4655	1.34257	2.384e-68	2.41142e-67	gi|15227951|ref|NP_181780.1|	0	DEAD-box ATP-dependent RNA helicase 37 [Arabidopsis thaliana]
								CL11425.Contig4_All	11.6044	34.9704	1.59146	1.32039e-77	1.48757e-76	gi|224106565|ref|XP_002314209.1|	0	endoplasmic reticulum [ER]-type calcium ATPase [Populus trichocarpa]
								CL11443.Contig1_All						no hit found
								CL11443.Contig2_All	0	0.2349	7.8759	0.226976	0.257814	no hit found
								CL11473.Contig3_All	4.2315	29.3339	2.79333	1.01525e-250	3.95015e-249	gi|225434980|ref|XP_002283992.1|	0	PREDICTED: U-box domain-containing protein 13 [Vitis vinifera]
								CL11626.Contig1_All	1.1974	5.9686	2.31749	8.02858e-19	3.19237e-18	gi|460407651|ref|XP_004249264.1|	1.45e-65	PREDICTED: 28S ribosomal protein S9, mitochondrial-like [Solanum lycopersicum]
								CL11626.Contig2_All	7.2151	21.5294	1.57722	3.70104e-72	3.91814e-71	gi|460407651|ref|XP_004249264.1|	3.69e-114	PREDICTED: 28S ribosomal protein S9, mitochondrial-like [Solanum lycopersicum]
								CL11733.Contig1_All						no hit found
								CL11733.Contig2_All						no hit found
								CL11733.Contig3_All						no hit found
								CL11945.Contig3_All	2.0357	7.259	1.83425	4.90128e-26	2.42348e-25	gi|444300788|gb|AGD98703.1|	1.54e-155	bZIP transcription factor family protein 5 [Camellia sinensis]
								CL11945.Contig4_All	0.4723	0.5312	0.169552	0.719914	0.73378	gi|444300788|gb|AGD98703.1|	1.47e-132	bZIP transcription factor family protein 5 [Camellia sinensis]
								CL11953.Contig2_All	0.2228	1.602	2.84605	5.771e-15	1.97571e-14	gi|357463769|ref|XP_003602166.1|	3.14e-78	Auxin-induced protein 5NG4 [Medicago truncatula]
								CL11956.Contig1_All	0.7582	7.9678	3.39353	1.69176e-44	1.22591e-43	gi|462395264|gb|EMJ01063.1|	2.4e-81	hypothetical protein PRUPE_ppa005829mg [Prunus persica]
								CL11999.Contig2_All	4.5711	1.8596	-1.29755	1.92469e-07	4.23039e-07	gi|147851991|emb|CAN79067.1|	1.02e-71	hypothetical protein VITISV_043720 [Vitis vinifera]
								CL11999.Contig3_All	0.959	0.5378	-0.834461	0.139575	0.161692	gi|147851991|emb|CAN79067.1|	7.63e-72	hypothetical protein VITISV_043720 [Vitis vinifera]
								CL12031.Contig2_All	4.1537	2.3293	-0.834501	6.44038e-05	0.000110805	gi|470145666|ref|XP_004308456.1|	0	PREDICTED: probable tRNA threonylcarbamoyladenosine biosynthesis protein Gcp-like [Fragaria vesca subsp. vesca]
								CL12036.Contig1_All	3.881	9.3318	1.26573	6.07976e-11	1.70605e-10	gi|225445565|ref|XP_002285328.1|	6.33e-68	PREDICTED: axial regulator YABBY 5 [Vitis vinifera]
								CL12036.Contig2_All	0	0.8074	9.65714	1.00159e-06	2.06297e-06	gi|225445565|ref|XP_002285328.1|	1.92e-68	PREDICTED: axial regulator YABBY 5 [Vitis vinifera]
								CL12036.Contig3_All	0	6.343	12.6309	7.64932e-45	5.57818e-44	gi|225445565|ref|XP_002285328.1|	7.82e-69	PREDICTED: axial regulator YABBY 5 [Vitis vinifera]
								CL12055.Contig1_All						no hit found
								CL12098.Contig1_All	1.2894	21.4505	4.05624	9.73104e-159	2.23555e-157	gi|296082642|emb|CBI21647.3|	2.03e-37	unnamed protein product [Vitis vinifera]
								CL12108.Contig1_All	6.7279	42.5854	2.66213	2.68608e-296	1.27385e-294	gi|225426946|ref|XP_002266352.1|	0	PREDICTED: monocopper oxidase-like protein SKU5 [Vitis vinifera]
								CL12114.Contig1_All	5.7484	1.8183	-1.66057	2.00644e-06	4.03446e-06	no hit found
								CL12125.Contig3_All	0.1227	3.8704	4.97928	5.88498e-40	3.93756e-39	gi|390134561|gb|AFL56268.1|	0	ABI1-like protein [Cirsium arvense]
								CL12139.Contig1_All	1.5447	10.6345	2.78335	3.82896e-15	1.31882e-14	gi|359478755|ref|XP_002278580.2|	7.91e-11	PREDICTED: probable phytol kinase 2, chloroplastic-like [Vitis vinifera]
								CL12257.Contig1_All	1.2688	6.0833	2.26139	1.66323e-16	6.05842e-16	gi|555655|gb|AAA50196.1|	6.24e-32	DNA-binding protein [Nicotiana tabacum]
								CL12264.Contig2_All	0	0.6193	9.27449	0.00068524	0.00103954	no hit found
								CL12277.Contig2_All	1.0626	2.7304	1.36151	0.000656834	0.00100489	gi|470113041|ref|XP_004292736.1|	3.75e-09	PREDICTED: uncharacterized protein LOC101313281 [Fragaria vesca subsp. vesca]
								CL12284.Contig2_All	0	12.1822	13.5725	1.90189e-34	1.14475e-33	gi|460412402|ref|XP_004251590.1|	5.27e-31	PREDICTED: serine/threonine protein phosphatase 2A 57 kDa regulatory subunit B' iota isoform-like [Solanum lycopersicum]
								CL12330.Contig1_All	0.0814	17.5282	7.75043	3.6413e-246	1.38394e-244	gi|460372122|ref|XP_004231881.1|	0	PREDICTED: probable LRR receptor-like serine/threonine-protein kinase At4g37250-like [Solanum lycopersicum]
								CL12406.Contig2_All	15.968	7.0824	-1.17287	3.82508e-22	1.6967e-21	gi|225445190|ref|XP_002284205.1|	4.38e-109	PREDICTED: rac-like GTP-binding protein ARAC7 isoform 1 [Vitis vinifera]
								CL12413.Contig2_All	1.0694	3.9608	1.88899	7.38258e-09	1.80033e-08	no hit found
								CL12423.Contig1_All	0.11	5.1194	5.5404	2.9424e-37	1.87493e-36	no hit found
								CL12423.Contig2_All	0	6.5496	12.6772	1.79303e-45	1.3217e-44	no hit found
								CL12423.Contig3_All	0	0.3782	8.56301	0.00033176	0.00052178	no hit found
								CL12481.Contig1_All	0.3343	4.5409	3.76376	2.32544e-12	7.01946e-12	no hit found
								CL12481.Contig2_All						no hit found
								CL12487.Contig2_All	0.0321	1.2325	5.26287	8.87766e-11	2.45628e-10	gi|255560615|ref|XP_002521321.1|	6.04e-59	guanosine-3',5'-bis(diphosphate) 3'-pyrophosphohydrolase, putative [Ricinus communis]
								CL12487.Contig4_All	0.7496	5.1117	2.76961	1.21413e-32	7.01376e-32	gi|255560615|ref|XP_002521321.1|	3.39e-87	guanosine-3',5'-bis(diphosphate) 3'-pyrophosphohydrolase, putative [Ricinus communis]
								CL12498.Contig1_All	78.2396	51.8927	-0.592367	1.20918e-25	5.9145e-25	gi|147789492|emb|CAN76136.1|	1.76e-37	hypothetical protein VITISV_034276 [Vitis vinifera]
								CL12525.Contig1_All	0.3312	3.5292	3.41357	2.8067e-09	7.09656e-09	no hit found
								CL12545.Contig3_All	0	0.257	8.00562	0.006038	0.00818673	gi|224116190|ref|XP_002317235.1|	2.59e-59	predicted protein [Populus trichocarpa]
								CL12570.Contig2_All	0.8025	9.2656	3.52931	5.23154e-97	7.15556e-96	gi|224146461|ref|XP_002326014.1|	0	predicted protein [Populus trichocarpa]
								CL12572.Contig1_All						no hit found
								CL12597.Contig1_All	4.1087	7.0273	0.774288	5.12262e-06	9.84029e-06	gi|460397490|ref|XP_004244300.1|	3.83e-129	PREDICTED: uncharacterized protein LOC101250713 isoform 1 [Solanum lycopersicum]
								CL12602.Contig2_All	1.5488	18.0223	3.54056	3.96466e-230	1.39168e-228	gi|460401623|ref|XP_004246317.1|	0	PREDICTED: AMP deaminase-like [Solanum lycopersicum]
								CL12604.Contig4_All	1.3412	13.7331	3.35606	3.02072e-180	7.98479e-179	gi|225440841|ref|XP_002276356.1|	0	PREDICTED: 125 kDa kinesin-related protein-like [Vitis vinifera]
								CL12607.Contig1_All	1.1362	2.4212	1.09151	0.00587396	0.0080285	no hit found
								CL12614.Contig1_All	7.106	0.2989	-4.5713	5.68142e-36	3.53425e-35	gi|374671171|gb|AEZ56251.1|	6.42e-19	plastid 1-acylglycerol-phosphate acyltransferase [Jatropha curcas]
								CL12614.Contig2_All	7.3545	0.5997	-3.61631	3.4436e-39	2.27341e-38	gi|1067138|emb|CAA88620.1|	4.65e-60	1-acyl-sn-glycerol-3-phosphate acyltransferase (putative) [Limnanthes douglasii]
								CL12628.Contig2_All	50.2952	24.1061	-1.06102	7.24208e-91	9.32928e-90	gi|225432183|ref|XP_002268377.1|	0	PREDICTED: guanosine-3',5'-bis(diphosphate) 3'-pyrophosphohydrolase [Vitis vinifera]
								CL12634.Contig4_All	0.204	2.1977	3.42935	1.23819e-19	5.07396e-19	gi|255572824|ref|XP_002527344.1|	0	CBL-interacting serine/threonine-protein kinase, putative [Ricinus communis]
								CL12634.Contig7_All	0	0.4155	8.6987	8.8255e-06	1.67157e-05	gi|356515679|ref|XP_003526526.1|	0	PREDICTED: CBL-interacting serine/threonine-protein kinase 8-like [Glycine max]
								CL12662.Contig2_All	0.1046	8.5971	6.3609	1.18442e-179	3.12057e-178	gi|225447444|ref|XP_002266311.1|	0	PREDICTED: uncharacterized protein LOC100254633 [Vitis vinifera]
								CL12668.Contig2_All	1.6296	11.154	2.77497	5.87594e-36	3.65412e-35	no hit found
								CL12703.Contig2_All	0.1185	6.1873	5.70635	1.78165e-28	9.35688e-28	gi|147818710|emb|CAN65039.1|	4.05e-57	hypothetical protein VITISV_009459 [Vitis vinifera]
								CL12731.Contig8_All	0.2242	3.1454	3.81039	1.19648e-18	4.72063e-18	gi|224057068|ref|XP_002299121.1|	1.61e-177	predicted protein [Populus trichocarpa]
								CL12760.Contig1_All	2.0294	6.7307	1.7297	6.73316e-19	2.68232e-18	gi|460396214|ref|XP_004243673.1|	0	PREDICTED: serine/threonine-protein kinase HT1-like [Solanum lycopersicum]
								CL12760.Contig2_All	8.4062	22.4953	1.4201	6.39234e-38	4.12062e-37	gi|460396214|ref|XP_004243673.1|	7.33e-124	PREDICTED: serine/threonine-protein kinase HT1-like [Solanum lycopersicum]
								CL12760.Contig4_All	16.3586	26.8414	0.714411	2.4498e-23	1.124e-22	gi|460396214|ref|XP_004243673.1|	0	PREDICTED: serine/threonine-protein kinase HT1-like [Solanum lycopersicum]
								CL12790.Contig3_All	0.4461	8.6909	4.28407	6.88654e-32	3.91518e-31	no hit found
								CL12790.Contig4_All	0.4786	11.8137	4.6255	3.75778e-36	2.34778e-35	no hit found
								CL12790.Contig5_All	1.3951	5.2462	1.9109	1.32107e-07	2.92615e-07	no hit found
								CL12806.Contig5_All	9.9754	16.8675	0.7578	2.70952e-16	9.76735e-16	gi|359478310|ref|XP_002280863.2|	1.06e-178	PREDICTED: nucleoside-triphosphatase [Vitis vinifera]
								CL12821.Contig1_All						no hit found
								CL12821.Contig2_All						no hit found
								CL12853.Contig1_All	0.7713	5.4368	2.81739	1.18328e-15	4.16139e-15	no hit found
								CL12864.Contig3_All	0.8674	3.2625	1.91121	1.37944e-25	6.73499e-25	gi|225447723|ref|XP_002273150.1|	0	PREDICTED: staphylococcal nuclease domain-containing protein 1 [Vitis vinifera]
								CL12896.Contig5_All	5.5454	2.3219	-1.25599	2.50544e-16	9.04465e-16	gi|204022230|dbj|BAG71200.1|	0	DELLA 1 [Lactuca sativa]
								CL12897.Contig4_All	5.1766	24.065	2.21686	0	0	gi|470143183|ref|XP_004307261.1|	0	PREDICTED: eukaryotic translation initiation factor 4G-like [Fragaria vesca subsp. vesca]
								CL12899.Contig3_All	0.0544	0.4873	3.16313	3.97366e-09	9.89341e-09	gi|359482848|ref|XP_002280211.2|	2.58e-147	PREDICTED: nucleosome assembly protein 1-like 1-like isoform 1 [Vitis vinifera]
								CL12899.Contig5_All	0.0335	0.2738	3.03089	2.47702e-05	4.4329e-05	gi|449446598|ref|XP_004141058.1|	1.28e-151	PREDICTED: nucleosome assembly protein 1-like 1-like [Cucumis sativus]
								CL12899.Contig6_All	0.0385	0.2325	2.5943	0.000907012	0.00135235	gi|297734950|emb|CBI17184.3|	3e-40	unnamed protein product [Vitis vinifera]
								CL12899.Contig9_All	0.0394	1.4829	5.23408	1.19461e-29	6.45043e-29	gi|297734950|emb|CBI17184.3|	2.93e-40	unnamed protein product [Vitis vinifera]
								CL12902.Contig2_All	0.3601	7.4539	4.37153	3.12002e-34	1.86815e-33	no hit found
								CL12911.Contig1_All	0.5475	0	-9.09672	0.019439	0.0249606	gi|300175972|emb|CBK22189.2|	5.52e-10	unnamed protein product [Blastocystis hominis]
								CL12911.Contig3_All	6.8332	0	-12.7383	1.26383e-09	3.26589e-09	gi|300122475|emb|CBK23045.2|	5.86e-06	unnamed protein product [Blastocystis hominis]
								CL12911.Contig4_All	0.7867	0	-9.61967	0.0730522	0.0876936	no hit found
								CL12921.Contig1_All	0.5783	1.8485	1.67647	0.000712748	0.00107013	gi|73671233|gb|AAZ80046.1|	3.67e-61	hydroxycinnamoyl-CoA:quinate hydroxycinnamoyltransferase [Cynara cardunculus]
								CL12921.Contig2_All	1.2601	2.0699	0.716023	0.0568196	0.0688627	gi|73671233|gb|AAZ80046.1|	5.87e-74	hydroxycinnamoyl-CoA:quinate hydroxycinnamoyltransferase [Cynara cardunculus]
								CL12924.Contig2_All	1.1559	16.529	3.83791	1.62762e-57	1.43318e-56	gi|449016569|dbj|BAM79971.1|	3.11e-06	hypothetical protein CYME_CMI068C [Cyanidioschyzon merolae strain 10D]
								CL12936.Contig2_All						gi|470124111|ref|XP_004298060.1|	3.6e-13	PREDICTED: histone-lysine N-methyltransferase ASHR3-like [Fragaria vesca subsp. vesca]
								Unigene65_All	1.792	6.1197	1.77189	8.41994e-25	4.02802e-24	gi|225460813|ref|XP_002276851.1|	5.38e-102	PREDICTED: fimbrin-like protein 2-like [Vitis vinifera]
								Unigene206_All	6.069	18.8698	1.63655	3.1534e-28	1.64674e-27	gi|38605837|emb|CAE02917.3|	1.14e-07	OSJNBb0108J11.9 [Oryza sativa Japonica Group]
								Unigene384_All	3.7954	10.6557	1.4893	1.09576e-27	5.65205e-27	gi|225449126|ref|XP_002277282.1|	1.46e-142	PREDICTED: protein IQ-DOMAIN 1-like [Vitis vinifera]
								Unigene413_All	2.3645	16.4542	2.79885	5.6026e-70	5.77828e-69	gi|255560651|ref|XP_002521339.1|	1.05e-99	conserved hypothetical protein [Ricinus communis]
								Unigene461_All	0.2198	6.2291	4.82476	1.86596e-35	1.14797e-34	gi|460376236|ref|XP_004233905.1|	1.05e-46	PREDICTED: uncharacterized protein LOC101246402 [Solanum lycopersicum]
								Unigene490_All	2.088	3.5332	0.758854	0.0152722	0.0198138	gi|449434871|ref|XP_004135219.1|	5.98e-87	PREDICTED: probable galacturonosyltransferase-like 9-like [Cucumis sativus]
								Unigene546_All	4.1982	10.5352	1.32737	2.51668e-23	1.15462e-22	gi|225432344|ref|XP_002276435.1|	4.13e-129	PREDICTED: zinc finger CCCH domain-containing protein 32 [Vitis vinifera]
								Unigene554_All	30.7677	47.5337	0.627534	3.95154e-25	1.90649e-24	gi|460394597|ref|XP_004242888.1|	5.64e-44	PREDICTED: uncharacterized protein LOC101257280 [Solanum lycopersicum]
								Unigene568_All	2.8052	21.517	2.9393	8.47514e-300	4.08433e-298	gi|255586318|ref|XP_002533810.1|	0	nuclear receptor binding set domain containing protein 1, nsd, putative [Ricinus communis]
								Unigene829_All	1.3181	11.2354	3.09152	2.40936e-20	1.01257e-19	gi|297744635|emb|CBI37897.3|	1.79e-58	unnamed protein product [Vitis vinifera]
								Unigene845_All	3.1411	14.7077	2.22723	1.52453e-22	6.84317e-22	no hit found
								Unigene883_All	35.3828	10.5782	-1.74195	9.62518e-30	5.21579e-29	no hit found
								Unigene1019_All	10.1114	28.5494	1.49748	5.10364e-17	1.89091e-16	no hit found
								Unigene1112_All	4.5791	19.8641	2.11703	5.8926e-15	2.01708e-14	no hit found
								Unigene1272_All	0.4343	17.9558	5.36961	2.14992e-211	6.8281e-210	gi|225455531|ref|XP_002267632.1|	0	PREDICTED: leucine-rich repeat receptor-like serine/threonine-protein kinase At1g17230 [Vitis vinifera]
								Unigene1282_All	29.5358	115.499	1.96734	0	0	gi|333035984|gb|AEF13021.1|	0	UDP-glucose pyrophosphorylase [Populus deltoides]
								Unigene1552_All	0.3483	9.8343	4.81942	8.26962e-15	2.81195e-14	gi|462422429|gb|EMJ26692.1|	1.01e-10	hypothetical protein PRUPE_ppa000937mg [Prunus persica]
								Unigene1583_All	0.4563	8.9127	4.28781	2.14414e-14	7.16234e-14	no hit found
								Unigene1666_All	0.5599	1.9386	1.79177	0.0218954	0.0280717	gi|460397368|ref|XP_004244239.1|	2.26e-10	PREDICTED: phytosulfokine receptor 2-like [Solanum lycopersicum]
								Unigene2007_All	2.5099	4.8295	0.944244	1.14724e-05	2.11849e-05	gi|449465962|ref|XP_004150696.1|	1.46e-37	PREDICTED: probable beta-D-xylosidase 7-like [Cucumis sativus]
								Unigene2128_All	39.4472	12.8219	-1.62131	8.18836e-84	9.85497e-83	gi|307136387|gb|ADN34197.1|	4.53e-74	glutaredoxin family protein [Cucumis melo subsp. melo]
								Unigene2191_All	1.9533	6.1369	1.6516	3.52764e-11	1.00306e-10	no hit found
								Unigene2207_All	0.5042	7.7891	3.94939	6.21498e-21	2.66232e-20	no hit found
								Unigene2276_All	0.3152	4.9538	3.9742	1.20291e-14	4.05974e-14	gi|297846004|ref|XP_002890883.1|	6.12e-26	hypothetical protein ARALYDRAFT_890616 [Arabidopsis lyrata subsp. lyrata]
								Unigene2445_All	0.0516	0.2016	1.96605	0.0258476	0.0325791	gi|460377710|ref|XP_004234633.1|	0	PREDICTED: uncharacterized protein LOC101262187 [Solanum lycopersicum]
								Unigene2447_All	0	0.303	8.24317	8.8255e-06	1.64627e-05	gi|460377710|ref|XP_004234633.1|	3.79e-167	PREDICTED: uncharacterized protein LOC101262187 [Solanum lycopersicum]
								Unigene2630_All	0.4205	19.2443	5.51618	1.13601e-236	4.10413e-235	gi|225464788|ref|XP_002266883.1|	0	PREDICTED: cytochrome P450 97B2, chloroplastic [Vitis vinifera]
								Unigene2751_All	26.8565	74.8323	1.47839	9.62584e-215	3.11624e-213	gi|225436920|ref|XP_002275003.1|	0	PREDICTED: RAN GTPase-activating protein 1 isoform 2 [Vitis vinifera]
								Unigene2801_All	141.806	90.072	-0.654765	1.23785e-38	8.09233e-38	gi|462400286|gb|EMJ05954.1|	7.62e-38	hypothetical protein PRUPE_ppa013123mg [Prunus persica]
								Unigene2855_All	0.3877	11.3058	4.86598	2.63848e-135	5.07882e-134	gi|225462023|ref|XP_002268040.1|	0	PREDICTED: uncharacterized protein LOC100263435 [Vitis vinifera]
								Unigene2871_All	19.1664	25.0101	0.383931	1.26634e-07	2.80848e-07	gi|328691781|gb|AEB37502.1|	1.31e-77	TB1-like TCP family transcription factor [Helianthus annuus]
								Unigene2906_All	0.6948	5.7992	3.06118	2.35722e-18	9.19373e-18	gi|460386388|ref|XP_004238880.1|	4.08e-68	PREDICTED: probable DNA replication complex GINS protein PSF3-like [Solanum lycopersicum]
								Unigene2979_All	0.5404	12.092	4.48388	1.30328e-109	2.01739e-108	gi|255545982|ref|XP_002514051.1|	2.53e-164	Protein VERNALIZATION-INSENSITIVE, putative [Ricinus communis]
								Unigene3021_All	1.7756	6.1915	1.80198	8.93082e-12	2.62274e-11	gi|460367290|ref|XP_004229508.1|	1.3e-70	PREDICTED: probable serine/threonine-protein kinase At4g35230-like [Solanum lycopersicum]
								Unigene3165_All	10.106	7.5534	-0.420014	0.0299846	0.0375814	no hit found
								Unigene3282_All	1.0225	11.3026	3.46648	3.53388e-18	1.37423e-17	gi|296088706|emb|CBI38156.3|	1.32e-18	unnamed protein product [Vitis vinifera]
								Unigene3413_All	27.2093	5.4795	-2.31198	7.23272e-57	6.31539e-56	gi|225445444|ref|XP_002285079.1|	8.41e-15	PREDICTED: uncharacterized protein At1g15400 [Vitis vinifera]
								Unigene3483_All	1.0272	64.2821	5.96763	0	0	gi|297736284|emb|CBI24922.3|	4.07e-109	unnamed protein product [Vitis vinifera]
								Unigene3506_All	8.7384	16.3908	0.907445	3.50498e-11	9.96831e-11	gi|32698526|gb|AAP86603.1|	3.32e-101	eukaryotic translation initiation factor iso4E [Lactuca sativa]
								Unigene3521_All	135.351	23.2795	-2.53958	0	0	no hit found
								Unigene3579_All	394.916	75.9869	-2.37772	0	0	gi|470137775|ref|XP_004304638.1|	5.79e-144	PREDICTED: phosphoenolpyruvate/phosphate translocator 2, chloroplastic-like [Fragaria vesca subsp. vesca]
								Unigene3598_All	84.7341	54.3538	-0.640562	4.026e-60	3.66964e-59	gi|6960455|gb|AAD42963.2|AF141384_1	0	serine carboxypeptidase precursor [Matricaria chamomilla]
								Unigene3619_All	7.452	42.9815	2.52802	5.5915e-143	1.14397e-141	gi|460374093|ref|XP_004232846.1|	1.56e-88	PREDICTED: clathrin light chain 1-like isoform 1 [Solanum lycopersicum]
								Unigene3698_All	47.6902	26.0927	-0.870047	2.21742e-17	8.34481e-17	no hit found
								Unigene3757_All	0	2.7444	11.4223	1.46398e-09	3.75784e-09	no hit found
								Unigene3988_All	2.2814	4.1019	0.846373	0.0608796	0.0734532	no hit found
								Unigene4002_All	3.2591	4.8615	0.576928	0.237978	0.264961	no hit found
								Unigene4065_All	5.7838	13.9225	1.26733	8.04072e-05	0.000135587	no hit found
								Unigene4081_All	0.1958	15.9615	6.34907	2.00044e-45	1.47283e-44	no hit found
								Unigene4134_All	0	1.3095	10.3548	0.00292332	0.00413697	no hit found
								Unigene4152_All	2.6644	10.823	2.02222	3.31886e-08	7.72837e-08	no hit found
								Unigene4256_All	0.3854	30.3842	6.30082	6.0668e-108	9.25553e-107	gi|356510668|ref|XP_003524058.1|	2.43e-49	PREDICTED: homeobox-leucine zipper protein HAT4-like [Glycine max]
								Unigene4259_All	0.2122	0.3957	0.898982	0.329342	0.361773	no hit found
								Unigene4295_All	0.7435	5.17	2.79776	8.16236e-22	3.58518e-21	gi|462419660|gb|EMJ23923.1|	1.99e-12	hypothetical protein PRUPE_ppa006474mg [Prunus persica]
								Unigene4336_All	0.3929	7.1756	4.19087	1.48249e-29	7.98558e-29	gi|255577258|ref|XP_002529511.1|	7.21e-07	abc transporter, putative [Ricinus communis]
								Unigene4349_All	0.5091	6.1701	3.59927	2.11576e-20	8.90389e-20	gi|460381224|ref|XP_004236352.1|	1.78e-16	PREDICTED: uncharacterized protein LOC101244174 [Solanum lycopersicum]
								Unigene4378_All	0.2941	12.7934	5.44295	4.13962e-68	4.1741e-67	gi|470114511|ref|XP_004293458.1|	1.73e-74	PREDICTED: OBERON-like protein-like [Fragaria vesca subsp. vesca]
								Unigene4616_All	5.3394	2.5859	-1.04601	0.00586788	0.00802101	no hit found
								Unigene4712_All	7.5135	11.4639	0.609541	2.7159e-06	5.35716e-06	gi|449445499|ref|XP_004140510.1|	4.47e-122	PREDICTED: ELMO domain-containing protein A-like [Cucumis sativus]
								Unigene4719_All	0.0267	0.1137	2.09032	0.0515002	0.0635015	gi|462397123|gb|EMJ02922.1|	0	hypothetical protein PRUPE_ppa003344mg [Prunus persica]
								Unigene4720_All	0.2245	0.9091	2.01772	7.03458e-10	1.85217e-09	gi|462397123|gb|EMJ02922.1|	0	hypothetical protein PRUPE_ppa003344mg [Prunus persica]
								Unigene4779_All	0.2827	4.6318	4.03423	1.70178e-29	9.15943e-29	gi|356546116|ref|XP_003541477.1|	8.7e-137	PREDICTED: uncharacterized protein LOC100800468 [Glycine max]
								Unigene4781_All	0.5005	0.6613	0.401935	0.300902	0.331429	gi|356565167|ref|XP_003550816.1|	0	PREDICTED: uncharacterized protein LOC100783258 [Glycine max]
								Unigene4855_All	26.5314	28.8379	0.120265	0.0557994	0.0676691	gi|225436087|ref|XP_002277399.1|	8.96e-109	PREDICTED: E3 ubiquitin-protein ligase RHF2A [Vitis vinifera]
								Unigene5112_All	502.822	8.0415	-5.96644	0	0	gi|460386494|ref|XP_004238933.1|	1.93e-42	PREDICTED: uncharacterized protein LOC101255885 [Solanum lycopersicum]
								Unigene5143_All	1.9408	29.0284	3.90274	6.53282e-167	1.58173e-165	gi|37932619|gb|AAP72961.1|	1.81e-99	putative ankyrin-like protein [Lactuca sativa]
								Unigene5145_All	5.8511	20.7614	1.82712	9.3171e-37	5.88979e-36	gi|462409523|gb|EMJ14857.1|	1.61e-36	hypothetical protein PRUPE_ppa001104mg [Prunus persica]
								Unigene5279_All	2.3572	10.9428	2.21484	5.03314e-32	2.87163e-31	gi|357448011|ref|XP_003594281.1|	2.05e-08	Proline-rich protein [Medicago truncatula]
								Unigene5408_All	13.1458	29.4094	1.16168	7.00392e-39	4.59707e-38	gi|460404331|ref|XP_004247636.1|	1.49e-101	PREDICTED: transcription factor UNE12-like [Solanum lycopersicum]
								Unigene5566_All	0.6222	5.3771	3.11138	9.3392e-15	3.16948e-14	no hit found
								Unigene5592_All	42.7206	16.6065	-1.36318	1.13178e-32	6.53994e-32	no hit found
								Unigene5691_All	3.1833	2.6851	-0.245547	0.587872	0.605778	gi|343794556|gb|AEM62768.1|	8.7e-18	BTB/POZ ankyrin repeat protein [Lotus japonicus]
								Unigene5720_All	0.0848	8.0422	6.56738	4.22194e-27	2.14822e-26	no hit found
								Unigene5738_All	1.1039	1.0641	-0.0529758	0.914322	0.922829	no hit found
								Unigene5852_All	0.7033	9.8354	3.80577	2.54272e-47	1.93134e-46	gi|147766634|emb|CAN71843.1|	2.39e-91	hypothetical protein VITISV_036263 [Vitis vinifera]
								Unigene5890_All	3.5346	6.4363	0.864685	0.0003334	0.000519471	gi|460369178|ref|XP_004230440.1|	8.96e-29	PREDICTED: uncharacterized protein LOC101264160 [Solanum lycopersicum]
								Unigene5932_All	1.9559	22.0355	3.49393	1.80038e-132	3.39005e-131	gi|356539951|ref|XP_003538456.1|	1.95e-84	PREDICTED: uncharacterized protein LOC100793022 [Glycine max]
								Unigene5981_All	36.6188	117.845	1.68624	0	0	gi|460405759|ref|XP_004248342.1|	7.96e-157	PREDICTED: fasciclin-like arabinogalactan protein 1-like isoform 1 [Solanum lycopersicum]
								Unigene5996_All	26.3026	62.8471	1.25664	4.82496e-73	5.16444e-72	gi|462405270|gb|EMJ10734.1|	8.31e-54	hypothetical protein PRUPE_ppa010695mg [Prunus persica]
								Unigene6027_All	452.992	119.248	-1.92552	0	0	gi|460364985|ref|XP_004228386.1|	3.36e-129	PREDICTED: mitochondrial outer membrane protein porin of 36 kDa-like [Solanum lycopersicum]
								Unigene6030_All	4.8361	12.2097	1.33611	3.68076e-08	8.55177e-08	no hit found
								Unigene6046_All	47.1026	9.9817	-2.23845	5.37164e-65	5.20924e-64	gi|225468755|ref|XP_002274634.1|	8.5e-47	PREDICTED: uncharacterized protein LOC100255767 [Vitis vinifera]
								Unigene6086_All	9.6711	24.1312	1.31915	4.69546e-18	1.81131e-17	gi|224071499|ref|XP_002303489.1|	2.7e-49	predicted protein [Populus trichocarpa]
								Unigene6094_All	0	3.1229	11.6087	7.58348e-22	3.3404e-21	gi|147858322|emb|CAN81424.1|	5.24e-62	hypothetical protein VITISV_035944 [Vitis vinifera]
								Unigene6100_All	1.6151	39.6519	4.61769	1.52525e-139	3.03856e-138	gi|15289760|dbj|BAB63464.1|	1.59e-40	calcium dependent protein kinase [Solanum tuberosum]
								Unigene6236_All	0.6357	24.2698	5.25467	3.37728e-174	8.61019e-173	gi|460391308|ref|XP_004241265.1|	4.69e-82	PREDICTED: dof zinc finger protein DOF2.1-like [Solanum lycopersicum]
								Unigene6614_All	0.6174	4.3418	2.81402	2.65214e-12	7.98433e-12	gi|225446619|ref|XP_002280724.1|	8.2e-44	PREDICTED: uncharacterized protein LOC100255804 [Vitis vinifera]
								Unigene6718_All	12.7048	5.2399	-1.27776	2.28482e-06	4.52829e-06	no hit found
								Unigene6996_All	2.2078	7.057	1.67645	4.91362e-06	9.44039e-06	no hit found
								Unigene7099_All	2.0708	3.9686	0.938442	7.80372e-11	2.17591e-10	gi|46430475|dbj|BAD16684.1|	0	plasma membrane H+-ATPase [Daucus carota]
								Unigene7102_All	3.0898	17.9637	2.5395	8.47206e-177	2.19118e-175	gi|46430475|dbj|BAD16684.1|	0	plasma membrane H+-ATPase [Daucus carota]
								Unigene7103_All	0.729	6.7622	3.2135	2.22504e-29	1.19382e-28	gi|462422286|gb|EMJ26549.1|	6.09e-82	hypothetical protein PRUPE_ppa000977mg [Prunus persica]
								Unigene7105_All	1.5652	2.561	0.71036	4.12566e-05	7.18078e-05	gi|46430475|dbj|BAD16684.1|	0	plasma membrane H+-ATPase [Daucus carota]
								Unigene7140_All	1.4128	2.0907	0.565429	0.0273718	0.0344635	gi|225450795|ref|XP_002279542.1|	2.88e-120	PREDICTED: uncharacterized protein LOC100251003 [Vitis vinifera]
								Unigene7166_All	7.2985	24.5585	1.75055	1.29125e-130	2.39935e-129	gi|225439920|ref|XP_002275244.1|	0	PREDICTED: L-type lectin-domain containing receptor kinase VIII.1 [Vitis vinifera]
								Unigene7328_All	4.9257	46.8746	3.25041	0	0	gi|255542572|ref|XP_002512349.1|	6.77e-93	chloroplast-targeted copper chaperone, putative [Ricinus communis]
								Unigene7458_All	2.5222	32.8431	3.70284	0	0	gi|462418957|gb|EMJ23220.1|	0	hypothetical protein PRUPE_ppa002971mg [Prunus persica]
								Unigene7539_All	24.6444	7.0771	-1.80003	5.74016e-59	5.16762e-58	gi|225435808|ref|XP_002285758.1|	4.01e-80	PREDICTED: uncharacterized protein LOC100260398 [Vitis vinifera]
								Unigene7560_All	2.0415	7.8849	1.94946	6.90028e-17	2.54273e-16	gi|350538259|ref|NP_001234078.1|	2.01e-125	expansin A3 precursor [Solanum lycopersicum]
								Unigene7714_All	1.4445	10.1394	2.81133	6.20542e-20	2.56778e-19	no hit found
								Unigene7790_All	1.111	28.0423	4.65767	7.31364e-174	1.85868e-172	gi|359494069|ref|XP_002277415.2|	1.81e-125	PREDICTED: aspartate carbamoyltransferase 2, chloroplastic-like [Vitis vinifera]
								Unigene7917_All	4.0379	6.8835	0.769537	0.059588	0.0719315	no hit found
								Unigene8086_All	0.5526	3.3643	2.606	2.04948e-07	4.49559e-07	gi|297740651|emb|CBI30833.3|	3.41e-37	unnamed protein product [Vitis vinifera]
								Unigene8214_All	1.221	1.9857	0.701584	0.0982354	0.116932	no hit found
								Unigene8226_All	16.2811	9.2988	-0.808082	1.60454e-09	4.09484e-09	gi|118487882|gb|ABK95763.1|	4.55e-69	unknown [Populus trichocarpa]
								Unigene8245_All	4.5822	28.5069	2.6372	3.90622e-107	5.90665e-106	gi|460368875|ref|XP_004230290.1|	1.4e-106	PREDICTED: uncharacterized protein LOC101243829 [Solanum lycopersicum]
								Unigene8303_All	57.4061	67.6494	0.236873	4.99814e-05	8.64692e-05	gi|462409853|gb|EMJ15187.1|	3.01e-55	hypothetical protein PRUPE_ppa013607mg [Prunus persica]
								Unigene8387_All	116.948	89.0219	-0.393635	1.24404e-20	5.2796e-20	gi|147767601|emb|CAN73381.1|	9.01e-73	hypothetical protein VITISV_003162 [Vitis vinifera]
								Unigene8411_All	49.0728	66.6203	0.441038	2.7378e-10	7.37197e-10	gi|255542772|ref|XP_002512449.1|	6.89e-34	conserved hypothetical protein [Ricinus communis]
								Unigene8548_All	3.9952	16.5572	2.05112	2.55978e-65	2.49292e-64	gi|460396214|ref|XP_004243673.1|	0	PREDICTED: serine/threonine-protein kinase HT1-like [Solanum lycopersicum]
								Unigene9072_All	1.0509	12.8769	3.61509	2.35824e-30	1.2952e-29	gi|255538428|ref|XP_002510279.1|	1.18e-53	leucine-rich repeat-containing protein, putative [Ricinus communis]
								Unigene9157_All	6.917	8.5334	0.302974	0.245372	0.272932	gi|224116590|ref|XP_002317341.1|	6.83e-08	predicted protein [Populus trichocarpa]
								Unigene9261_All	0.9697	1.4682	0.598438	0.165843	0.190876	gi|33341114|gb|AAQ15123.1|AF350322_1	1.45e-75	putative ethylene receptor ETR2 [Lactuca sativa]
								Unigene9294_All	2.219	2.6598	0.261408	0.59876	0.616665	no hit found
								Unigene9419_All	43.3723	3.6112	-3.58622	0	0	gi|1502353|emb|CAA92273.1|	1.84e-154	cytochrome oxidase subunit 3 [Magnolia grandiflora]
								Unigene9479_All	1.646	11.762	2.8371	4.63242e-85	5.654e-84	gi|359490488|ref|XP_002272242.2|	5.32e-116	PREDICTED: short-chain dehydrogenase TIC 32, chloroplastic-like [Vitis vinifera]
								Unigene9579_All	2.4812	13.4179	2.43505	1.50755e-123	2.65402e-122	gi|255571261|ref|XP_002526580.1|	0	Ran GTPase binding protein, putative [Ricinus communis]
								Unigene9599_All	10.5749	9.437	-0.164244	0.127247	0.14772	gi|359491904|ref|XP_002270277.2|	8.24e-169	PREDICTED: carboxypeptidase A2-like [Vitis vinifera]
								Unigene9667_All	0.8071	13.5869	4.07333	6.1312e-56	5.28583e-55	gi|359482965|ref|XP_003632868.1|	4.6e-76	PREDICTED: polyphosphoinositide phosphatase-like isoform 2 [Vitis vinifera]
								Unigene9709_All	5.4836	36.0549	2.717	3.92444e-184	1.06431e-182	gi|225436797|ref|XP_002269323.1|	0	PREDICTED: tubby-like F-box protein 3-like [Vitis vinifera]
								Unigene9711_All	38.3945	57.0676	0.571772	1.89065e-38	1.23159e-37	gi|356564581|ref|XP_003550530.1|	0	PREDICTED: importin subunit alpha-1-like [Glycine max]
								Unigene9951_All	135.851	86.7116	-0.647725	6.32604e-42	4.38978e-41	gi|312283179|dbj|BAJ34455.1|	2.08e-51	unnamed protein product [Thellungiella halophila]
								Unigene10103_All	1.5665	40.6978	4.69933	2.6202e-241	9.72401e-240	gi|127058161|dbj|BAF48663.1|	3.3e-12	leucine-rich repeat/extensin [Nicotiana plumbaginifolia]
								Unigene10163_All	17.2734	6.3199	-1.45058	1.13509e-18	4.48169e-18	gi|147820256|emb|CAN71475.1|	1.13e-60	hypothetical protein VITISV_038617 [Vitis vinifera]
								Unigene10198_All	2.3201	15.5641	2.74596	8.05546e-29	4.26793e-28	gi|460379799|ref|XP_004235648.1|	1.7e-26	PREDICTED: uncharacterized protein LOC101256663 [Solanum lycopersicum]
								Unigene10500_All	9.5819	43.5102	2.18297	1.69163e-23	7.80238e-23	no hit found
								Unigene10551_All	16.9575	12.6659	-0.420974	0.000207134	0.000333178	gi|225452588|ref|XP_002280912.1|	3.98e-78	PREDICTED: uncharacterized protein LOC100252487 [Vitis vinifera]
								Unigene10558_All	0	1.1403	10.1552	1.00159e-06	2.0654e-06	gi|462407038|gb|EMJ12502.1|	3.19e-15	hypothetical protein PRUPE_ppa001785mg [Prunus persica]
								Unigene10559_All	0.06	1.5971	4.73435	1.85913e-07	4.08743e-07	gi|462407038|gb|EMJ12502.1|	2.87e-15	hypothetical protein PRUPE_ppa001785mg [Prunus persica]
								Unigene10568_All	6.0572	34.6239	2.51505	2.94362e-108	4.50019e-107	gi|225458354|ref|XP_002283278.1|	3.19e-104	PREDICTED: UPF0326 protein At4g17486 [Vitis vinifera]
								Unigene11340_All	1.2208	49.7529	5.34888	4.40238e-84	5.31193e-83	no hit found
								Unigene11761_All	0.3532	8.6879	4.62045	1.15512e-70	1.20089e-69	gi|225458001|ref|XP_002276294.1|	2.27e-81	PREDICTED: uncharacterized protein LOC100250572 [Vitis vinifera]
								Unigene11884_All	0.1529	2.2801	3.89844	1.92824e-07	4.23774e-07	gi|359486715|ref|XP_002279488.2|	1.65e-53	PREDICTED: mitochondrial substrate carrier family protein Q [Vitis vinifera]
								Unigene11910_All	1.4023	14.2052	3.34055	4.5948e-122	7.98073e-121	gi|359475014|ref|XP_002279887.2|	0	PREDICTED: RNA-binding protein rsd1-like [Vitis vinifera]
								Unigene11911_All	0.676	13.5941	4.32981	7.0317e-74	7.60851e-73	gi|297744587|emb|CBI37849.3|	1.49e-51	unnamed protein product [Vitis vinifera]
								Unigene11917_All	3.9572	29.45	2.89572	0	0	gi|147819118|emb|CAN75603.1|	2.65e-143	hypothetical protein VITISV_016382 [Vitis vinifera]
								Unigene11936_All	2.3618	10.129	2.10053	1.99906e-57	1.75793e-56	gi|462417936|gb|EMJ22501.1|	0	hypothetical protein PRUPE_ppa001870mg [Prunus persica]
								Unigene11979_All	0.3764	2.3588	2.64771	6.53618e-17	2.41354e-16	gi|255569514|ref|XP_002525724.1|	0	hydrolase, hydrolyzing O-glycosyl compounds, putative [Ricinus communis]
								Unigene12056_All	1.2492	16.4968	3.72311	1.89664e-102	2.74208e-101	gi|460385193|ref|XP_004238289.1|	3.37e-73	PREDICTED: ZF-HD homeobox protein At4g24660-like [Solanum lycopersicum]
								Unigene12304_All	2.2758	9.2853	2.02857	4.6153e-19	1.85331e-18	gi|388503438|gb|AFK39785.1|	5.57e-47	unknown [Lotus japonicus]
								Unigene12511_All	0.7112	7.6361	3.42451	7.82182e-54	6.54061e-53	gi|225428558|ref|XP_002281050.1|	6.65e-151	PREDICTED: UPF0496 protein At4g34320-like [Vitis vinifera]
								Unigene12630_All	3.5871	11.4657	1.67643	6.8359e-08	1.55423e-07	gi|469469446|gb|AGH32901.1|	8.95e-07	TATA-box-binding protin [Camellia oleifera]
								Unigene12678_All	8.3417	23.0224	1.46462	9.98156e-17	3.65872e-16	no hit found
								Unigene12695_All	232.25	232.344	0.000580067	0.991776	0.992035	no hit found
								Unigene13014_All	60.2608	69.7326	0.210613	2.62142e-08	6.17966e-08	gi|462422648|gb|EMJ26911.1|	0	hypothetical protein PRUPE_ppa004224mg [Prunus persica]
								Unigene13033_All	2.9371	9.5337	1.69864	5.40822e-13	1.68659e-12	gi|224063721|ref|XP_002301271.1|	2.92e-39	predicted protein [Populus trichocarpa]
								Unigene13078_All	0.0423	2.7033	5.99792	3.94844e-18	1.53374e-17	gi|259014667|gb|ACV88635.1|	1.41e-25	SUPRESSOR OF OVEREXPRESSION OF CONSTANS1 [Magnolia virginiana]
								Unigene13158_All	2.8017	0.995	-1.49353	0.0132065	0.0171914	no hit found
								Unigene13210_All	0.5285	5.0679	3.26141	2.05854e-06	4.13788e-06	no hit found
								Unigene13327_All	4.5628	1.6205	-1.49348	0.000144119	0.000238775	no hit found
								Unigene13510_All	0.785	4.8092	2.61503	1.79857e-15	6.27502e-15	no hit found
								Unigene13693_All	0.7605	44.4015	5.86752	2.41198e-78	2.73926e-77	no hit found
								Unigene13741_All	0.0606	7.0372	6.85954	2.57426e-33	1.50999e-32	gi|357478207|ref|XP_003609389.1|	6.88e-30	Protein kinase 2B [Medicago truncatula]
								Unigene13750_All	2.4015	3.838	0.676419	0.122499	0.142356	no hit found
								Unigene14013_All	4.1758	7.9216	0.923739	0.00083685	0.0012508	no hit found
								Unigene14087_All	1.134	24.2552	4.4188	0	0	gi|255566265|ref|XP_002524120.1|	0	Ubiquitin carboxyl-terminal hydrolase, putative [Ricinus communis]
								Unigene14236_All	26.1177	28.1604	0.10864	0.0252516	0.0322743	gi|359483663|ref|XP_002279791.2|	0	PREDICTED: putative leucine-rich repeat receptor-like serine/threonine-protein kinase At2g14440-like [Vitis vinifera]
								Unigene14246_All	0	2.0445	10.9975	0.00141534	0.00205811	no hit found
								Unigene14323_All	1.9468	23.5944	3.59927	4.0496e-153	8.92088e-152	gi|224102985|ref|XP_002312880.1|	1.75e-139	predicted protein [Populus trichocarpa]
								Unigene14329_All	30.6104	122.763	2.00378	0	0	gi|359475350|ref|XP_002282482.2|	6.23e-143	PREDICTED: uncharacterized protein At4g06744-like [Vitis vinifera]
								Unigene14387_All	8.7078	16.507	0.922698	7.56786e-30	4.10982e-29	gi|10998537|gb|AAG25966.1|AF302082_1	0	cytokinin-regulated kinase 1 [Nicotiana tabacum]
								Unigene14392_All	44.9284	61.7431	0.45865	4.34502e-12	1.29845e-11	gi|23397086|gb|AAN31828.1|	1.94e-66	putative arginine decarboxylase SPE2 [Arabidopsis thaliana]
								Unigene14445_All	1.07	20.1951	4.23832	1.18478e-118	1.99241e-117	no hit found
								Unigene14462_All	5.528	101.343	4.19635	0	0	gi|351725781|ref|NP_001238384.1|	3.27e-56	uncharacterized protein LOC100306152 [Glycine max]
								Unigene14638_All	195.948	114.991	-0.768951	1.24723e-126	2.25297e-125	gi|358249158|ref|NP_001240258.1|	1.08e-38	zinc finger A20 and AN1 domain-containing stress-associated protein 5-like [Glycine max]
								Unigene14648_All	40.7109	18.8713	-1.10922	2.47008e-34	1.48275e-33	gi|359807381|ref|NP_001241639.1|	1.8e-83	uncharacterized protein LOC100805631 [Glycine max]
								Unigene14724_All	13.8596	15.2106	0.134191	0.104779	0.124568	gi|255543777|ref|XP_002512951.1|	6.29e-127	myo inositol monophosphatase, putative [Ricinus communis]
								Unigene14757_All	68.9542	43.026	-0.68043	3.11728e-75	3.41808e-74	gi|148299083|gb|ABQ58079.1|	0	subtilisin-like protease [Nicotiana tabacum]
								Unigene14767_All	0.719	25.0145	5.12063	6.47814e-226	2.22063e-224	gi|2190261|dbj|BAA20411.1|	1.67e-146	B-type cyclin [Catharanthus roseus]
								Unigene14834_All	18.0572	34.4636	0.932499	2.40234e-31	1.34825e-30	gi|225465508|ref|XP_002272165.1|	7.81e-148	PREDICTED: probable CCR4-associated factor 1 homolog 7 isoform 1 [Vitis vinifera]
								Unigene14839_All	1.9142	17.3565	3.18066	2.928e-79	3.35659e-78	gi|225447687|ref|XP_002276552.1|	9.27e-119	PREDICTED: uncharacterized GPI-anchored protein At4g28100-like [Vitis vinifera]
								Unigene14849_All	679.414	97.0642	-2.80728	0	0	gi|462398290|gb|EMJ03958.1|	1.03e-24	hypothetical protein PRUPE_ppa013408mg [Prunus persica]
								Unigene15208_All	215.83	258.585	0.260744	1.87742e-15	6.5484e-15	gi|255581061|ref|XP_002531346.1|	6.96e-33	structural constituent of ribosome, putative [Ricinus communis]
								Unigene15245_All	15.4825	20.5715	0.410009	8.9944e-05	0.00015051	gi|225427302|ref|XP_002279131.1|	1.02e-83	PREDICTED: uncharacterized protein LOC100255727 [Vitis vinifera]
								Unigene15464_All	1.0864	11.6359	3.42096	1.29133e-39	8.59435e-39	gi|225439631|ref|XP_002268948.1|	5.67e-41	PREDICTED: uncharacterized protein LOC100253378 [Vitis vinifera]
								Unigene15470_All	6.7834	28.4325	2.06746	3.16794e-49	2.48126e-48	gi|255579606|ref|XP_002530644.1|	4.05e-37	aberrant large forked product, putative [Ricinus communis]
								Unigene15487_All	0.4213	13.5003	5.002	1.28495e-103	1.88141e-102	gi|225455563|ref|XP_002267584.1|	0	PREDICTED: 65-kDa microtubule-associated protein 3 [Vitis vinifera]
								Unigene15645_All	0	1.5914	10.6361	1.66144e-10	4.54169e-10	gi|225436114|ref|XP_002278363.1|	4.33e-97	PREDICTED: lysosomal beta glucosidase-like isoform 1 [Vitis vinifera]
								Unigene15747_All	2.2885	1.524	-0.586539	0.32205	0.35415	gi|470126540|ref|XP_004299241.1|	3.62e-24	PREDICTED: oleosin 16 kDa-like [Fragaria vesca subsp. vesca]
								Unigene16239_All	0.0813	2.6407	5.02152	3.25416e-17	1.21661e-16	gi|356571425|ref|XP_003553877.1|	5.07e-82	PREDICTED: uncharacterized protein LOC100807170 [Glycine max]
								Unigene16392_All	3.4509	3.881	0.169456	0.612748	0.630425	no hit found
								Unigene16512_All	0.7658	5.3682	2.8094	4.542e-22	2.00927e-21	gi|460392416|ref|XP_004241812.1|	1.86e-23	PREDICTED: T-complex protein 1 subunit eta-like [Solanum lycopersicum]
								Unigene16513_All	0.5089	1.6098	1.66143	1.53889e-09	3.92841e-09	gi|225448888|ref|XP_002263930.1|	0	PREDICTED: uncharacterized protein LOC100241098 [Vitis vinifera]
								Unigene16526_All	0.4179	5.1813	3.63208	2.33554e-28	1.2229e-27	gi|470120906|ref|XP_004296528.1|	5.64e-18	PREDICTED: uncharacterized protein LOC101305650 [Fragaria vesca subsp. vesca]
								Unigene16546_All	25.5452	16.6899	-0.614077	2.1934e-16	7.94137e-16	gi|328689211|gb|AEB36217.1|	3.26e-52	RGA-like 1 [Helianthus argophyllus]
								Unigene16549_All	5.2516	45.0541	3.10083	0	0	gi|359482340|ref|XP_003632758.1|	9.28e-110	PREDICTED: uncharacterized protein LOC100241240 [Vitis vinifera]
								Unigene16567_All	1.5112	3.9016	1.36837	2.11518e-05	3.80449e-05	gi|449016135|dbj|BAM79537.1|	4e-07	similar to hedgehog protein [Cyanidioschyzon merolae strain 10D]
								Unigene16647_All	26.9236	32.7093	0.28083	2.54596e-08	6.00265e-08	gi|449447085|ref|XP_004141300.1|	0	PREDICTED: probable xyloglucan glycosyltransferase 12-like [Cucumis sativus]
								Unigene16649_All	1.3327	8.3673	2.65041	6.93844e-78	7.83782e-77	gi|224069210|ref|XP_002302927.1|	0	predicted protein [Populus trichocarpa]
								Unigene16811_All	15.884	39.7185	1.32224	2.22808e-81	2.61348e-80	gi|359485208|ref|XP_003633232.1|	1.57e-173	PREDICTED: LOW QUALITY PROTEIN: tyrosine aminotransferase-like [Vitis vinifera]
								Unigene16852_All	4.2563	16.4166	1.94748	6.73982e-59	6.06011e-58	gi|462400962|gb|EMJ06519.1|	0	hypothetical protein PRUPE_ppa006902mg [Prunus persica]
								Unigene16873_All	55.3465	2.6326	-4.39393	4.12952e-225	1.40954e-223	gi|460393785|ref|XP_004242489.1|	2.14e-78	PREDICTED: LOB domain-containing protein 13-like [Solanum lycopersicum]
								Unigene17061_All	48.0845	81.5739	0.762536	1.68686e-42	1.18033e-41	gi|297742438|emb|CBI34587.3|	8.9e-80	unnamed protein product [Vitis vinifera]
								Unigene17213_All	0.6613	3.6738	2.4739	7.16946e-12	2.11591e-11	gi|255560027|ref|XP_002521032.1|	4e-122	conserved hypothetical protein [Ricinus communis]
								Unigene17398_All	1.7283	35.1107	4.34449	3.39436e-70	3.5071e-69	gi|470114733|ref|XP_004293564.1|	3.21e-20	PREDICTED: vesicle-associated protein 4-2-like [Fragaria vesca subsp. vesca]
								Unigene17478_All	6.0334	20.0888	1.73535	1.62713e-10	4.45654e-10	gi|147774145|emb|CAN76949.1|	6.7e-10	hypothetical protein VITISV_007275 [Vitis vinifera]
								Unigene17500_All	9.1766	38.1585	2.05597	1.80104e-33	1.0607e-32	no hit found
								Unigene17559_All	0.6294	28.6101	5.5064	1.83557e-71	1.92725e-70	gi|356573869|ref|XP_003555078.1|	8.89e-15	PREDICTED: uncharacterized protein LOC100527519 [Glycine max]
								Unigene17572_All	1.4259	3.798	1.41337	0.000105846	0.000176335	gi|440808091|gb|AGC24177.1|	1.26e-36	unknown [Rehmannia glutinosa]
								Unigene17666_All	15.625	27.9809	0.840586	7.38542e-12	2.17836e-11	gi|224083799|ref|XP_002307127.1|	2.46e-18	predicted protein [Populus trichocarpa]
								Unigene17968_All	4.9502	3.2104	-0.624734	0.204828	0.233939	no hit found
								Unigene18024_All	9.5723	1.8698	-2.35598	7.3893e-09	1.80185e-08	gi|356513227|ref|XP_003525315.1|	2e-06	PREDICTED: indole-3-acetic acid-induced protein ARG7-like [Glycine max]
								Unigene18083_All	3.0891	9.6681	1.64605	2.47096e-13	7.84307e-13	no hit found
								Unigene18100_All	4.4515	14.624	1.71597	5.09004e-08	1.17392e-07	no hit found
								Unigene18115_All	0	1.8698	10.8687	0.00141534	0.00206863	no hit found
								Unigene18229_All	0.3636	9.1032	4.64595	5.1288e-13	1.60212e-12	no hit found
								Unigene18420_All	8.0195	6.3347	-0.340236	0.24344	0.270809	no hit found
								Unigene18497_All	5.8361	3.6744	-0.667496	0.0602598	0.0727294	gi|255539553|ref|XP_002510841.1|	5.65e-09	multidrug resistance pump, putative [Ricinus communis]
								Unigene18838_All	333.202	65.7771	-2.34074	0	0	gi|46370704|gb|AAS90127.1|	7.66e-70	NADPH cytochrome P450 reductase [Ammi majus]
								Unigene18912_All	3.5655	12.2251	1.77767	2.82668e-81	3.31176e-80	gi|359474195|ref|XP_003631415.1|	0	PREDICTED: uncharacterized protein LOC100263296 [Vitis vinifera]
								Unigene18914_All	26.9233	21.0765	-0.35322	0.000489874	0.000757095	gi|89213525|gb|AAX51637.1|	3.66e-64	chloroplast stearoyl/oleoyl specific acyl-acyl carrier protein thioesterase precursor [Madhuca longifolia var. latifolia]
								Unigene18915_All	23.0446	21.3826	-0.107991	0.10655	0.126248	gi|229410505|gb|ACQ57188.1|	0	acyl acyl-carrier-protein thioesterase type B [Camellia oleifera]
								Unigene19014_All	0.9048	4.5792	2.33942	2.74442e-19	1.10903e-18	gi|225445190|ref|XP_002284205.1|	2.51e-23	PREDICTED: rac-like GTP-binding protein ARAC7 isoform 1 [Vitis vinifera]
								Unigene19015_All	1.8624	10.0867	2.43722	7.43304e-53	6.13384e-52	gi|460372441|ref|XP_004232039.1|	6.8e-93	PREDICTED: B3 domain-containing protein Os01g0234100-like [Solanum lycopersicum]
								Unigene19139_All	4.0008	25.2208	2.65625	5.52644e-155	1.23605e-153	gi|470111429|ref|XP_004291950.1|	9.33e-144	PREDICTED: U-box domain-containing protein 13-like [Fragaria vesca subsp. vesca]
								Unigene19163_All	2.1728	10.4175	2.26138	2.67032e-22	1.18874e-21	gi|297813997|ref|XP_002874882.1|	3.65e-55	leucine-rich repeat family protein [Arabidopsis lyrata subsp. lyrata]
								Unigene19181_All	34.4216	96.6188	1.48899	5.28236e-229	1.84696e-227	gi|225440145|ref|XP_002283240.1|	4.09e-110	PREDICTED: uncharacterized protein LOC100251643 [Vitis vinifera]
								Unigene19237_All	4.0147	9.5221	1.24599	1.18457e-15	4.16574e-15	gi|460384245|ref|XP_004237823.1|	1.32e-124	PREDICTED: leucine-rich repeat receptor protein kinase EXS-like [Solanum lycopersicum]
								Unigene19238_All	1.4992	28.266	4.2368	1.25808e-193	3.60276e-192	gi|460386276|ref|XP_004238825.1|	6.31e-136	PREDICTED: beta-1,3-galactosyltransferase 15-like [Solanum lycopersicum]
								Unigene19289_All	8.2453	9.6917	0.233178	0.0495812	0.0612217	gi|462411577|gb|EMJ16626.1|	0	hypothetical protein PRUPE_ppa006105mg [Prunus persica]
								Unigene19368_All	2.4655	11.8028	2.25918	1.6073e-43	1.14632e-42	gi|52222139|gb|AAU34016.1|	0	deoxyhypusine synthase [Lactuca sativa]
								Unigene19408_All	0.093	5.0052	5.75005	2.1433e-29	1.15057e-28	gi|328691663|gb|AEB37443.1|	4.62e-57	TB1-like TCP family transcription factor [Helianthus argophyllus]
								Unigene19477_All	16.4438	15.7209	-0.0648599	0.467246	0.505574	gi|225438611|ref|XP_002276585.1|	1.36e-102	PREDICTED: DAZ-associated protein 1-like [Vitis vinifera]
								Unigene19603_All	0.1601	9.1259	5.83292	3.0867e-31	1.7275e-30	gi|147860696|emb|CAN81449.1|	3.55e-31	hypothetical protein VITISV_011174 [Vitis vinifera]
								Unigene19654_All	1.713	5.7243	1.74057	1.08681e-07	2.44191e-07	gi|359484368|ref|XP_002281292.2|	8.73e-06	PREDICTED: uncharacterized protein LOC100259389 [Vitis vinifera]
								Unigene19670_All	1.5542	3.6668	1.23835	0.00604088	0.00814134	no hit found
								Unigene19707_All	2.7653	13.1453	2.24904	2.82104e-16	1.0153e-15	gi|356546820|ref|XP_003541820.1|	5.83e-14	PREDICTED: TPR repeat-containing thioredoxin TTL1-like [Glycine max]
								Unigene19922_All	0.3076	1.4202	2.20697	0.00878998	0.0117099	no hit found
								Unigene19942_All	1.7964	8.8999	2.30868	1.03961e-13	3.36601e-13	gi|255556123|ref|XP_002519096.1|	1.76e-51	phospholipase A-2-activating protein, putative [Ricinus communis]
								Unigene20152_All	5.6059	17.3894	1.63319	1.31089e-20	5.55714e-20	gi|462394762|gb|EMJ00561.1|	2.36e-27	hypothetical protein PRUPE_ppa025388mg [Prunus persica]
								Unigene20378_All	1.329	0.708	-0.90852	0.21389	0.243967	no hit found
								Unigene20432_All	0	6.7207	12.7144	6.74022e-44	4.83539e-43	gi|460400534|ref|XP_004245789.1|	4.72e-33	PREDICTED: uncharacterized protein LOC101263341 isoform 1 [Solanum lycopersicum]
								Unigene20624_All	0.41	2.9331	2.83873	3.43676e-09	8.58032e-09	gi|462419660|gb|EMJ23923.1|	6.92e-12	hypothetical protein PRUPE_ppa006474mg [Prunus persica]
								Unigene20983_All	0.5215	8.6118	4.04558	1.64197e-15	5.73537e-15	gi|224111314|ref|XP_002315812.1|	7.57e-14	hypothetical protein POPTRDRAFT_231473 [Populus trichocarpa]
								Unigene21092_All	1.2853	8.4905	2.72374	2.76034e-11	7.88652e-11	no hit found
								Unigene21228_All	0.7538	15.0139	4.31597	2.03316e-220	6.77024e-219	gi|356562983|ref|XP_003549747.1|	0	PREDICTED: topless-related protein 4-like [Glycine max]
								Unigene21250_All	0	0.2778	8.1179	0.053204	0.0647443	gi|460405649|ref|XP_004248288.1|	1.58e-12	PREDICTED: uncharacterized protein LOC101249403 [Solanum lycopersicum]
								Unigene21255_All	13.9974	13.7516	-0.0255594	0.917322	0.925427	no hit found
								Unigene21265_All	1.5064	21.4564	3.83223	6.57924e-113	1.04726e-111	gi|460409822|ref|XP_004250337.1|	5.81e-81	PREDICTED: phosphatidylinositol 4-phosphate 5-kinase 2-like isoform 2 [Solanum lycopersicum]
								Unigene21370_All	6.485	38.1265	2.55562	1.57124e-160	3.64824e-159	gi|225440572|ref|XP_002276782.1|	2.89e-85	PREDICTED: L-type lectin-domain containing receptor kinase VIII.2 [Vitis vinifera]
								Unigene21465_All	1.1345	2.4176	1.09152	0.00240294	0.0034302	no hit found
								Unigene21592_All	131.486	2.0157	-6.02749	0	0	gi|224139590|ref|XP_002323183.1|	1.41e-34	f-box family protein [Populus trichocarpa]
								Unigene21710_All	20.8983	38.6961	0.888803	7.11594e-38	4.58486e-37	gi|255543323|ref|XP_002512724.1|	4.96e-152	conserved hypothetical protein [Ricinus communis]
								Unigene21740_All	1.8822	19.0863	3.34205	1.96492e-55	1.68227e-54	gi|470149188|ref|XP_004310123.1|	6.63e-53	PREDICTED: uncharacterized protein LOC101297903 [Fragaria vesca subsp. vesca]
								Unigene21762_All	54.4658	16.8619	-1.69158	6.46922e-87	8.05112e-86	gi|462394133|gb|EMJ00037.1|	2.91e-52	hypothetical protein PRUPE_ppa010129mg [Prunus persica]
								Unigene21788_All	12.7364	15.3189	0.266355	0.0609124	0.0734884	no hit found
								Unigene21823_All	27.0157	51.1685	0.921458	4.42748e-56	3.82481e-55	gi|20257219|gb|AAM12952.1|	8.12e-164	auxin-regulated protein [Zinnia violacea]
								Unigene21843_All	6.7851	7.4282	0.130643	0.500214	0.523244	gi|460369178|ref|XP_004230440.1|	1.25e-28	PREDICTED: uncharacterized protein LOC101264160 [Solanum lycopersicum]
								Unigene21854_All	74.5162	43.1212	-0.789157	5.1736e-27	2.62713e-26	gi|356552589|ref|XP_003544648.1|	3.9e-62	PREDICTED: tic20 family protein-like [Glycine max]
								Unigene21893_All	9.0411	14.8213	0.713102	5.58316e-18	2.15147e-17	gi|224112150|ref|XP_002316099.1|	0	predicted protein [Populus trichocarpa]
								Unigene21930_All	63.0877	24.2042	-1.3821	7.32852e-138	1.44174e-136	gi|225433571|ref|XP_002271662.1|	3.45e-168	PREDICTED: protein ELC [Vitis vinifera]
								Unigene22011_All	5.5778	9.5476	0.775442	0.000847188	0.00126604	no hit found
								Unigene22034_All	1.0711	17.4983	4.03005	6.38794e-54	5.34772e-53	gi|470116950|ref|XP_004294635.1|	2.98e-14	PREDICTED: uncharacterized protein LOC101312707 [Fragaria vesca subsp. vesca]
								Unigene22108_All	5.6302	15.9966	1.50651	6.31094e-11	1.76716e-10	gi|470115898|ref|XP_004294128.1|	1.66e-21	PREDICTED: ras-related protein Rab11D-like [Fragaria vesca subsp. vesca]
								Unigene22368_All	7.4752	11.9985	0.68267	4.2257e-06	8.24883e-06	gi|255541152|ref|XP_002511640.1|	9.09e-39	conserved hypothetical protein [Ricinus communis]
								Unigene22430_All	32.8739	30.0481	-0.129669	0.0578928	0.0699598	gi|357508247|ref|XP_003624412.1|	3.96e-140	Methyltransferase-like protein [Medicago truncatula]
								Unigene22533_All	2.406	1.5564	-0.628424	0.158048	0.182107	gi|460374483|ref|XP_004233040.1|	1.54e-11	PREDICTED: uncharacterized protein LOC101247092 [Solanum lycopersicum]
								Unigene22632_All	0.1314	9.625	6.19475	4.08678e-80	4.72543e-79	gi|302143985|emb|CBI23090.3|	1.54e-118	unnamed protein product [Vitis vinifera]
								Unigene22722_All	6.8574	1.6861	-2.02397	1.00693e-06	2.05978e-06	no hit found
								Unigene22896_All	2.2978	0.6995	-1.71586	0.0274548	0.0345648	no hit found
								Unigene22978_All	0	4.9439	12.2714	2.66442e-08	6.22354e-08	no hit found
								Unigene23072_All	0	3.6426	11.8308	6.24552e-09	1.53459e-08	gi|449434558|ref|XP_004135063.1|	1.38e-15	PREDICTED: sulfhydryl oxidase 1-like [Cucumis sativus]
								Unigene23286_All	16.7535	1.8256	-3.19802	4.49516e-47	3.40212e-46	gi|293333680|ref|NP_001170555.1|	3.51e-12	uncharacterized protein LOC100384576 precursor [Zea mays]
								Unigene23489_All	2.0668	2.5408	0.297884	0.587422	0.605337	no hit found
								Unigene23571_All	0.1018	0.3255	1.67692	0.150424	0.173509	gi|225433343|ref|XP_002285592.1|	7.83e-91	PREDICTED: uncharacterized protein all1601 [Vitis vinifera]
								Unigene23572_All	1.1711	0.549	-1.09299	0.0328926	0.0410259	gi|225433343|ref|XP_002285592.1|	1.66e-86	PREDICTED: uncharacterized protein all1601 [Vitis vinifera]
								Unigene23997_All	11.9417	2.6586	-2.16727	6.13078e-09	1.51422e-08	no hit found
								Unigene24531_All	4.6948	1.2505	-1.90856	0.000247324	0.000395986	no hit found
								Unigene24602_All	7.5646	10.5758	0.483431	0.0004904	0.000757879	gi|255541548|ref|XP_002511838.1|	6.29e-96	synaptotagmin, putative [Ricinus communis]
								Unigene24791_All	28.1819	9.7706	-1.52825	2.83336e-10	7.62596e-10	no hit found
								Unigene24864_All	9.0271	1.0492	-3.10497	6.6143e-20	2.735e-19	gi|460385840|ref|XP_004238609.1|	2.87e-06	PREDICTED: uncharacterized protein LOC101244868 [Solanum lycopersicum]
								Unigene25049_All	4.8577	0.5545	-3.13101	5.77416e-06	1.10113e-05	no hit found
								Unigene25517_All	2.0012	0.2843	-2.81538	0.00204248	0.00293403	no hit found
								Unigene25598_All	2.4289	0.1848	-3.71627	0.000805268	0.00120739	no hit found
								Unigene25667_All	1.807	1.2033	-0.5866	0.496918	0.519918	no hit found
								Unigene25678_All	0.1671	0	-7.38457	0.532196	0.553336	no hit found
								Unigene26084_All	0	1.2224	10.2555	7.77662e-05	0.000132885	gi|462397001|gb|EMJ02800.1|	3.61e-55	hypothetical protein PRUPE_ppa019275mg [Prunus persica]
								Unigene26354_All	0	0.1447	7.17692	0.226976	0.254722	no hit found
								Unigene26468_All	0.2183	0.4652	1.09154	0.294222	0.324223	no hit found
								Unigene26616_All	0	0.0607	5.92362	0.468808	0.501066	no hit found
								Unigene27070_All	0	0.6917	9.434	0.006038	0.00820098	no hit found
								Unigene27099_All	0	0.0732	6.19377	0.226976	0.257803	no hit found
								Unigene27115_All	0.4488	0.797	0.828507	0.270634	0.299651	gi|357460339|ref|XP_003600451.1|	1.53e-09	B3 domain-containing protein [Medicago truncatula]
								Unigene27149_All						no hit found
								Unigene27275_All						no hit found
								Unigene27349_All						gi|296090276|emb|CBI40095.3|	6.66e-18	unnamed protein product [Vitis vinifera]
								Unigene27738_All						no hit found
								Unigene27881_All	0.0976	0.6759	2.79186	0.0028122	0.00399011	gi|297743647|emb|CBI36530.3|	1.99e-54	unnamed protein product [Vitis vinifera]
								Unigene27896_All						gi|255546475|ref|XP_002514297.1|	3.66e-07	ATP binding protein, putative [Ricinus communis]
								Unigene27904_All						no hit found
								Unigene27994_All	0.3414	0.6062	0.828331	0.447432	0.48465	no hit found
								Unigene29176_All						no hit found
								Unigene29207_All	0	0.5256	9.03782	0.0124713	0.0163972	no hit found
								Unigene29345_All						no hit found
								Unigene29546_All	0	0.1407	7.13648	0.226976	0.253935	no hit found
								Unigene29550_All	0.1144	0	-6.83794	0.532196	0.554519	no hit found
								Unigene29620_All						no hit found
								Unigene29931_All	0.25	0.1332	-0.908334	0.673278	0.689718	no hit found
								Unigene29951_All						no hit found
								Unigene30479_All	0.1832	0.1952	0.0915335	0.952476	0.955686	no hit found
								Unigene30529_All	0	0.3277	8.35623	0.109891	0.128468	gi|224058589|ref|XP_002299555.1|	1.27e-16	predicted protein [Populus trichocarpa]
								Unigene30550_All						no hit found
								Unigene30852_All	0	0.0455	5.50779	0.468808	0.496668	no hit found
								Unigene30949_All						no hit found
								Unigene31578_All						no hit found
								Unigene31608_All	1.342	10.2132	2.92798	5.7305e-10	1.51258e-09	no hit found
								Unigene31998_All	0.1362	2.467	4.17896	4.39478e-05	7.63926e-05	no hit found
								Unigene32166_All						no hit found
								Unigene32506_All	0	0.1534	7.26115	0.468808	0.505265	no hit found
								Unigene32809_All	0.3856	2.0541	2.41333	0.00287014	0.00406787	no hit found
								Unigene32865_All						no hit found
								Unigene33009_All						gi|224134156|ref|XP_002321750.1|	1.08e-07	predicted protein [Populus trichocarpa]
								Unigene33033_All						gi|356558771|ref|XP_003547676.1|	1.29e-08	PREDICTED: probable carboxylesterase 11-like [Glycine max]
								Unigene33074_All						no hit found
								Unigene33082_All						no hit found
								Unigene33185_All	0	0.1688	7.39917	0.109891	0.129479	gi|460372897|ref|XP_004232259.1|	1.96e-13	PREDICTED: uncharacterized protein LOC101265497 [Solanum lycopersicum]
								Unigene33211_All	0	0.2885	8.17243	0.00292332	0.00409558	no hit found
								Unigene33254_All	1.6574	20.1523	3.60395	5.40416e-42	3.75493e-41	gi|297806917|ref|XP_002871342.1|	1.61e-39	transmembrane CLPTM1 family protein [Arabidopsis lyrata subsp. lyrata]
								Unigene33499_All						no hit found
								Unigene33535_All	0	0.0812	6.34341	0.468808	0.492243	no hit found
								Unigene33669_All	0	0.219	7.77479	0.468808	0.504264	no hit found
								Unigene33859_All	0.0522	0	-5.70598	0.532196	0.552814	no hit found
								Unigene33868_All						no hit found
								Unigene33921_All	0.1254	0.4007	1.67599	0.336638	0.368629	no hit found
								Unigene33928_All						no hit found
								Unigene33990_All						no hit found
								Unigene34109_All						no hit found
								Unigene34149_All						no hit found
								Unigene34162_All						no hit found
								Unigene34334_All						no hit found
								Unigene34462_All						no hit found
								Unigene34570_All						no hit found
								Unigene34584_All						no hit found
								Unigene34963_All	0	0.1307	7.03012	0.468808	0.498903	no hit found
								Unigene35071_All	0.4452	0.4743	0.0913463	0.940614	0.945732	no hit found
								Unigene35755_All	2.0032	1.1857	-0.756567	0.363542	0.397175	no hit found
								Unigene36564_All						no hit found
								Unigene36907_All						no hit found
								Unigene37959_All						no hit found
								Unigene38746_All	0.203	2.8661	3.81954	6.27984e-13	1.95333e-12	gi|402746980|gb|AFQ94050.1|	1.64e-42	auxin response factor 1 [Camellia sinensis]
								Unigene38835_All	0	0.3293	8.36326	0.00033176	0.000520325	gi|470116440|ref|XP_004294390.1|	1.48e-17	PREDICTED: uncharacterized protein LOC101311168 [Fragaria vesca subsp. vesca]
								Unigene38836_All	0	0.2653	8.05148	0.00292332	0.00410725	gi|470116440|ref|XP_004294390.1|	7.4e-14	PREDICTED: uncharacterized protein LOC101311168 [Fragaria vesca subsp. vesca]
								Unigene38837_All	0	0.2823	8.14109	0.00141534	0.00208348	gi|470116440|ref|XP_004294390.1|	7.97e-14	PREDICTED: uncharacterized protein LOC101311168 [Fragaria vesca subsp. vesca]
								Unigene38839_All	0	0.0978	6.61176	0.468808	0.495981	no hit found
								Unigene38841_All						no hit found
								Unigene38844_All	0	0.86	9.74819	4.2729e-06	8.28944e-06	no hit found
								Unigene38940_All	0	0.5477	9.09724	7.77662e-05	0.000132454	gi|359476730|ref|XP_002274448.2|	1.54e-41	PREDICTED: uncharacterized membrane protein YOL092W-like [Vitis vinifera]
								Unigene38942_All	0	1.6609	10.6977	2.13984e-12	6.4936e-12	gi|359476730|ref|XP_002274448.2|	6.99e-57	PREDICTED: uncharacterized membrane protein YOL092W-like [Vitis vinifera]
								Unigene38945_All	0	0.5044	8.97842	7.77662e-05	0.000131803	gi|359476730|ref|XP_002274448.2|	2.39e-46	PREDICTED: uncharacterized membrane protein YOL092W-like [Vitis vinifera]
								Unigene38947_All	0	0.2525	7.98014	0.006038	0.00814798	gi|224116190|ref|XP_002317235.1|	3.46e-67	predicted protein [Populus trichocarpa]
								Unigene39073_All	0	8.2331	13.0072	1.38018e-20	5.84012e-20	no hit found
								Unigene39149_All	0.5484	7.4792	3.76958	3.17636e-15	1.0956e-14	no hit found
								Unigene39203_All	0.163	1.0417	2.676	0.057504	0.069626	no hit found
								Unigene39232_All	0.0108	0.2074	4.26331	2.23446e-05	4.01652e-05	gi|460385855|ref|XP_004238616.1|	0	PREDICTED: uncharacterized protein LOC101247522 [Solanum lycopersicum]
								Unigene39358_All	0	0.7609	9.57156	0.00141534	0.00205915	gi|460382350|ref|XP_004236902.1|	9.51e-24	PREDICTED: probable potassium transporter 17-like [Solanum lycopersicum]
								Unigene39359_All	0	1.3194	10.3657	7.77662e-05	0.000132302	no hit found
								Unigene39360_All	0	0.7494	9.54959	0.00292332	0.00412267	gi|470123582|ref|XP_004297802.1|	4.47e-13	PREDICTED: probable potassium transporter 17-like [Fragaria vesca subsp. vesca]
								Unigene39361_All	0	0.9643	9.91334	0.000160623	0.0002616	gi|460382350|ref|XP_004236902.1|	1.06e-23	PREDICTED: probable potassium transporter 17-like [Solanum lycopersicum]
								Unigene39362_All	0	0.7084	9.46842	0.00292332	0.00409323	gi|470123582|ref|XP_004297802.1|	5.17e-13	PREDICTED: probable potassium transporter 17-like [Fragaria vesca subsp. vesca]
								Unigene39872_All	1.9775	7.7253	1.96591	4.29186e-12	1.2829e-11	gi|414587294|tpg|DAA37865.1|	1.64e-07	TPA: hydroxyproline rich glycoprotein1 [Zea mays]
								Unigene39873_All	0	1.3712	10.4212	0.00033176	0.000520213	gi|379698673|dbj|BAL70391.1|	1.36e-23	apetala1/squamosa protein [Alstroemeria ligtu subsp. ligtu]
								Unigene40121_All	0.3815	6.5849	4.10941	4.21506e-20	1.75638e-19	no hit found
								Unigene40193_All	0.4074	6.8003	4.06108	4.58694e-12	1.36158e-11	no hit found
								Unigene40194_All	0	0.0876	6.45286	0.468808	0.506161	no hit found
								Unigene40381_All	0.6337	18.0376	4.83106	2.29752e-49	1.80391e-48	gi|356513383|ref|XP_003525393.1|	6.97e-32	PREDICTED: WW domain-containing oxidoreductase-like isoform 2 [Glycine max]
								Unigene40384_All	1.793	2.8984	0.692881	0.0433226	0.0537364	gi|312283383|dbj|BAJ34557.1|	2.09e-07	unnamed protein product [Thellungiella halophila]
								Unigene40784_All	0	2.315	11.1768	7.77662e-05	0.000132865	no hit found
								Unigene41251_All	0.4284	2.2824	2.41352	0.016608	0.0214051	no hit found
								Unigene41807_All	0.2299	3.9186	4.09126	1.34577e-08	3.21549e-08	no hit found
								Unigene41981_All	0.8947	5.4811	2.61499	2.25302e-08	5.34506e-08	no hit found
								Unigene42472_All	0.1942	2.6893	3.79162	0.000639382	0.000981928	no hit found
								Unigene42990_All	1.7057	5.6793	1.73535	0.00159499	0.00230104	no hit found
								Unigene43663_All	0	6.6466	12.6984	9.12884e-12	2.67249e-11	gi|255573730|ref|XP_002527786.1|	7.28e-25	hypothetical protein RCOM_0629030 [Ricinus communis]
								Unigene43671_All	0	3.3917	11.7278	2.34776e-07	5.12623e-07	no hit found
								Unigene43937_All	0	7.0754	12.7886	1.66144e-10	4.54633e-10	gi|225463055|ref|XP_002268417.1|	3.08e-07	PREDICTED: uncharacterized protein LOC100267143 [Vitis vinifera]
								Unigene44421_All	1.8398	5.3581	1.54217	0.000184511	0.000297361	gi|356527793|ref|XP_003532491.1|	5.3e-07	PREDICTED: leucine-rich repeat extensin-like protein 4-like [Glycine max]
								Unigene44573_All	1.1254	5.2321	2.21695	2.1643e-07	4.74305e-07	no hit found
								Unigene45225_All	0	1.9511	10.9301	0.000160623	0.00026282	no hit found
								Unigene45269_All	0	12.0036	13.5512	3.05004e-32	1.74601e-31	no hit found
								Unigene45365_All	0.338	4.3213	3.67637	2.6745e-06	5.28068e-06	no hit found
								Unigene45601_All	0.8383	9.825	3.55092	2.80466e-17	1.05198e-16	no hit found
								Unigene45624_All	1.0864	1.3504	0.313831	0.699238	0.7141	no hit found
								Unigene45933_All	0.4346	8.1796	4.23427	1.97192e-26	9.86684e-26	no hit found
								Unigene46033_All	0.7748	14.9513	4.2703	3.66736e-40	2.46424e-39	no hit found
								Unigene46149_All	0	4.1307	12.0122	6.24552e-09	1.5336e-08	no hit found
								Unigene46150_All	1.9012	18.2305	3.26137	6.64446e-17	2.45296e-16	no hit found
								Unigene46169_All	0.1796	0.5742	1.67677	0.336638	0.368554	no hit found
								Unigene46227_All	0	9.9817	13.2851	9.44258e-18	3.60568e-17	no hit found
								Unigene46252_All	0.9187	14.0298	3.93276	2.52772e-30	1.38676e-29	no hit found
								Unigene46263_All	1.1174	17.8585	3.99839	8.54178e-22	3.74753e-21	gi|224105055|ref|XP_002313669.1|	1.49e-09	predicted protein [Populus trichocarpa]
								Unigene46346_All	0.675	11.3626	4.07326	1.59862e-19	6.52899e-19	no hit found
								Unigene46448_All	0.6039	6.7918	3.49141	9.75066e-21	4.14664e-20	no hit found
								Unigene46564_All	0.1439	9.2015	5.99873	3.94844e-18	1.53307e-17	no hit found
								Unigene46619_All	0	7.623	12.8961	1.95033e-17	7.36e-17	no hit found
								Unigene46668_All	0	5.56	12.4409	5.01588e-13	1.57014e-12	no hit found
								Unigene46706_All	0.0877	5.8899	6.06952	4.69458e-19	1.88308e-18	no hit found
								Unigene46774_All	1.3364	6.7125	2.3285	3.32874e-10	8.93563e-10	no hit found
								Unigene46910_All	0.4635	4.6608	3.32994	6.72042e-31	3.73489e-30	gi|357511207|ref|XP_003625892.1|	1.91e-21	hypothetical protein MTR_7g108440 [Medicago truncatula]
								Unigene47092_All	0.5245	4.6566	3.15026	7.19162e-06	1.36471e-05	no hit found
								Unigene47257_All	1.2842	4.1854	1.7045	5.77076e-06	1.10054e-05	gi|359474690|ref|XP_003631515.1|	1.26e-08	PREDICTED: uncharacterized protein LOC100853127 [Vitis vinifera]
								Unigene47290_All	0	5.7679	12.4938	1.46398e-09	3.75305e-09	no hit found
								Unigene47320_All	0	6.9645	12.7658	8.32036e-17	3.06028e-16	no hit found
								Unigene47490_All	0	4.7995	12.2287	1.66144e-10	4.54246e-10	no hit found
								Unigene48158_All	0.2554	3.8094	3.89873	1.26526e-10	3.47595e-10	no hit found
								Unigene48398_All	0.6861	3.4725	2.33948	0.000907028	0.00135185	no hit found
								Unigene48850_All	0	2.6533	11.3736	1.66144e-10	4.5309e-10	no hit found
								Unigene49644_All	0.3158	3.3643	3.41322	3.55454e-05	6.31499e-05	no hit found
								Unigene49786_All	0.6549	3.7217	2.50662	0.00161942	0.0023336	no hit found
								Unigene49796_All	0	2.2098	11.1097	3.76508e-05	6.60654e-05	no hit found
								Unigene49837_All	0.347	2.7727	2.99828	0.000828366	0.00123867	no hit found
								Unigene50496_All	0.3267	2.9006	3.15031	7.19162e-06	1.36558e-05	gi|358343399|ref|XP_003635790.1|	1.5e-09	Receptor-like kinase [Medicago truncatula]
								Unigene50897_All	0	2.315	11.1768	5.50326e-08	1.26375e-07	no hit found
								Unigene51083_All	0	2.403	11.2306	7.77662e-05	0.000132451	no hit found
								Unigene52260_All	0.1984	1.9023	3.26126	0.0087163	0.0116291	no hit found
								Unigene52748_All	0.4837	2.0614	2.09144	0.0151591	0.0196772	no hit found
								Unigene53267_All	0	1.6682	10.7041	0.006038	0.00816511	gi|470144475|ref|XP_004307882.1|	3.55e-11	PREDICTED: protein TOPLESS-like [Fragaria vesca subsp. vesca]
								Unigene53320_All	0	2.0895	11.0289	1.82287e-05	3.33599e-05	no hit found
miR1042	12152212	8988274	0.01	91.5637	13.1606	1.72e-306	1	CL6468.Contig1_All	10.5407	28.9455	1.45737	9.44722e-67	9.34883e-66	gi|222616120|gb|EEE52252.1|	5.78e-24	hypothetical protein OsJ_34197 [Oryza sativa Japonica Group]
miR3705	12152212	8988274	0.01	88.2261	13.107	2.39e-295	1	CL12181.Contig1_All	4686.21	774.04	-2.59794	0	0	gi|357488213|ref|XP_003614394.1|	6.74e-128	hypothetical protein MTR_5g051130 [Medicago truncatula]
miR5041	12152212	8988274	0.01	76.2104	12.8958	3.12e-255	1	CL2519.Contig1_All	0	2.1703	11.0837	1.82287e-05	3.30015e-05	no hit found
miR6116	12152212	8988274	0.01	61.7471	12.5922	6.04e-207	0	no target found
miR5822	12152212	8988274	0.01	60.8571	12.5712	5.66e-204	4	CL3371.Contig2_All	2.0718	24.0901	3.53948	8.64228e-286	3.94716e-284	gi|224105809|ref|XP_002313938.1|	2.8e-171	predicted protein [Populus trichocarpa]
								CL6984.Contig1_All						no hit found
								CL12181.Contig1_All	4686.21	774.04	-2.59794	0	0	gi|357488213|ref|XP_003614394.1|	6.74e-128	hypothetical protein MTR_5g051130 [Medicago truncatula]
								Unigene24158_All	1.9157	0.2783	-2.78316	0.000165094	0.000267986	no hit found
miR1082	12152212	8988274	0.01	49.3977	12.2702	1.03e-165	0	no target found
miR5259	12152212	8988274	0.01	40.831	11.9954	4.09e-137	0	no target found
miR6162	12152212	8988274	0.01	34.4894	11.7519	6.08e-116	0	no target found
miR7778	12152212	8988274	0.01	34.0444	11.7332	1.86e-114	1	CL12181.Contig1_All	4686.21	774.04	-2.59794	0	0	gi|357488213|ref|XP_003614394.1|	6.74e-128	hypothetical protein MTR_5g051130 [Medicago truncatula]
miR834	12152212	8988274	0.01	31.8192	11.6357	4.99e-107	5	CL2087.Contig1_All	0.128	0.1364	0.0916998	0.940614	0.946952	gi|255536747|ref|XP_002509440.1|	3.69e-06	pentatricopeptide repeat-containing protein, putative [Ricinus communis]
								CL2087.Contig2_All	0	0.1037	6.69627	0.468808	0.503961	no hit found
								CL2087.Contig6_All	0	6.0969	12.5739	1.03601e-12	3.19063e-12	no hit found
								Unigene2538_All	0.663	6.422	3.27594	1.22411e-20	5.19558e-20	no hit found
								Unigene45307_All	0	6.1733	12.5918	2.01736e-23	9.2739e-23	no hit found
miR8141	12152212	8988274	0.01	30.5954	11.5791	6.08e-103	0	no target found
miR6269	12152212	8988274	0.01	28.7041	11.487	1.25e-96	1	CL12602.Contig2_All	1.5488	18.0223	3.54056	3.96466e-230	1.39168e-228	gi|460401623|ref|XP_004246317.1|	0	PREDICTED: AMP deaminase-like [Solanum lycopersicum]
miR897	12152212	8988274	0.01	27.7028	11.4358	2.76e-93	1	Unigene43461_All	0.3115	3.9821	3.67623	2.6745e-06	5.27627e-06	no hit found
miR6447	12152212	8988274	0.01	25.2551	11.3024	4.1e-85	0	no target found
miR5143	12152212	8988274	0.01	23.9201	11.224	1.18e-80	3	CL12638.Contig5_All	0	4.9827	12.2827	4.72878e-24	2.2154e-23	gi|51854440|gb|AAU10819.1|	5.36e-77	putative polyprotein [Oryza sativa Japonica Group]
								Unigene16579_All	1.1921	10.8978	3.19246	4.77198e-181	1.26765e-179	gi|462417180|gb|EMJ21917.1|	1.45e-137	hypothetical protein PRUPE_ppa022673mg [Prunus persica]
								Unigene40263_All	0.7197	4.7541	2.7237	3.0665e-06	6.02183e-06	gi|307135903|gb|ADN33767.1|	2.36e-07	gag protease polyprotein [Cucumis melo subsp. melo]
miR5030	12152212	8988274	0.01	23.03	11.1693	1.1e-77	0	no target found
miR5244	12152212	8988274	0.1646	347.786	11.045	0	14	CL1947.Contig1_All	0.3397	2.4126	2.82826	0.000153429	0.000253712	gi|460391759|ref|XP_004241486.1|	9.24e-28	PREDICTED: 40S ribosomal protein SA-like [Solanum lycopersicum]
								CL2155.Contig1_All	1.5802	12.1011	2.93696	5.74932e-61	5.30357e-60	gi|460393470|ref|XP_004242332.1|	8.66e-154	PREDICTED: ribosome biogenesis GTPase A-like [Solanum lycopersicum]
								CL3056.Contig2_All	0.0525	0.7996	3.92889	8.82884e-24	4.1042e-23	gi|359482723|ref|XP_003632816.1|	0	PREDICTED: protein KIAA0664 homolog [Vitis vinifera]
								CL3056.Contig3_All	0.0884	2.4731	4.80613	5.53686e-82	6.5433e-81	gi|359482723|ref|XP_003632816.1|	0	PREDICTED: protein KIAA0664 homolog [Vitis vinifera]
								CL4454.Contig4_All	2.5467	9.2384	1.85901	5.76846e-30	3.13835e-29	gi|297738481|emb|CBI27682.3|	4.17e-157	unnamed protein product [Vitis vinifera]
								CL7401.Contig3_All	19.2689	13.5905	-0.503676	1.18272e-07	2.62803e-07	gi|225425045|ref|XP_002270731.1|	1.7e-90	PREDICTED: uncharacterized protein LOC100256430 [Vitis vinifera]
								CL7824.Contig1_All	1.2127	6.0682	2.32305	2.22366e-36	1.39591e-35	gi|225443339|ref|XP_002264125.1|	4.85e-141	PREDICTED: KH domain-containing protein At4g18375 [Vitis vinifera]
								Unigene2577_All	20.8232	26.1603	0.329187	3.91388e-07	8.35449e-07	gi|225441959|ref|XP_002264087.1|	0	PREDICTED: uncharacterized protein LOC100254979 isoform 1 [Vitis vinifera]
								Unigene3582_All	9.8904	5.2689	-0.908527	4.44232e-12	1.32041e-11	gi|224124110|ref|XP_002330107.1|	0	predicted protein [Populus trichocarpa]
								Unigene4752_All	1.4593	3.6072	1.3056	7.84278e-12	2.31174e-11	gi|359491892|ref|XP_002277544.2|	5.52e-125	PREDICTED: uncharacterized protein LOC100266746 [Vitis vinifera]
								Unigene28785_All	0	0.7388	9.52904	0.025759	0.0325588	gi|359496649|ref|XP_002262804.2|	1.55e-35	PREDICTED: 3-ketodihydrosphingosine reductase-like [Vitis vinifera]
								Unigene34231_All						no hit found
								Unigene39099_All	1.0509	14.1944	3.75562	2.41908e-86	2.9907e-85	gi|357450467|ref|XP_003595510.1|	4.59e-11	Replication protein A 70 kDa DNA-binding subunit [Medicago truncatula]
								Unigene53005_All	0	2.018	10.9787	0.00033176	0.000522363	no hit found
miR2105	12152212	8988274	0.01	19.8036	10.9515	6.51e-67	0	no target found
miR158	12152212	8988274	0.01	19.136	10.9021	1.1e-64	6	CL852.Contig1_All	1.7549	0.5676	-1.62844	1.19323e-05	2.202e-05	gi|460403386|ref|XP_004247172.1|	2.01e-92	PREDICTED: WD repeat-containing protein 5-like [Solanum lycopersicum]
								CL852.Contig3_All	0.0352	0.7502	4.41363	6.10174e-11	1.71144e-10	gi|225462949|ref|XP_002268416.1|	0	PREDICTED: probable S-acyltransferase At1g69420-like [Vitis vinifera]
								CL852.Contig4_All	0.0177	0.2836	4.00204	0.000168681	0.000272153	gi|225462949|ref|XP_002268416.1|	0	PREDICTED: probable S-acyltransferase At1g69420-like [Vitis vinifera]
								CL852.Contig6_All	0.0173	0.332	4.26234	2.23446e-05	4.01338e-05	gi|225462949|ref|XP_002268416.1|	0	PREDICTED: probable S-acyltransferase At1g69420-like [Vitis vinifera]
								CL4020.Contig1_All	5.065	8.3443	0.720229	1.76451e-05	3.23338e-05	gi|225425718|ref|XP_002274402.1|	1.97e-104	PREDICTED: haloacid dehalogenase-like hydrolase domain-containing protein 3 [Vitis vinifera]
								Unigene26395_All	0.0309	0.6254	4.3391	1.13349e-05	2.09497e-05	gi|470114702|ref|XP_004293549.1|	2.91e-46	PREDICTED: uncharacterized urease accessory protein ureG-like [Fragaria vesca subsp. vesca]
miR6443	12152212	8988274	0.01	16.9109	10.7237	2.96e-57	14	CL404.Contig1_All	0.6069	3.9092	2.68734	2.28394e-22	1.01871e-21	gi|460393767|ref|XP_004242480.1|	5.59e-134	PREDICTED: B3 domain-containing protein Os07g0679700-like [Solanum lycopersicum]
								CL2386.Contig1_All	13.19	24.6971	0.904897	1.15388e-34	6.98286e-34	gi|365222878|gb|AEW69791.1|	0	Hop-interacting protein THI028 [Solanum lycopersicum]
								CL2386.Contig3_All	13.1473	20.6516	0.651487	2.76992e-23	1.26863e-22	gi|365222878|gb|AEW69791.1|	0	Hop-interacting protein THI028 [Solanum lycopersicum]
								CL7973.Contig1_All						no hit found
								CL7973.Contig2_All						no hit found
								Unigene245_All	3.134	17.4817	2.47977	3.03598e-103	4.42109e-102	gi|359493861|ref|XP_003634682.1|	0	PREDICTED: leucine-rich repeat-containing protein 40-like isoform 2 [Vitis vinifera]
								Unigene9684_All	7.1896	48.5431	2.75528	0	0	gi|225448823|ref|XP_002282354.1|	0	PREDICTED: splicing factor 3B subunit 3-like [Vitis vinifera]
								Unigene16747_All	2.1066	25.4543	3.59492	4.2406e-216	1.38174e-214	gi|255571909|ref|XP_002526897.1|	0	ATP binding protein, putative [Ricinus communis]
								Unigene19375_All	2.3971	5.5484	1.21078	0.000110218	0.00018352	gi|296085509|emb|CBI29241.3|	5e-64	unnamed protein product [Vitis vinifera]
								Unigene20564_All	0	4.7291	12.2073	1.28999e-08	3.09351e-08	gi|22329866|ref|NP_174350.2|	2.85e-29	UDP-arabinose 4-epimerase [Arabidopsis thaliana]
								Unigene21970_All	21.138	87.4375	2.04841	2.02464e-172	5.08749e-171	gi|462420885|gb|EMJ25148.1|	2.04e-92	hypothetical protein PRUPE_ppa011153mg [Prunus persica]
								Unigene23161_All	0	4.0678	11.99	1.17574e-13	3.79303e-13	gi|359486877|ref|XP_002273191.2|	3.64e-16	PREDICTED: armadillo repeat-containing kinesin-like protein 1-like [Vitis vinifera]
								Unigene28671_All						gi|242045628|ref|XP_002460685.1|	2.37e-07	hypothetical protein SORBIDRAFT_02g033135 [Sorghum bicolor]
								Unigene30331_All	0	0.1482	7.2114	0.468808	0.504919	gi|460415765|ref|XP_004253227.1|	1.12e-09	PREDICTED: uncharacterized protein LOC101244567 [Solanum lycopersicum]
miR5556	12152212	8988274	0.01	15.3533	10.5843	4.69e-52	3	CL7081.Contig1_All	1.7507	19.2361	3.45781	5.72198e-68	5.7552e-67	gi|462417231|gb|EMJ21968.1|	1.04e-40	hypothetical protein PRUPE_ppa024626mg [Prunus persica]
								Unigene9918_All	1.0597	48.9839	5.53058	0	0	gi|357468059|ref|XP_003604314.1|	3.35e-156	hypothetical protein MTR_4g009340 [Medicago truncatula]
								Unigene22776_All	0.3343	2.1369	2.6763	0.00512724	0.00703396	no hit found
miR2678	12152212	8988274	0.01	14.9083	10.5419	1.43e-50	0	no target found
miR4389	12152212	8988274	0.01	14.9083	10.5419	1.43e-50	0	no target found
miR5183	12152212	8988274	0.01	13.6845	10.4183	1.75e-46	11	CL3937.Contig5_All	0.858	22.4908	4.71221	0	0	gi|359495964|ref|XP_002267137.2|	0	PREDICTED: uncharacterized protein LOC100266068 [Vitis vinifera]
								CL4160.Contig1_All	0.5692	2.7289	2.26131	9.41394e-05	0.000157233	gi|224136716|ref|XP_002326927.1|	1.06e-52	predicted protein [Populus trichocarpa]
								CL4160.Contig2_All	0.512	2.1216	2.05094	2.68272e-05	4.78813e-05	gi|224136716|ref|XP_002326927.1|	2.46e-52	predicted protein [Populus trichocarpa]
								CL5257.Contig2_All	0	6.1108	12.5771	4.31e-29	2.29928e-28	gi|190192212|dbj|BAG48320.1|	6.14e-126	gibberellin 3-oxidase1 [Chrysanthemum x morifolium]
								CL5571.Contig1_All	0.2769	8.0238	4.85685	2.22426e-106	3.34446e-105	gi|51038185|gb|AAT93988.1|	1.39e-110	putative polyprotein [Oryza sativa Japonica Group]
								CL5660.Contig1_All	0.393	10.4488	4.73266	3.16292e-134	6.03485e-133	gi|460390302|ref|XP_004240774.1|	0	PREDICTED: uncharacterized protein LOC101254391 [Solanum lycopersicum]
								CL10036.Contig2_All	0.7267	4.6734	2.68504	5.2805e-28	2.74346e-27	gi|37993663|gb|AAR06917.1|	2.28e-157	UDP-glycosyltransferase 73E1 [Stevia rebaudiana]
								Unigene5107_All	12.6608	24.1119	0.929377	3.3748e-14	1.11537e-13	gi|297800812|ref|XP_002868290.1|	4.83e-44	hypothetical protein ARALYDRAFT_493471 [Arabidopsis lyrata subsp. lyrata]
								Unigene11997_All	2.7632	2.5025	-0.14297	0.551354	0.571046	gi|460394327|ref|XP_004242755.1|	2.69e-40	PREDICTED: uncharacterized protein LOC101265654 [Solanum lycopersicum]
								Unigene16855_All	0.2676	2.9822	3.47823	5.11508e-29	2.72136e-28	gi|460386524|ref|XP_004238948.1|	2.38e-170	PREDICTED: putative late blight resistance protein homolog R1B-12-like [Solanum lycopersicum]
								Unigene44848_All	1.2185	5.626	2.207	3.3296e-06	6.52844e-06	gi|224128884|ref|XP_002320445.1|	1.4e-07	predicted protein [Populus trichocarpa]
miR5387	12152212	8988274	0.01	12.9057	10.3338	6.96e-44	0	no target found
miR5025	12152212	8988274	0.4114	530.914	10.3337	0	0	no target found
miR5173	12152212	8988274	0.01	12.1269	10.244	2.77e-41	1	Unigene30810_All	0	0.1112	6.79701	0.468808	0.495864	no hit found
miR5788	12152212	8988274	0.01	12.0157	10.2307	6.52e-41	5	CL11071.Contig1_All	0.0592	1.0089	4.09104	8.62198e-05	0.000144891	no hit found
								CL11071.Contig2_All	0	1.805	10.8178	1.82287e-05	3.31658e-05	no hit found
								Unigene2538_All	0.663	6.422	3.27594	1.22411e-20	5.19558e-20	no hit found
								Unigene24440_All	3.7549	0	-11.8746	3.36304e-10	9.0265e-10	no hit found
								Unigene45307_All	0	6.1733	12.5918	2.01736e-23	9.2739e-23	no hit found
miR3932	12152212	8988274	0.01	10.6806	10.0608	1.87e-36	0	no target found
miR7740	12152212	8988274	0.01	10.6806	10.0608	1.87e-36	0	no target found
miR7514	12152212	8988274	0.4114	419.324	9.99331	0	2	CL6394.Contig1_All						no hit found
								CL6394.Contig2_All						no hit found
miR1040	12152212	8988274	0.01	9.9018	9.95155	7.44e-34	0	no target found
miR1117	12152212	8988274	0.01	9.9018	9.95155	7.44e-34	5	CL1152.Contig2_All						no hit found
								CL1610.Contig3_All	1.2485	0.2419	-2.36771	0.0178171	0.0229256	no hit found
								CL7621.Contig1_All	5.5856	10.7765	0.948105	5.35526e-11	1.50501e-10	no hit found
								CL7621.Contig2_All	20.0808	18.726	-0.100774	0.272918	0.302092	no hit found
								CL9020.Contig2_All	0	2.0823	11.024	2.28946e-24	1.0811e-23	gi|225439532|ref|XP_002264195.1|	2.2e-35	PREDICTED: uncharacterized protein LOC100261884 [Vitis vinifera]
miR2928	12152212	8988274	0.576	505.325	9.77693	0	10	CL684.Contig1_All	1.3483	9.224	2.77425	2.62792e-21	1.13675e-20	no hit found
								CL3609.Contig3_All	1.5798	41.0116	4.69822	0	0	gi|470122927|ref|XP_004297489.1|	0	PREDICTED: lysosomal alpha-mannosidase-like [Fragaria vesca subsp. vesca]
								CL12790.Contig1_All	4.9973	29.1689	2.54521	4.23268e-20	1.76308e-19	no hit found
								CL12790.Contig2_All	0.4244	6.1805	3.86423	1.67396e-19	6.83078e-19	no hit found
								CL12790.Contig3_All	0.4461	8.6909	4.28407	6.88654e-32	3.91518e-31	no hit found
								CL12790.Contig4_All	0.4786	11.8137	4.6255	3.75778e-36	2.34778e-35	no hit found
								Unigene9930_All	2.9587	44.6268	3.91488	3.27732e-263	1.35866e-261	gi|462420127|gb|EMJ24390.1|	1.93e-104	hypothetical protein PRUPE_ppa009253mg [Prunus persica]
								Unigene20656_All	2.907	7.4067	1.3493	2.50718e-08	5.91712e-08	gi|334184005|ref|NP_001185433.1|	2e-23	E1A/CREB-binding protein [Arabidopsis thaliana]
								Unigene25932_All						no hit found
								Unigene41899_All	0.2122	0.2261	0.0915363	0.952476	0.957108	no hit found
miR5261	12152212	8988274	0.01	8.5667	9.7426	2.13e-29	1	Unigene16278_All	2.7487	2.7334	-0.00805286	0.994412	0.994511	no hit found
miR3442	12152212	8988274	0.01	8.1217	9.66564	6.52e-28	1	Unigene23998_All	10.2332	0.8979	-3.51056	2.44096e-17	9.16888e-17	no hit found
miR6177	12152212	8988274	0.01	8.1217	9.66564	6.52e-28	0	no target found
miR1172	12152212	8988274	0.01	8.0104	9.64573	1.53e-27	0	no target found
miR5149	12152212	8988274	0.01	6.3416	9.3087	5.72e-22	0	no target found
miR5789	12152212	8988274	0.01	6.3416	9.3087	5.72e-22	0	no target found
miR528	12152212	8988274	0.01	6.2303	9.28316	1.35e-21	1	CL1132.Contig4_All	0.0997	1.2536	3.65234	7.5091e-39	4.92463e-38	gi|460378389|ref|XP_004234955.1|	0	PREDICTED: glutamate synthase 1 [NADH], chloroplastic-like [Solanum lycopersicum]
miR5560	12152212	8988274	0.01	5.7853	9.17625	4.12e-20	0	no target found
miR5241	12152212	8988274	0.01	5.5628	9.11967	2.28e-19	2	CL9261.Contig1_All						no hit found
								CL12456.Contig2_All	0.2226	1.8972	3.09135	0.0164952	0.0213281	no hit found
miR7694	12152212	8988274	0.01	4.8953	8.93525	3.86e-17	2	CL2307.Contig1_All	0.0581	0	-5.86047	0.532196	0.554656	no hit found
								CL7121.Contig1_All	0	0.248	7.9542	0.226976	0.256264	no hit found
miR1220	12152212	8988274	0.01	4.784	8.90207	9.07e-17	0	no target found
miR5501	12152212	8988274	0.01	4.6728	8.86814	2.13e-16	10	CL6886.Contig1_All	2.1498	4.7391	1.14041	3.3777e-07	7.26165e-07	gi|225437628|ref|XP_002278548.1|	4.39e-79	PREDICTED: uncharacterized protein LOC100243451 [Vitis vinifera]
								CL6886.Contig2_All	2.7431	3.4166	0.316754	0.17414	0.200178	gi|297744012|emb|CBI36982.3|	1.29e-83	unnamed protein product [Vitis vinifera]
								Unigene566_All	2.8451	32.8915	3.53116	3.26812e-239	1.19792e-237	gi|302142573|emb|CBI19776.3|	0	unnamed protein product [Vitis vinifera]
								Unigene11757_All	0	4.181	12.0296	8.32036e-17	3.06e-16	no hit found
								Unigene18863_All	32.7306	2.0662	-3.98559	0	0	gi|357436101|ref|XP_003588326.1|	4.92e-135	ATP synthase subunit alpha [Medicago truncatula]
								Unigene18865_All	3.4123	0.4172	-3.03193	1.65704e-61	1.5397e-60	gi|357436101|ref|XP_003588326.1|	5.43e-135	ATP synthase subunit alpha [Medicago truncatula]
								Unigene31946_All						gi|357480721|ref|XP_003610646.1|	4.08e-48	hypothetical protein MTR_5g005410 [Medicago truncatula]
								Unigene35149_All						no hit found
								Unigene44136_All	0	3.5746	11.8036	1.82287e-05	3.29244e-05	gi|12324506|gb|AAG52211.1|AC022288_10	5.66e-25	hypothetical protein; 74056-75837 [Arabidopsis thaliana]
								Unigene46800_All	0	4.9925	12.2855	6.09042e-26	3.00554e-25	no hit found
miR8124	12152212	8988274	0.01	4.5615	8.83336	5.02e-16	4	CL11071.Contig1_All	0.0592	1.0089	4.09104	8.62198e-05	0.000144891	no hit found
								CL11071.Contig2_All	0	1.805	10.8178	1.82287e-05	3.31658e-05	no hit found
								Unigene2538_All	0.663	6.422	3.27594	1.22411e-20	5.19558e-20	no hit found
								Unigene45307_All	0	6.1733	12.5918	2.01736e-23	9.2739e-23	no hit found
miR5636	12152212	8988274	0.01	4.2277	8.72373	6.53e-15	9	CL4417.Contig1_All	1.6161	1.0011	-0.69093	0.05559	0.0674202	gi|225443904|ref|XP_002278272.1|	6.96e-109	PREDICTED: protease Do-like 5, chloroplastic [Vitis vinifera]
								CL4417.Contig2_All	1.9416	7.6542	1.97901	1.54833e-21	6.74988e-21	gi|225443904|ref|XP_002278272.1|	2.64e-113	PREDICTED: protease Do-like 5, chloroplastic [Vitis vinifera]
								CL7136.Contig3_All	0.1909	6.3057	5.04577	2.9087e-09	7.33807e-09	gi|224134484|ref|XP_002321835.1|	5.12e-26	predicted protein [Populus trichocarpa]
								CL8713.Contig1_All						no hit found
								CL8713.Contig2_All						gi|302142313|emb|CBI19516.3|	7.01e-13	unnamed protein product [Vitis vinifera]
								CL9327.Contig5_All	0.3782	2.2531	2.57469	6.81248e-20	2.81651e-19	gi|359476473|ref|XP_002266678.2|	0	PREDICTED: auxin response factor 8-like [Vitis vinifera]
								CL9327.Contig6_All	0.225	4.4758	4.31415	4.87786e-55	4.1501e-54	gi|402746980|gb|AFQ94050.1|	0	auxin response factor 1 [Camellia sinensis]
								Unigene4869_All	1.6638	10.2548	2.62375	2.02808e-128	3.7144e-127	gi|359479822|ref|XP_002269412.2|	0	PREDICTED: uncharacterized protein LOC100254466 [Vitis vinifera]
								Unigene16690_All	3.2223	11.9324	1.88872	1.01613e-80	1.18309e-79	gi|359488588|ref|XP_002276597.2|	0	PREDICTED: transportin-3-like [Vitis vinifera]
miR8136	12152212	8988274	0.01	4.2277	8.72373	6.53e-15	0	no target found
miR1127	12152212	8988274	0.01	4.1165	8.68527	1.54e-14	1	Unigene24742_All	4.2007	1.0803	-1.9592	0.000395618	0.000614626	no hit found
miR6220	12152212	8988274	0.01	4.1165	8.68527	1.54e-14	1	CL9395.Contig1_All	2.244	29.8861	3.73533	1.00616e-33	5.96278e-33	no hit found
miR6435	12152212	8988274	0.01	4.0052	8.64573	3.61e-14	14	CL604.Contig1_All	19.6851	9.9249	-0.98798	2.47954e-40	1.67295e-39	gi|460405669|ref|XP_004248298.1|	0	PREDICTED: chloride channel protein CLC-f-like [Solanum lycopersicum]
								CL852.Contig1_All	1.7549	0.5676	-1.62844	1.19323e-05	2.202e-05	gi|460403386|ref|XP_004247172.1|	2.01e-92	PREDICTED: WD repeat-containing protein 5-like [Solanum lycopersicum]
								CL852.Contig4_All	0.0177	0.2836	4.00204	0.000168681	0.000272153	gi|225462949|ref|XP_002268416.1|	0	PREDICTED: probable S-acyltransferase At1g69420-like [Vitis vinifera]
								CL852.Contig5_All	37.2445	12.4099	-1.58554	3.83984e-81	4.49289e-80	gi|462397222|gb|EMJ03021.1|	3.1e-145	hypothetical protein PRUPE_ppa008858mg [Prunus persica]
								CL1735.Contig1_All						gi|356510806|ref|XP_003524125.1|	5.27e-28	PREDICTED: copper-transporting ATPase RAN1-like [Glycine max]
								CL1735.Contig2_All	0	0.0382	5.2555	0.468808	0.495434	gi|356510806|ref|XP_003524125.1|	1.46e-27	PREDICTED: copper-transporting ATPase RAN1-like [Glycine max]
								CL1735.Contig3_All	0	0.0439	5.45615	0.468808	0.492057	gi|356510806|ref|XP_003524125.1|	1.2e-27	PREDICTED: copper-transporting ATPase RAN1-like [Glycine max]
								CL1735.Contig4_All	0	0.0495	5.62936	0.468808	0.492217	gi|356510806|ref|XP_003524125.1|	1e-27	PREDICTED: copper-transporting ATPase RAN1-like [Glycine max]
								CL3511.Contig1_All	0.4713	4.2055	3.15756	2.56944e-26	1.28048e-25	gi|356572112|ref|XP_003554214.1|	2.38e-38	PREDICTED: uncharacterized protein LOC100810028 [Glycine max]
								Unigene7695_All	0	4.8344	12.2391	4.0633e-40	2.72801e-39	gi|225435068|ref|XP_002281433.1|	4.53e-98	PREDICTED: uncharacterized protein LOC100245073 [Vitis vinifera]
								Unigene10653_All	1.0792	29.9845	4.79618	0	0	gi|130172|sp|P27598.1|PHSL_IPOBA	0	RecName: Full=Alpha-1,4 glucan phosphorylase L isozyme, chloroplastic/amyloplastic; AltName: Full=Starch phosphorylase L; Flags: Precursor
								Unigene11758_All	67.8799	29.8554	-1.18499	5.51044e-87	6.86533e-86	gi|48093459|gb|AAT40106.1|	0	putative UDP-glucose dehydrogenase 2 [Nicotiana tabacum]
								Unigene22477_All	10515.6	302.634	-5.11881	0	0	gi|347602398|sp|D5JBX0.1|GAO_HELAN	1.75e-179	RecName: Full=Germacrene A oxidase; Short=HaGAO; AltName: Full=Germacrene A alcohol dehydrogenase; AltName: Full=Germacrene A hydroxylase
								Unigene26801_All						gi|356510806|ref|XP_003524125.1|	2.81e-28	PREDICTED: copper-transporting ATPase RAN1-like [Glycine max]
miR5287	12152212	8988274	0.01	3.4489	8.42999	2.6e-12	0	no target found
miR5200	12152212	8988274	0.01	3.3377	8.38271	6.12e-12	0	no target found
miR2651	12152212	8988274	0.01	3.2264	8.33378	1.44e-11	0	no target found
miR5026	12152212	8988274	0.01	3.2264	8.33378	1.44e-11	0	no target found
miR779	12152212	8988274	0.01	3.2264	8.33378	1.44e-11	0	no target found
miR5144	12152212	8988274	0.01	3.1152	8.28318	3.38e-11	0	no target found
miR5555	12152212	8988274	0.01	3.1152	8.28318	3.38e-11	1	Unigene27760_All						no hit found
miR825	12152212	8988274	0.01	3.1152	8.28318	3.38e-11	4	CL11504.Contig3_All	0	0.5923	9.21018	0.000160623	0.000264418	gi|449444018|ref|XP_004139772.1|	4.8e-54	PREDICTED: uridine kinase-like protein 3-like [Cucumis sativus]
								Unigene33467_All	0.0362	1.0024	4.79132	9.32324e-08	2.10712e-07	gi|414877570|tpg|DAA54701.1|	3.95e-09	TPA: hypothetical protein ZEAMMB73_914837 [Zea mays]
								Unigene39271_All	0.2966	16.0645	5.75921	1.88597e-86	2.33593e-85	no hit found
								Unigene42461_All	0	3.9355	11.9423	4.2729e-06	8.3355e-06	no hit found
miR6293	12152212	8988274	0.1646	50.1765	8.2519	8.78e-164	0	no target found
miR6161	12152212	8988274	0.01	3.0039	8.23069	7.96e-11	2	CL1723.Contig1_All	2.218	9.0027	2.0211	2.59366e-19	1.04958e-18	no hit found
								CL12458.Contig3_All	0.0328	1.4689	5.4849	1.31958e-12	4.03611e-12	no hit found
miR5512	12152212	8988274	0.01	2.8927	8.17627	1.87e-10	0	no target found
miR1119	12152212	8988274	0.01	2.7814	8.11967	4.4e-10	4	CL1202.Contig1_All	1.037	10.3583	3.3203	1.25677e-30	6.94895e-30	no hit found
								CL1202.Contig2_All	20.0515	35.9039	0.84043	1.27288e-68	1.29076e-67	gi|359482496|ref|XP_002274314.2|	0	PREDICTED: uncharacterized protein LOC100248075 [Vitis vinifera]
								Unigene39038_All	0.1917	7.6599	5.3204	1.87462e-21	8.13176e-21	no hit found
								Unigene39039_All	0.4199	6.5615	3.96591	3.36968e-11	9.58826e-11	no hit found
miR6460	12152212	8988274	0.01	2.7814	8.11967	4.4e-10	0	no target found
miR5529	12152212	8988274	0.01	2.5589	7.99938	2.44e-09	3	Unigene14488_All	0.0484	0.9671	4.32059	2.69356e-19	1.08957e-18	gi|359493273|ref|XP_002272034.2|	8.03e-131	PREDICTED: TMV resistance protein N-like [Vitis vinifera]
								Unigene27931_All	0.1331	0.2128	0.676988	0.479666	0.502305	no hit found
								Unigene27932_All	0	0.1364	7.0917	0.053204	0.0645898	no hit found
miR6289	12152212	8988274	0.01	2.5589	7.99938	2.44e-09	7	CL733.Contig1_All	0.0387	0.1925	2.31445	0.00504558	0.00693235	gi|404433802|dbj|BAM44535.1|	5.85e-112	polyprotein [Arabidopsis thaliana]
								CL733.Contig2_All	0.0255	0.1358	2.41291	0.016608	0.0213945	gi|404433802|dbj|BAM44535.1|	5.93e-112	polyprotein [Arabidopsis thaliana]
								Unigene3683_All	6.0593	7.1239	0.233516	0.0739892	0.0887866	gi|218188761|gb|EEC71188.1|	5.61e-15	hypothetical protein OsI_03078 [Oryza sativa Indica Group]
								Unigene19358_All	0.9758	22.5784	4.53221	6.32154e-248	2.42554e-246	gi|460394214|ref|XP_004242699.1|	4.32e-161	PREDICTED: uncharacterized protein LOC101249097 [Solanum lycopersicum]
								Unigene38871_All	0.3624	3.1942	3.1398	3.21716e-18	1.25155e-17	gi|222625020|gb|EEE59152.1|	6.88e-18	hypothetical protein OsJ_11060 [Oryza sativa Japonica Group]
								Unigene38872_All	0.197	1.1335	2.52452	3.10368e-05	5.52364e-05	gi|218186657|gb|EEC69084.1|	5.01e-16	hypothetical protein OsI_37972 [Oryza sativa Indica Group]
								Unigene38873_All	0.0686	1.7167	4.64529	5.1288e-13	1.60144e-12	gi|218186657|gb|EEC69084.1|	4.66e-16	hypothetical protein OsI_37972 [Oryza sativa Indica Group]
miR6290	12152212	8988274	0.7406	187.578	7.98458	0	3	CL7297.Contig1_All	0.0916	0.9269	3.33899	9.9638e-09	2.41878e-08	gi|225444645|ref|XP_002277600.1|	0	PREDICTED: DEAD-box ATP-dependent RNA helicase 17-like [Vitis vinifera]
								CL7297.Contig2_All	0.1348	1.3883	3.36443	8.89444e-13	2.75158e-12	gi|225444645|ref|XP_002277600.1|	0	PREDICTED: DEAD-box ATP-dependent RNA helicase 17-like [Vitis vinifera]
								CL12181.Contig1_All	4686.21	774.04	-2.59794	0	0	gi|357488213|ref|XP_003614394.1|	6.74e-128	hypothetical protein MTR_5g051130 [Medicago truncatula]
miR5782	12152212	8988274	0.01	2.4476	7.93522	5.73e-09	1	Unigene18585_All	0.1061	1.922	4.17911	4.39478e-05	7.64455e-05	no hit found
miR4359	12152212	8988274	0.0823	19.2473	7.86955	4.73e-63	4	CL1016.Contig4_All	0.4946	5.2699	3.41344	2.8067e-09	7.09611e-09	no hit found
								CL8327.Contig1_All	4.4636	8.719	0.965955	6.19188e-10	1.63248e-09	gi|228480464|gb|ACQ41893.1|	2.97e-153	cinnamoyl-CoA reductase [Camellia oleifera]
								Unigene13191_All	0.0884	4.1454	5.55132	3.23082e-13	1.01798e-12	gi|224103873|ref|XP_002313227.1|	2.8e-15	predicted protein [Populus trichocarpa]
								Unigene14326_All	158.669	2.1277	-6.22058	0	0	gi|336109264|gb|AEI16475.1|	3.93e-25	alcohol dehydrogenase 1 [Artemisia annua]
miR6255	12152212	8988274	0.01	2.3364	7.86814	1.35e-08	0	no target found
miR1855	12152212	8988274	0.01	2.2251	7.79773	3.17e-08	1	Unigene25674_All	2.7121	0.17	-3.9958	0.000129967	0.000215514	gi|462408947|gb|EMJ14281.1|	3.51e-19	hypothetical protein PRUPE_ppa021229mg [Prunus persica]
miR7760	12152212	8988274	0.01	2.2251	7.79773	3.17e-08	1	Unigene14352_All	0.1291	7.4034	5.84163	5.65054e-92	7.3688e-91	gi|470117300|ref|XP_004294799.1|	3.55e-99	PREDICTED: ABSCISIC ACID-INSENSITIVE 5-like protein 7-like [Fragaria vesca subsp. vesca]
miR7775	12152212	8988274	0.01	2.2251	7.79773	3.17e-08	0	no target found
miR5770	12152212	8988274	0.01	2.1139	7.72376	7.45e-08	9	CL1427.Contig3_All	0.2993	0.4404	0.557222	0.177728	0.204192	gi|460391783|ref|XP_004241498.1|	0	PREDICTED: probable boron transporter 2-like [Solanum lycopersicum]
								CL1427.Contig4_All	0.0492	0.1922	1.96588	0.0258476	0.0326016	gi|374676417|gb|AEZ56957.1|	0	boron transporter [Vitis vinifera]
								CL8444.Contig1_All	7.4978	0.3414	-4.45693	1.43772e-27	7.3974e-27	no hit found
								CL12299.Contig2_All	0.3042	10.8033	5.15031	7.8384e-28	4.06085e-27	no hit found
								Unigene16527_All	0.9083	4.1255	2.18333	2.7628e-41	1.89605e-40	gi|224120412|ref|XP_002318323.1|	0	predicted protein [Populus trichocarpa]
								Unigene22170_All	8.1165	7.5571	-0.103025	0.610208	0.627925	no hit found
								Unigene24744_All	3.8023	6.9771	0.875755	0.0384476	0.047767	no hit found
								Unigene32649_All	0	0.404	8.65821	0.109891	0.128498	no hit found
								Unigene32650_All	0	0.2528	7.98185	0.109891	0.129354	no hit found
miR6106	12152212	8988274	0.01	2.1139	7.72376	7.45e-08	0	no target found
miR3706	12152212	8988274	0.01	2.0026	7.64573	1.75e-07	1	CL2595.Contig2_All	1.8704	9.7728	2.38543	3.44306e-71	3.60327e-70	gi|225434179|ref|XP_002275474.1|	0	PREDICTED: LETM1 and EF-hand domain-containing protein 1, mitochondrial [Vitis vinifera]
miR4992	12152212	8988274	0.01	2.0026	7.64573	1.75e-07	0	no target found
miR1319	12152212	8988274	0.0823	15.5758	7.5642	6.95e-51	0	no target found
miR1312	12152212	8988274	0.01	1.8914	7.56331	4.12e-07	1	CL7444.Contig4_All	4.4293	2.0874	-1.08537	7.04452e-08	1.60103e-07	gi|357482619|ref|XP_003611596.1|	1.74e-116	Speckle-type POZ protein-like B [Medicago truncatula]
miR6440	12152212	8988274	0.01	1.8914	7.56331	4.12e-07	9	CL2306.Contig2_All	0	5.583	12.4468	3.23522e-21	1.39472e-20	gi|356553531|ref|XP_003545108.1|	1.07e-32	PREDICTED: uncharacterized protein LOC100782128 [Glycine max]
								CL5130.Contig2_All	0.0467	1.0958	4.55242	1.46228e-06	2.95707e-06	gi|460402024|ref|XP_004246515.1|	4.67e-78	PREDICTED: bifunctional monodehydroascorbate reductase and carbonic anhydrase nectarin-3-like isoform 1 [Solanum lycopersicum]
								CL11070.Contig4_All						gi|359492357|ref|XP_002284592.2|	0	PREDICTED: pentatricopeptide repeat-containing protein At1g77360, mitochondrial-like [Vitis vinifera]
								Unigene4400_All	1.1572	14.0032	3.59705	1.27157e-34	7.68754e-34	gi|309401691|gb|ADO79931.1|	2.61e-52	calcium-dependent protein kinase 8 [Nicotiana tabacum]
								Unigene11098_All	0	1.6505	10.6887	0.00033176	0.000522711	gi|356518961|ref|XP_003528143.1|	6.38e-13	PREDICTED: uncharacterized protein LOC100778359 [Glycine max]
								Unigene17906_All	5.2146	1.0102	-2.36792	7.55e-07	1.56899e-06	no hit found
								Unigene22669_All	0.1164	3.1004	4.73529	1.85913e-07	4.089e-07	gi|460366834|ref|XP_004229283.1|	5.67e-33	PREDICTED: uncharacterized protein LOC101268027 [Solanum lycopersicum]
								Unigene36005_All	1.9171	1.2256	-0.645437	0.402304	0.438177	gi|116787663|gb|ABK24597.1|	6.47e-37	unknown [Picea sitchensis]
								Unigene39465_All	0	4.5638	12.156	5.50326e-08	1.26552e-07	no hit found
miR6154	12152212	8988274	0.01	1.7801	7.47581	9.7e-07	2	CL121.Contig1_All	0.0193	0.24	3.63636	1.23674e-08	2.98748e-08	gi|68685649|gb|AAY99339.1|	0	pol-polyprotein [Silene latifolia]
								CL121.Contig2_All	0.0573	0.794	3.79253	6.63598e-27	3.35953e-26	gi|68685649|gb|AAY99339.1|	0	pol-polyprotein [Silene latifolia]
miR391	12152212	8988274	0.01	1.6688	7.38267	2.28e-06	0	no target found
miR5673	12152212	8988274	0.01	1.6688	7.38267	2.28e-06	0	no target found
miR8051	12152212	8988274	0.0823	13.017	7.30529	2.04e-42	3	Unigene2448_All	4.9677	17.0001	1.77489	5.0017e-288	2.30669e-286	gi|359494312|ref|XP_002268896.2|	0	PREDICTED: E3 ubiquitin-protein ligase UPL1-like [Vitis vinifera]
								Unigene4733_All	6.8714	21.3523	1.63572	3.75636e-114	6.04991e-113	gi|225441573|ref|XP_002281426.1|	0	PREDICTED: eukaryotic translation initiation factor 3 subunit C-like [Vitis vinifera]
								Unigene20763_All	0.3267	3.4808	3.41338	3.08126e-07	6.63801e-07	gi|359486525|ref|XP_002264331.2|	2.01e-38	PREDICTED: RNA-binding protein Nova-1-like [Vitis vinifera]
miR8148	12152212	8988274	0.3292	52.0678	7.30528	2.82e-166	1	Unigene39244_All	0.8133	8.7524	3.42782	1.22546e-21	5.35656e-21	no hit found
miR5160	12152212	8988274	0.01	1.5576	7.28318	5.36e-06	0	no target found
miR6187	12152212	8988274	0.01	1.5576	7.28318	5.36e-06	0	no target found
miR901	12152212	8988274	0.01	1.5576	7.28318	5.36e-06	0	no target found
miR1034	12152212	8988274	0.01	1.4463	7.17622	1.26e-05	0	no target found
miR1137	12152212	8988274	0.01	1.4463	7.17622	1.26e-05	1	CL8821.Contig3_All	2.6579	4.5626	0.779569	0.0700072	0.0842711	no hit found
miR2629	12152212	8988274	0.01	1.4463	7.17622	1.26e-05	0	no target found
miR3947	12152212	8988274	0.01	1.4463	7.17622	1.26e-05	0	no target found
miR5650	12152212	8988274	0.01	1.4463	7.17622	1.26e-05	2	CL12253.Contig1_All	0.5159	71.1872	7.10838	0	0	gi|15148918|gb|AAK84886.1|AF402605_1	1.32e-64	homeodomain leucine zipper protein HDZ2 [Phaseolus vulgaris]
								Unigene751_All	1.8977	9.9014	2.38338	5.12146e-47	3.86485e-46	gi|147789091|emb|CAN78018.1|	0	hypothetical protein VITISV_002923 [Vitis vinifera]
miR3625	12152212	8988274	0.01	1.3351	7.0608	2.97e-05	1	Unigene8054_All	0	5.0051	12.2892	5.74182e-37	3.64286e-36	no hit found
miR5498	12152212	8988274	0.01	1.3351	7.0608	2.97e-05	0	no target found
miR5369	12152212	8988274	1.7281	224.07	7.01862	0	1	CL10127.Contig3_All	0.188	2.8047	3.89904	1.26526e-10	3.47488e-10	gi|462396527|gb|EMJ02326.1|	1.89e-37	hypothetical protein PRUPE_ppa017276mg [Prunus persica]
miR1156	12152212	8988274	0.1646	20.6936	6.97408	4.11e-66	2	CL6232.Contig1_All	5.8664	0.5402	-3.44091	2.51828e-16	9.09019e-16	gi|47824970|gb|AAT38744.1|	2.22e-89	Putative gag-pol polyprotein, identical [Solanum demissum]
								Unigene43093_All	0	3.838	11.9061	2.34776e-07	5.12846e-07	no hit found
miR173	12152212	8988274	0.01	1.2238	6.93522	6.98e-05	0	no target found
miR5494	12152212	8988274	0.01	1.2238	6.93522	6.98e-05	3	CL1210.Contig1_All	2.7452	7.9326	1.53088	4.93602e-15	1.69367e-14	gi|225446561|ref|XP_002279857.1|	8.45e-151	PREDICTED: uncharacterized protein LOC100255693 [Vitis vinifera]
								CL1210.Contig2_All	35.9891	2.3484	-3.93781	2.50304e-226	8.60215e-225	gi|225446561|ref|XP_002279857.1|	1.09e-156	PREDICTED: uncharacterized protein LOC100255693 [Vitis vinifera]
								Unigene11877_All	2.5628	23.674	3.20751	2.26408e-159	5.21927e-158	gi|255563106|ref|XP_002522557.1|	2.56e-145	conserved hypothetical protein [Ricinus communis]
miR5827	12152212	8988274	0.01	1.2238	6.93522	6.98e-05	10	CL46.Contig5_All	0.8993	6.2736	2.80242	1.18071e-46	8.85604e-46	gi|255555981|ref|XP_002519025.1|	0	Splicing factor 3B subunit, putative [Ricinus communis]
								CL240.Contig3_All	0.3354	1.0899	1.70024	9.1701e-07	1.90139e-06	gi|147822046|emb|CAN65820.1|	4.33e-60	hypothetical protein VITISV_042324 [Vitis vinifera]
								CL240.Contig4_All	0.0366	0.7401	4.3378	2.36908e-10	6.40057e-10	gi|147822046|emb|CAN65820.1|	3.93e-60	hypothetical protein VITISV_042324 [Vitis vinifera]
								CL240.Contig5_All	0	1.389	10.4398	0.00141534	0.0020794	gi|357120462|ref|XP_003561946.1|	1.81e-07	PREDICTED: vicilin-like antimicrobial peptides 2-2-like [Brachypodium distachyon]
								CL2688.Contig2_All	3.8695	17.6937	2.19302	3.33964e-14	1.10384e-13	gi|357120462|ref|XP_003561946.1|	5.27e-07	PREDICTED: vicilin-like antimicrobial peptides 2-2-like [Brachypodium distachyon]
								CL2688.Contig5_All	0.6891	8.3909	3.60604	6.68804e-35	4.07158e-34	gi|470118032|ref|XP_004295147.1|	1.02e-10	PREDICTED: uncharacterized protein LOC101304461 [Fragaria vesca subsp. vesca]
								CL7375.Contig1_All	1.0102	12.2703	3.60246	4.48204e-144	9.26657e-143	gi|460372512|ref|XP_004232073.1|	0	PREDICTED: WAK-like kinase [Solanum lycopersicum]
								Unigene1344_All	1.8594	16.9161	3.18549	5.4436e-43	3.84921e-42	gi|460412441|ref|XP_004251609.1|	1.46e-53	PREDICTED: chloroplast processing peptidase-like [Solanum lycopersicum]
								Unigene21440_All	4.7311	8.7824	0.89244	2.49612e-12	7.52083e-12	gi|460409967|ref|XP_004250407.1|	0	PREDICTED: uncharacterized protein LOC101248637 [Solanum lycopersicum]
								Unigene26315_All	1.4748	3.6338	1.30096	0.00179388	0.0025807	no hit found
miR3637	12152212	8988274	0.0823	10.013	6.92677	1.69e-32	1	CL1794.Contig2_All	4.6718	8.7938	0.912508	6.63944e-05	0.000114188	gi|470125726|ref|XP_004298851.1|	1.07e-17	PREDICTED: uncharacterized protein LOC101298314 [Fragaria vesca subsp. vesca]
miR8032	12152212	8988274	0.4937	58.6319	6.89191	1.73e-184	1	CL1563.Contig5_All	0.5884	12.9943	4.46494	5.4656e-113	8.70856e-112	gi|357451077|ref|XP_003595815.1|	2.77e-85	hypothetical protein MTR_2g061140 [Medicago truncatula]
miR5338	12152212	8988274	0.01	1.1126	6.79779	0.000164136	7	CL251.Contig1_All	1.5366	1.8711	0.284145	0.31408	0.345575	gi|470123371|ref|XP_004297700.1|	2.71e-105	PREDICTED: uncharacterized protein LOC101304088 [Fragaria vesca subsp. vesca]
								CL251.Contig2_All	0.0951	1.2838	3.75483	1.75285e-09	4.46781e-09	gi|470123371|ref|XP_004297700.1|	1.81e-100	PREDICTED: uncharacterized protein LOC101304088 [Fragaria vesca subsp. vesca]
								CL9915.Contig1_All	14.6581	9.7946	-0.58164	7.09284e-09	1.73188e-08	gi|14192682|gb|AAK54465.1|	4.96e-127	cold-induced glucosyl transferase [Solanum sogarandinum]
								Unigene402_All	2.1858	34.5543	3.98263	2.39798e-269	1.01935e-267	gi|356523040|ref|XP_003530150.1|	1.73e-82	PREDICTED: homeobox-leucine zipper protein HAT3-like [Glycine max]
								Unigene16909_All	20.5694	8.9948	-1.19334	3.05578e-16	1.0985e-15	gi|460404467|ref|XP_004247704.1|	1.85e-20	PREDICTED: uncharacterized protein At4g14450, chloroplastic-like [Solanum lycopersicum]
								Unigene30659_All						no hit found
								Unigene45085_All	0.7312	1.9737	1.43256	0.00065916	0.00100828	gi|460404852|ref|XP_004247894.1|	5.43e-68	PREDICTED: UDP-glycosyltransferase 75C1-like [Solanum lycopersicum]
miR5778	12152212	8988274	0.01	1.1126	6.79779	0.000164136	0	no target found
miR904	12152212	8988274	0.01	1.1126	6.79779	0.000164136	2	Unigene16180_All	0.2146	4.1147	4.26107	4.2072e-14	1.38439e-13	gi|168039870|ref|XP_001772419.1|	5.09e-06	predicted protein [Physcomitrella patens subsp. patens]
								Unigene21353_All	9.7547	20.8788	1.09787	1.7452e-62	1.64424e-61	gi|460414999|ref|XP_004252848.1|	0	PREDICTED: uncharacterized protein LOC101244563 [Solanum lycopersicum]
miR1509	12152212	8988274	0.0823	9.0117	6.77476	3.35e-29	0	no target found
miR1152	12152212	8988274	0.01	1.0013	6.64573	0.00038605	23	CL160.Contig1_All	15.0014	30.8127	1.03843	1.00271e-37	6.44505e-37	gi|225452642|ref|XP_002281888.1|	2.38e-119	PREDICTED: uncharacterized protein LOC100254161 [Vitis vinifera]
								CL275.Contig2_All	0.8478	8.3102	3.29309	4.0935e-90	5.24051e-89	gi|422898324|dbj|BAM67028.1|	3.61e-176	late elongated hypocotyl-like [Chrysanthemum seticuspe f. boreale]
								CL275.Contig5_All	0.0418	4.8081	6.84582	5.26954e-33	3.06947e-32	gi|422898324|dbj|BAM67028.1|	4.27e-62	late elongated hypocotyl-like [Chrysanthemum seticuspe f. boreale]
								CL275.Contig8_All	0.3559	25.6555	6.17165	1.25723e-175	3.23604e-174	gi|422898324|dbj|BAM67028.1|	4.15e-79	late elongated hypocotyl-like [Chrysanthemum seticuspe f. boreale]
								CL1991.Contig2_All	0	0.4592	8.84298	0.006038	0.00820015	gi|224069599|ref|XP_002326383.1|	2.91e-49	predicted protein [Populus trichocarpa]
								CL1991.Contig3_All	0.4921	6.339	3.68723	9.24206e-30	5.01258e-29	gi|18414255|ref|NP_568121.1|	5.53e-93	RAB GTPase-C2A [Arabidopsis thaliana]
								CL2640.Contig1_All	3.6449	9.8512	1.43442	2.32304e-39	1.53882e-38	gi|297737338|emb|CBI26539.3|	0	unnamed protein product [Vitis vinifera]
								CL7016.Contig1_All	20.9335	17.0492	-0.296109	0.0010002	0.00148724	gi|460373382|ref|XP_004232499.1|	6.73e-81	PREDICTED: uncharacterized protein LOC101262473 [Solanum lycopersicum]
								CL7489.Contig1_All	3.0704	18.0556	2.55595	3.5908e-171	8.95017e-170	gi|359483090|ref|XP_002274115.2|	0	PREDICTED: uncharacterized protein LOC100255062 [Vitis vinifera]
								CL9029.Contig2_All	141.646	132.617	-0.0950209	0.00785792	0.0105402	gi|449503788|ref|XP_004162177.1|	8.77e-135	PREDICTED: 40S ribosomal protein S2-4-like [Cucumis sativus]
								CL9411.Contig1_All	0.0469	0.2748	2.55072	0.00927132	0.0123235	gi|225456085|ref|XP_002280982.1|	0	PREDICTED: eukaryotic peptide chain release factor GTP-binding subunit ERF3B-like [Vitis vinifera]
								CL9411.Contig4_All	0.3033	5.1246	4.07862	1.54772e-52	1.27276e-51	gi|225456085|ref|XP_002280982.1|	0	PREDICTED: eukaryotic peptide chain release factor GTP-binding subunit ERF3B-like [Vitis vinifera]
								CL9741.Contig1_All	0.1653	0.2466	0.577086	0.504014	0.526924	gi|302142492|emb|CBI19695.3|	1.9e-177	unnamed protein product [Vitis vinifera]
								CL12077.Contig1_All	1.652	28.381	4.10264	0	0	gi|296090238|emb|CBI40057.3|	0	unnamed protein product [Vitis vinifera]
								Unigene505_All	6.9122	3.139	-1.13884	1.26988e-09	3.28045e-09	gi|460401916|ref|XP_004246461.1|	1.65e-150	PREDICTED: UNC93-like protein 3-like [Solanum lycopersicum]
								Unigene3010_All	38.7447	87.75	1.1794	4.1198e-139	8.18098e-138	gi|224075619|ref|XP_002304710.1|	1.06e-99	predicted protein [Populus trichocarpa]
								Unigene9991_All	1.4412	9.7193	2.75358	4.74378e-88	5.97031e-87	gi|462422400|gb|EMJ26663.1|	0	hypothetical protein PRUPE_ppa000230mg [Prunus persica]
								Unigene10151_All	0.0555	7.3671	7.05247	1.82522e-112	2.895e-111	gi|147835050|emb|CAN76906.1|	5.42e-171	hypothetical protein VITISV_006595 [Vitis vinifera]
								Unigene10309_All	4.5235	24.936	2.46272	2.08614e-18	8.17094e-18	gi|255543761|ref|XP_002512943.1|	6.98e-15	phosphatidylinositol transporter, putative [Ricinus communis]
								Unigene10539_All	9.7214	20.994	1.11074	7.4471e-19	2.96453e-18	gi|449434891|ref|XP_004135229.1|	6.98e-75	PREDICTED: uncharacterized protein LOC101211481 [Cucumis sativus]
								Unigene22520_All	137.137	107.493	-0.351381	1.25062e-13	4.02859e-13	gi|460382287|ref|XP_004236871.1|	6.52e-59	PREDICTED: 40S ribosomal protein S26-1-like [Solanum lycopersicum]
								Unigene23962_All	6.1193	0	-12.5792	1.51051e-43	1.07767e-42	no hit found
								Unigene29705_All						no hit found
miR4416	12152212	8988274	0.01	1.0013	6.64573	0.00038605	3	CL1480.Contig4_All	3.8459	6.5028	0.75774	1.55145e-08	3.69756e-08	gi|229410507|gb|ACQ57190.1|	9.32e-111	acyl acyl-carrier-protein thioesterase type B [Camellia oleifera]
								Unigene1861_All	0	4.1184	12.0079	3.12772e-15	1.07961e-14	gi|358343399|ref|XP_003635790.1|	5.38e-18	Receptor-like kinase [Medicago truncatula]
								Unigene18915_All	23.0446	21.3826	-0.107991	0.10655	0.126248	gi|229410505|gb|ACQ57188.1|	0	acyl acyl-carrier-protein thioesterase type B [Camellia oleifera]
miR7731	12152212	8988274	0.01	1.0013	6.64573	0.00038605	0	no target found
miR5216	12152212	8988274	0.2469	21.3612	6.43492	9.75e-67	0	no target found
miR837	12152212	8988274	0.1646	14.1295	6.4236	1.6e-44	0	no target found
miR1869	12152212	8988274	1.3989	110.477	6.30331	0	1	CL12181.Contig1_All	4686.21	774.04	-2.59794	0	0	gi|357488213|ref|XP_003614394.1|	6.74e-128	hypothetical protein MTR_5g051130 [Medicago truncatula]
miR6476	12152212	8988274	0.8229	52.4016	5.99275	6.52e-158	7	CL778.Contig1_All	0.1022	0.472	2.20739	0.00878998	0.0117132	gi|460412307|ref|XP_004251543.1|	1.44e-81	PREDICTED: uncharacterized protein LOC101256064 isoform 2 [Solanum lycopersicum]
								CL778.Contig3_All	2.7979	18.5422	2.7284	8.60474e-159	1.97737e-157	gi|449440325|ref|XP_004137935.1|	2.98e-119	PREDICTED: probable S-acyltransferase At3g09320-like [Cucumis sativus]
								CL2792.Contig2_All	4.8441	3.3298	-0.540793	0.0638528	0.0769815	gi|255581313|ref|XP_002531467.1|	5.61e-27	Protein-tyrosine phosphatase mitochondrial 1, mitochondrial precursor, putative [Ricinus communis]
								CL3312.Contig4_All	0	0.2337	7.86851	0.468808	0.504811	no hit found
								CL11848.Contig2_All	0	0.248	7.9542	0.226976	0.258288	no hit found
								Unigene47865_All	0.1862	4.9607	4.73562	6.53308e-14	2.13174e-13	no hit found
								Unigene49706_All	1.4063	2.9968	1.09152	0.0603116	0.0727865	gi|147811059|emb|CAN63486.1|	3.06e-07	hypothetical protein VITISV_017087 [Vitis vinifera]
miR7984	12152212	8988274	0.8229	48.3964	5.87804	7.02e-145	1	Unigene30458_All						no hit found
miR3522	12152212	8988274	0.2469	13.5732	5.78069	2.59e-41	0	no target found
miR5802	12152212	8988274	0.1646	9.0117	5.77476	8.17e-28	2	CL4030.Contig2_All						no hit found
								Unigene13175_All	0.2443	2.6546	3.44177	1.39342e-11	4.04671e-11	gi|297746214|emb|CBI16270.3|	1.52e-78	unnamed protein product [Vitis vinifera]
miR4371	12152212	8988274	0.1646	7.3429	5.47931	2.06e-22	0	no target found
miR856	12152212	8988274	0.1646	7.3429	5.47931	2.06e-22	3	CL5480.Contig4_All	0.1557	7.6842	5.62505	4.49166e-206	1.37861e-204	gi|460376814|ref|XP_004234191.1|	0	PREDICTED: ABC transporter C family member 10-like [Solanum lycopersicum]
								CL11425.Contig3_All	30.3342	6.048	-2.32642	3.5071e-104	5.16044e-103	gi|462404065|gb|EMJ09622.1|	8.12e-172	hypothetical protein PRUPE_ppa000629mg [Prunus persica]
								CL11837.Contig1_All	4.2355	18.3441	2.11471	3.77486e-75	4.13573e-74	gi|228065860|gb|ACP56697.1|	3.74e-146	EIN3-like protein [Lithospermum erythrorhizon]
miR1148	12152212	8988274	0.4114	17.801	5.43527	2e-52	1	Unigene31916_All						gi|462394119|gb|EMJ00023.1|	4.33e-41	hypothetical protein PRUPE_ppb020037mg [Prunus persica]
miR7782	12152212	8988274	5.0197	215.614	5.42471	0	19	CL1061.Contig1_All						gi|147853125|emb|CAN78557.1|	3.3e-35	hypothetical protein VITISV_010019 [Vitis vinifera]
								CL1061.Contig2_All						gi|344178892|dbj|BAK64102.1|	1.86e-26	gag-pol polyprotein [Eustoma exaltatum subsp. russellianum]
								CL9426.Contig1_All	0.2033	0.6498	1.67639	0.00486964	0.00670138	no hit found
								CL9426.Contig2_All	0	0.1611	7.33181	0.053204	0.0652799	no hit found
								CL9426.Contig3_All	0	0.1189	6.8936	0.109891	0.129167	no hit found
								CL9426.Contig4_All	0.2237	1.9065	3.09129	0.0164952	0.0213591	no hit found
								CL9746.Contig1_All						gi|344178892|dbj|BAK64102.1|	6.11e-107	gag-pol polyprotein [Eustoma exaltatum subsp. russellianum]
								CL9746.Contig2_All						gi|147862892|emb|CAN78945.1|	5.18e-28	hypothetical protein VITISV_036903 [Vitis vinifera]
								CL9746.Contig3_All						gi|344178892|dbj|BAK64102.1|	4.91e-107	gag-pol polyprotein [Eustoma exaltatum subsp. russellianum]
								CL9746.Contig4_All						gi|344178892|dbj|BAK64102.1|	4.95e-44	gag-pol polyprotein [Eustoma exaltatum subsp. russellianum]
								Unigene17978_All	0.0997	0.2921	1.5508	0.0579134	0.0699458	gi|344178892|dbj|BAK64102.1|	5.41e-39	gag-pol polyprotein [Eustoma exaltatum subsp. russellianum]
								Unigene19506_All	3.7631	5.513	0.550916	0.0132246	0.0172131	gi|344178892|dbj|BAK64102.1|	4.13e-27	gag-pol polyprotein [Eustoma exaltatum subsp. russellianum]
								Unigene23808_All	2.9018	0	-11.5027	4.74952e-09	1.17959e-08	no hit found
								Unigene29215_All						gi|147796443|emb|CAN74819.1|	1.97e-16	hypothetical protein VITISV_034590 [Vitis vinifera]
								Unigene35598_All						no hit found
								Unigene36447_All						no hit found
								Unigene38135_All						no hit found
								Unigene47898_All	0.6053	4.1923	2.79202	6.88432e-10	1.81285e-09	gi|460396866|ref|XP_004243991.1|	2.26e-34	PREDICTED: uncharacterized protein LOC101260742 [Solanum lycopersicum]
								Unigene52350_All	0.2142	2.2824	3.41352	0.0045735	0.00631688	no hit found
miR5054	12152212	8988274	1.6458	67.6437	5.36109	5.63e-194	0	no target found
miR6283	12152212	8988274	0.4114	15.2421	5.21138	3.3e-44	3	CL3545.Contig3_All	0.5654	0.4239	-0.415548	0.34224	0.374513	gi|385282636|gb|AFI57905.1|	0	cytosolic invertase 1 [Prunus persica]
								Unigene13954_All	6.5995	5.9405	-0.151772	0.592028	0.609841	no hit found
								Unigene21757_All	56.4999	5.2153	-3.43743	0	0	gi|397771302|gb|AFO64617.1|	0	cytochrome P450 mono-oxygenase [Artemisia annua]
miR6202	12152212	8988274	0.576	21.2499	5.20524	4.53e-61	1	Unigene10637_All	1.5434	10.6891	2.79196	1.63792e-52	1.34583e-51	gi|296088545|emb|CBI37536.3|	3.04e-162	unnamed protein product [Vitis vinifera]
miR4374	12152212	8988274	3.2916	120.713	5.19665	0	3	CL208.Contig2_All	3.5448	22.6288	2.67438	1.1767e-110	1.83844e-109	gi|55167955|gb|AAV43824.1|	6.57e-86	hypothetical protein [Oryza sativa Japonica Group]
								Unigene26668_All	0	0.1177	6.87897	0.468808	0.502777	gi|55167955|gb|AAV43824.1|	2.59e-06	hypothetical protein [Oryza sativa Japonica Group]
								Unigene26669_All	0.4421	3.1091	2.81405	9.41196e-07	1.95088e-06	gi|55167955|gb|AAV43824.1|	3.1e-06	hypothetical protein [Oryza sativa Japonica Group]
miR2610	12152212	8988274	0.1646	5.5628	5.07878	1.07e-16	1	CL3545.Contig3_All	0.5654	0.4239	-0.415548	0.34224	0.374513	gi|385282636|gb|AFI57905.1|	0	cytosolic invertase 1 [Prunus persica]
miR7540	12152212	8988274	0.4114	13.5732	5.04408	7.04e-39	10	CL1603.Contig1_All	4.1604	11.3925	1.45329	6.703e-40	4.48078e-39	gi|359497760|ref|XP_003635632.1|	3.56e-148	PREDICTED: U-box domain-containing protein 4-like [Vitis vinifera]
								CL1986.Contig2_All	3.2939	8.6143	1.38694	1.36719e-15	4.80081e-15	gi|296088294|emb|CBI36739.3|	1.8e-112	unnamed protein product [Vitis vinifera]
								CL2999.Contig1_All	2.2129	1.0853	-1.02784	0.00111063	0.00164997	gi|359485713|ref|XP_003633319.1|	1.34e-68	PREDICTED: LOW QUALITY PROTEIN: R-linalool synthase, chloroplastic-like [Vitis vinifera]
								CL3510.Contig2_All	0.0191	8.1025	8.72865	8.41038e-124	1.48324e-122	gi|147794769|emb|CAN69144.1|	1.48e-08	hypothetical protein VITISV_027771 [Vitis vinifera]
								CL5751.Contig2_All						no hit found
								CL9253.Contig1_All	0.0259	8.0933	8.28763	7.40854e-91	9.54066e-90	gi|460377426|ref|XP_004234494.1|	1.39e-138	PREDICTED: uncharacterized protein LOC101258828 [Solanum lycopersicum]
								CL9973.Contig2_All	0.5684	8.8482	3.96041	1.11653e-60	1.02643e-59	gi|302143284|emb|CBI21845.3|	2.03e-145	unnamed protein product [Vitis vinifera]
								Unigene7245_All	5.7208	3.2688	-0.807456	1.07338e-07	2.41208e-07	gi|462422213|gb|EMJ26476.1|	0	hypothetical protein PRUPE_ppa001427mg [Prunus persica]
								Unigene14749_All	0	5.55	12.4383	1.63424e-50	1.30544e-49	gi|449469951|ref|XP_004152682.1|	1.08e-180	PREDICTED: mitogen-activated protein kinase homolog NTF3-like [Cucumis sativus]
								Unigene49287_All	0	3.1113	11.6033	8.8255e-06	1.67027e-05	gi|147798869|emb|CAN61630.1|	2.28e-18	hypothetical protein VITISV_003191 [Vitis vinifera]
miR5523	12152212	8988274	0.3292	10.4581	4.98951	4.38e-30	1	CL3336.Contig6_All	3.462	8.0484	1.2171	1.54619e-192	4.40117e-191	gi|183217784|ref|YP_001837404.1|	0	Ycf2 [Guizotia abyssinica]
miR5376	12152212	8988274	0.3292	10.3468	4.97408	9.89e-30	2	Unigene21385_All	2.087	15.5917	2.90128	1.86196e-201	5.58059e-200	gi|225432806|ref|XP_002279386.1|	0	PREDICTED: uncharacterized protein LOC100249467 [Vitis vinifera]
								Unigene22746_All	2.1917	9.9777	2.18666	4.86666e-13	1.52771e-12	gi|27804377|gb|AAO22990.1|	1.29e-13	YABBY transcription factor CDM51 [Chrysanthemum x morifolium]
miR5029	12152212	8988274	0.2469	6.5641	4.7326	8.09e-19	0	no target found
miR5256	12152212	8988274	0.1646	4.339	4.72033	8.19e-13	1	CL1819.Contig1_All	6.7916	64.6554	3.25095	0	0	gi|6682841|dbj|BAA88904.1|	0	sucrose synthase [Citrus unshiu]
miR2079	12152212	8988274	0.0823	2.1139	4.68287	9.31e-07	0	no target found
miR6466	12152212	8988274	0.1646	4.1165	4.64438	4.11e-12	4	CL4967.Contig2_All	0.0426	0.0908	1.09184	0.578228	0.596337	gi|338808456|gb|AEJ07956.1|	2.79e-117	putative polyprotein [Sorghum propinquum]
								CL5792.Contig2_All	0.625	2.8118	2.16957	5.6477e-06	1.08174e-05	gi|169647187|gb|ACA61613.1|	1.15e-40	hypothetical protein AP2_E11.1 [Arabidopsis lyrata subsp. petraea]
								CL12128.Contig2_All	0	3.7297	11.8648	5.18828e-19	2.07738e-18	gi|108864413|gb|ABA93844.2|	2.18e-100	retrotransposon protein, putative, unclassified [Oryza sativa Japonica Group]
								Unigene43388_All	0.6396	3.8619	2.59407	0.000907012	0.00135373	gi|169647187|gb|ACA61613.1|	1.74e-26	hypothetical protein AP2_E11.1 [Arabidopsis lyrata subsp. petraea]
miR1139	12152212	8988274	0.4114	9.7905	4.57277	6.28e-27	57	CL532.Contig2_All	0.1529	3.6268	4.56804	2.44932e-84	2.96515e-83	gi|24461867|gb|AAN62354.1|AF506028_23	0	CTV.22 [Citrus trifoliata]
								CL1959.Contig1_All	0.3897	7.3856	4.24428	2.2648e-60	2.07327e-59	gi|460372138|ref|XP_004231889.1|	4.96e-151	PREDICTED: xyloglucan galactosyltransferase KATAMARI1-like [Solanum lycopersicum]
								CL2286.Contig4_All	0.9854	7.4355	2.91565	2.31566e-104	3.41482e-103	gi|460392489|ref|XP_004241848.1|	0	PREDICTED: uncharacterized protein LOC101257868 [Solanum lycopersicum]
								CL2286.Contig5_All	0.3805	5.2185	3.77767	4.88338e-88	6.14409e-87	gi|460392489|ref|XP_004241848.1|	0	PREDICTED: uncharacterized protein LOC101257868 [Solanum lycopersicum]
								CL3539.Contig1_All	0.2173	0.2315	0.091324	0.940614	0.946395	gi|147766689|emb|CAN69700.1|	1.4e-31	hypothetical protein VITISV_003292 [Vitis vinifera]
								CL3752.Contig1_All	0.1055	7.7214	6.19355	2.61956e-60	2.39584e-59	gi|460371128|ref|XP_004231397.1|	1.04e-105	PREDICTED: probable receptor-like protein kinase At1g49730-like [Solanum lycopersicum]
								CL3937.Contig5_All	0.858	22.4908	4.71221	0	0	gi|359495964|ref|XP_002267137.2|	0	PREDICTED: uncharacterized protein LOC100266068 [Vitis vinifera]
								CL4032.Contig3_All	0.7686	10.7457	3.80538	1.07804e-141	2.18941e-140	gi|297739742|emb|CBI29924.3|	0	unnamed protein product [Vitis vinifera]
								CL4064.Contig1_All	0.8438	4.3028	2.3503	1.93703e-10	5.24759e-10	gi|309256353|gb|ADO61004.1|	3.19e-59	sleepy 1 [Helianthus annuus]
								CL4712.Contig1_All	6.9472	11.6675	0.747992	8.15366e-06	1.54577e-05	gi|147802106|emb|CAN72752.1|	2.85e-50	hypothetical protein VITISV_030561 [Vitis vinifera]
								CL5140.Contig2_All	5.5442	8.5381	0.622936	4.15782e-10	1.10326e-09	gi|49523569|emb|CAF18246.1|	0	STY-L protein [Antirrhinum majus]
								CL6822.Contig3_All	0	3.0321	11.5661	1.21615e-19	4.98543e-19	gi|255554328|ref|XP_002518204.1|	6.33e-112	dead box ATP-dependent RNA helicase, putative [Ricinus communis]
								CL7375.Contig1_All	1.0102	12.2703	3.60246	4.48204e-144	9.26657e-143	gi|460372512|ref|XP_004232073.1|	0	PREDICTED: WAK-like kinase [Solanum lycopersicum]
								CL8712.Contig1_All	1.1877	0.7382	-0.686087	0.32897	0.361488	gi|460400443|ref|XP_004245744.1|	2.55e-18	PREDICTED: presqualene diphosphate phosphatase-like [Solanum lycopersicum]
								CL8712.Contig2_All	25.1168	13.9796	-0.84533	2.80434e-14	9.29622e-14	gi|460400443|ref|XP_004245744.1|	2.31e-51	PREDICTED: presqualene diphosphate phosphatase-like [Solanum lycopersicum]
								CL10175.Contig1_All	0.4805	5.9591	3.63249	1.19946e-62	1.13259e-61	gi|462407227|gb|EMJ12561.1|	0	hypothetical protein PRUPE_ppa002367mg [Prunus persica]
								CL10194.Contig2_All	0.4854	0.1034	-2.23094	0.147152	0.169952	gi|225460646|ref|XP_002266417.1|	8.81e-46	PREDICTED: uncharacterized protein LOC100267465 [Vitis vinifera]
								CL10712.Contig1_All	43.8367	5.7253	-2.93672	2.57662e-75	2.82795e-74	gi|462403051|gb|EMJ08608.1|	8.75e-23	hypothetical protein PRUPE_ppa014548mg [Prunus persica]
								CL12837.Contig2_All	0	10.0089	13.289	5.05942e-36	3.15098e-35	gi|462405008|gb|EMJ10472.1|	1.33e-37	hypothetical protein PRUPE_ppa007499mg [Prunus persica]
								CL12864.Contig4_All	0.1394	0.297	1.09123	0.0473036	0.0584561	gi|225447723|ref|XP_002273150.1|	0	PREDICTED: staphylococcal nuclease domain-containing protein 1 [Vitis vinifera]
								CL12864.Contig8_All	8.7976	21.34	1.27838	1.95099e-89	2.48185e-88	gi|225447723|ref|XP_002273150.1|	0	PREDICTED: staphylococcal nuclease domain-containing protein 1 [Vitis vinifera]
								Unigene2436_All	0	0.8839	9.78774	6.24552e-09	1.54104e-08	gi|422898324|dbj|BAM67028.1|	2.83e-107	late elongated hypocotyl-like [Chrysanthemum seticuspe f. boreale]
								Unigene2493_All	0.3394	3.1227	3.20174	2.73238e-19	1.10427e-18	gi|460404138|ref|XP_004247541.1|	2.5e-106	PREDICTED: uncharacterized protein LOC101259784 [Solanum lycopersicum]
								Unigene2642_All	1.2577	19.6171	3.96325	1.71095e-238	6.23732e-237	gi|460394443|ref|XP_004242812.1|	8.3e-178	PREDICTED: protein LONGIFOLIA 1-like [Solanum lycopersicum]
								Unigene4730_All	10.5675	24.9096	1.23707	1.04675e-152	2.29707e-151	gi|359474491|ref|XP_002279304.2|	0	PREDICTED: regulator of nonsense transcripts 1 homolog [Vitis vinifera]
								Unigene5169_All	0.8521	19.8852	4.54453	2.5191e-169	6.2001e-168	gi|359473913|ref|XP_002270595.2|	0	PREDICTED: DNA primase small subunit-like [Vitis vinifera]
								Unigene5946_All	18.6767	39.7986	1.09148	9.97566e-30	5.40353e-29	gi|462401717|gb|EMJ07274.1|	7.25e-30	hypothetical protein PRUPE_ppa012831mg [Prunus persica]
								Unigene7496_All	8.9466	29.9013	1.7408	1.59071e-55	1.36451e-54	gi|460373305|ref|XP_004232461.1|	1.67e-19	PREDICTED: zinc finger CCCH domain-containing protein 44-like [Solanum lycopersicum]
								Unigene7592_All	6.0647	9.0045	0.57021	4.30892e-07	9.18286e-07	gi|359476293|ref|XP_002282161.2|	0	PREDICTED: 3beta-hydroxysteroid-dehydrogenase/decarboxylase isoform 2-like [Vitis vinifera]
								Unigene11667_All	0.1453	4.6447	4.99848	5.83078e-09	1.44096e-08	gi|224080051|ref|XP_002306002.1|	2.8e-16	predicted protein [Populus trichocarpa]
								Unigene11863_All	13.4106	10.0083	-0.422177	9.84366e-07	2.038e-06	gi|255560215|ref|XP_002521125.1|	0	transferase, transferring glycosyl groups, putative [Ricinus communis]
								Unigene11950_All	1.7428	21.1641	3.60214	1.41538e-198	4.17672e-197	gi|255553241|ref|XP_002517663.1|	0	signal recognition particle 54 kD protein, putative [Ricinus communis]
								Unigene12050_All	3.7512	12.8358	1.77475	1.12664e-32	6.51071e-32	gi|460389818|ref|XP_004240545.1|	3.39e-85	PREDICTED: uncharacterized protein LOC101258757 [Solanum lycopersicum]
								Unigene14922_All	12.145	14.3778	0.24348	0.141519	0.163905	gi|255544710|ref|XP_002513416.1|	8.5e-29	conserved hypothetical protein [Ricinus communis]
								Unigene15180_All	3.3938	32.142	3.24349	1.16796e-92	1.53482e-91	gi|2981167|gb|AAC06242.1|	1.11e-21	late embryogenis abundant protein 5 [Nicotiana tabacum]
								Unigene16791_All	0.2181	7.111	5.02699	1.83865e-41	1.26507e-40	no hit found
								Unigene16792_All	6.4068	3.7396	-0.77672	0.00048005	0.000742112	gi|302142717|emb|CBI19920.3|	1.05e-13	unnamed protein product [Vitis vinifera]
								Unigene17791_All	8.8882	11.0432	0.313195	0.0051881	0.00710485	gi|460372379|ref|XP_004232008.1|	0	PREDICTED: uncharacterized protein LOC101262162 [Solanum lycopersicum]
								Unigene18993_All	2.0126	31.2458	3.95653	1.44799e-230	5.08943e-229	gi|242044808|ref|XP_002460275.1|	6.19e-50	hypothetical protein SORBIDRAFT_02g025860 [Sorghum bicolor]
								Unigene19408_All	0.093	5.0052	5.75005	2.1433e-29	1.15057e-28	gi|328691663|gb|AEB37443.1|	4.62e-57	TB1-like TCP family transcription factor [Helianthus argophyllus]
								Unigene19439_All	0.3264	5.0075	3.93938	1.65937e-17	6.2794e-17	gi|296082795|emb|CBI21800.3|	2.67e-46	unnamed protein product [Vitis vinifera]
								Unigene20505_All	0	2.2438	11.1317	0.000160623	0.00026105	no hit found
								Unigene21337_All	3.9623	54.9997	3.79501	0	0	gi|350539882|ref|NP_001234817.1|	0	auto-inhibited Ca2 -transporting ATPase 10 [Solanum lycopersicum]
								Unigene21597_All	31.493	13.6121	-1.21014	3.41316e-41	2.34019e-40	gi|356508037|ref|XP_003522769.1|	5.43e-50	PREDICTED: uncharacterized protein LOC100799725 [Glycine max]
								Unigene21988_All	0	0.048	5.58496	0.468808	0.500381	gi|242084534|ref|XP_002442692.1|	1.08e-55	hypothetical protein SORBIDRAFT_08g001260 [Sorghum bicolor]
								Unigene21989_All	0	0.0448	5.48543	0.468808	0.499095	gi|242084534|ref|XP_002442692.1|	1.19e-55	hypothetical protein SORBIDRAFT_08g001260 [Sorghum bicolor]
								Unigene23012_All	0	3.1477	11.6201	2.06874e-06	4.11373e-06	no hit found
								Unigene23155_All	0	5.6011	12.4515	2.59826e-25	1.25978e-24	gi|462404623|gb|EMJ10087.1|	2.47e-33	hypothetical protein PRUPE_ppa026661mg [Prunus persica]
								Unigene29362_All	0	0.0859	6.42459	0.468808	0.506072	no hit found
								Unigene29633_All	0.0742	0.079	0.0904335	0.952476	0.954364	gi|224137238|ref|XP_002327076.1|	7.6e-41	predicted protein [Populus trichocarpa]
								Unigene37887_All	0	0.7572	9.56453	0.025759	0.0325414	gi|224123510|ref|XP_002330332.1|	1.52e-06	predicted protein [Populus trichocarpa]
								Unigene47782_All	0	4.1588	12.022	7.0879e-10	1.85569e-09	no hit found
								Unigene49561_All	0	3.5863	11.8083	2.06874e-06	4.12404e-06	no hit found
								Unigene50149_All	0.6194	3.0797	2.31385	0.00504558	0.0069314	no hit found
								Unigene51776_All	0.4332	2.4615	2.50643	0.00161942	0.00233461	no hit found
								Unigene52435_All	0	1.988	10.9571	0.00033176	0.00052267	no hit found
								Unigene52540_All	1.4126	2.5587	0.857058	0.135123	0.156597	gi|460404016|ref|XP_004247481.1|	4.27e-17	PREDICTED: probable LRR receptor-like serine/threonine-protein kinase RKF3-like [Solanum lycopersicum]
miR2873	12152212	8988274	1.0698	24.5876	4.52252	4.15e-65	7	CL5113.Contig1_All	4.4527	3.1184	-0.513874	0.00258116	0.00367788	gi|462412152|gb|EMJ17201.1|	0	hypothetical protein PRUPE_ppa004232mg [Prunus persica]
								CL5113.Contig3_All	12.5436	16.3457	0.38196	4.93568e-06	9.48232e-06	gi|15232042|ref|NP_186761.1|	0	cystathionine gamma-synthase [Arabidopsis thaliana]
								CL5113.Contig4_All	9.8613	31.3814	1.67006	9.14314e-98	1.26087e-96	gi|462412152|gb|EMJ17201.1|	0	hypothetical protein PRUPE_ppa004232mg [Prunus persica]
								Unigene27542_All						no hit found
								Unigene29591_All	0	0.22	7.78136	0.468808	0.491806	no hit found
								Unigene40242_All	0	2.9671	11.5348	7.77662e-05	0.000131562	no hit found
								Unigene44581_All	0.7148	8.7583	3.61504	7.94292e-16	2.80961e-15	gi|359496147|ref|XP_003635162.1|	4.43e-06	PREDICTED: uncharacterized RNA-binding protein C25G10.01-like [Vitis vinifera]
miR7526	12152212	8988274	0.7406	16.9109	4.51312	3.58e-45	1	Unigene26254_All	2.4531	8.7559	1.83565	5.65344e-08	1.28881e-07	no hit found
miR5750	12152212	8988274	1.5635	34.3781	4.45864	1.31e-89	18	CL433.Contig2_All	0.0767	0.436	2.50703	0.00161942	0.00233423	gi|255572079|ref|XP_002526980.1|	2.27e-96	S-adenosylmethionine-dependent methyltransferase, putative [Ricinus communis]
								CL433.Contig16_All	0.1465	0.4162	1.50638	0.0236142	0.0302069	gi|255572079|ref|XP_002526980.1|	5.68e-91	S-adenosylmethionine-dependent methyltransferase, putative [Ricinus communis]
								CL433.Contig17_All	0.0536	0.6851	3.67601	2.6745e-06	5.28301e-06	gi|255572079|ref|XP_002526980.1|	1.36e-82	S-adenosylmethionine-dependent methyltransferase, putative [Ricinus communis]
								CL433.Contig18_All	0	0.7358	9.52317	7.0879e-10	1.86249e-09	gi|255572079|ref|XP_002526980.1|	1.88e-85	S-adenosylmethionine-dependent methyltransferase, putative [Ricinus communis]
								CL681.Contig4_All	10.5632	19.3215	0.87116	5.35862e-32	3.0543e-31	gi|147767466|emb|CAN66716.1|	0	hypothetical protein VITISV_041185 [Vitis vinifera]
								CL3658.Contig1_All	0.1916	10.138	5.72553	2.63772e-84	3.19227e-83	gi|296082067|emb|CBI21072.3|	2.55e-108	unnamed protein product [Vitis vinifera]
								CL4880.Contig2_All	1.19	0.6116	-0.960301	0.000332454	0.000518007	gi|359496174|ref|XP_002267490.2|	0	PREDICTED: probable ubiquitin-conjugating enzyme E2 24-like [Vitis vinifera]
								CL4880.Contig3_All	0.1325	0.2682	1.01732	0.068014	0.0818988	gi|359496174|ref|XP_002267490.2|	0	PREDICTED: probable ubiquitin-conjugating enzyme E2 24-like [Vitis vinifera]
								CL4880.Contig4_All	0.2672	0.122	-1.13104	0.0452914	0.0560626	gi|359496174|ref|XP_002267490.2|	0	PREDICTED: probable ubiquitin-conjugating enzyme E2 24-like [Vitis vinifera]
								CL4880.Contig5_All	5.9021	2.7658	-1.09353	1.38828e-20	5.86666e-20	gi|359496174|ref|XP_002267490.2|	0	PREDICTED: probable ubiquitin-conjugating enzyme E2 24-like [Vitis vinifera]
								CL5990.Contig1_All	0.2135	0.9098	2.09131	0.00464714	0.00640385	gi|30685369|ref|NP_197051.2|	2.35e-27	alpha-1,4-galacturonosyltransferase [Arabidopsis thaliana]
								CL5990.Contig2_All	0	0.0591	5.88509	0.468808	0.497422	gi|30685369|ref|NP_197051.2|	4.4e-28	alpha-1,4-galacturonosyltransferase [Arabidopsis thaliana]
								CL5990.Contig3_All	0	0.0614	5.94017	0.468808	0.503792	gi|30685369|ref|NP_197051.2|	4.16e-28	alpha-1,4-galacturonosyltransferase [Arabidopsis thaliana]
								CL5990.Contig4_All	0	0.2857	8.15836	0.0124713	0.0163386	gi|460372727|ref|XP_004232177.1|	1.72e-102	PREDICTED: probable galacturonosyltransferase 14-like [Solanum lycopersicum]
								CL9805.Contig2_All	0.2435	7.2637	4.89871	1.4902e-37	9.5464e-37	gi|460379748|ref|XP_004235623.1|	5.12e-42	PREDICTED: uncharacterized protein LOC101248859 [Solanum lycopersicum]
								Unigene17277_All	1.08	12.8626	3.57408	2.23416e-66	2.2006e-65	gi|147854975|emb|CAN80266.1|	4.11e-13	hypothetical protein VITISV_027407 [Vitis vinifera]
								Unigene21162_All	0	1.6573	10.6946	4.41976e-12	1.31609e-11	gi|460372727|ref|XP_004232177.1|	1.8e-102	PREDICTED: probable galacturonosyltransferase 14-like [Solanum lycopersicum]
								Unigene21399_All	53.2891	96.435	0.855716	3.58406e-41	2.45673e-40	gi|254935145|gb|ACT87980.1|	1.51e-83	ascorbate peroxidase [Jatropha curcas]
miR1114	12152212	8988274	0.3292	7.1204	4.43492	1.42e-19	3	CL1699.Contig9_All	0	0.5609	9.1316	1.82287e-05	3.30119e-05	gi|210160856|gb|ACJ09316.1|	2.4e-126	KNAT3-like transcription factor [Juglans nigra]
								Unigene45235_All	0.1031	3.9902	5.27434	1.46975e-30	8.10595e-30	gi|460410330|ref|XP_004250583.1|	2.01e-144	PREDICTED: uncharacterized protein LOC101261089 [Solanum lycopersicum]
								Unigene47110_All	0.1124	6.466	5.84616	2.77344e-16	9.99105e-16	no hit found
miR5277	12152212	8988274	0.3292	6.8979	4.38912	6.97e-19	0	no target found
miR5024	12152212	8988274	0.7406	15.4646	4.38413	1.12e-40	0	no target found
miR5834	12152212	8988274	0.2469	5.1178	4.37353	2.72e-14	3	CL178.Contig1_All	0	0.1392	7.12102	0.006038	0.00819226	gi|462409549|gb|EMJ14883.1|	1.97e-157	hypothetical protein PRUPE_ppa000920mg [Prunus persica]
								CL178.Contig3_All	0.039	0.4569	3.55033	4.5057e-08	1.04325e-07	gi|460376053|ref|XP_004233815.1|	0	PREDICTED: uncharacterized protein LOC101266484 [Solanum lycopersicum]
								CL12684.Contig1_All	0.1604	1.094	2.76987	1.70195e-06	3.43251e-06	gi|224116248|ref|XP_002317249.1|	8.85e-53	predicted protein [Populus trichocarpa]
miR3438	12152212	8988274	0.0823	1.6688	4.34177	2.33e-05	3	CL1605.Contig1_All	6.5806	11.431	0.796661	1.4385e-10	3.94447e-10	no hit found
								Unigene20110_All	8.9902	16.913	0.911707	1.59412e-15	5.57042e-15	gi|460407774|ref|XP_004249325.1|	3.25e-146	PREDICTED: bifunctional protein FolD-like [Solanum lycopersicum]
								Unigene29311_All						gi|147857914|emb|CAN82526.1|	1.48e-09	hypothetical protein VITISV_028058 [Vitis vinifera]
miR4349	12152212	8988274	0.2469	4.8953	4.3094	1.33e-13	0	no target found
miR818	12152212	8988274	1.0698	19.4698	4.18583	2.77e-49	8	CL576.Contig6_All	0.2761	0.3643	0.399936	0.34635	0.378944	gi|225436363|ref|XP_002270388.1|	0	PREDICTED: AP-2 complex subunit alpha-2 [Vitis vinifera]
								CL576.Contig7_All						gi|225436363|ref|XP_002270388.1|	0	PREDICTED: AP-2 complex subunit alpha-2 [Vitis vinifera]
								CL576.Contig9_All	0.0135	0.0287	1.08809	0.578228	0.597003	gi|225436363|ref|XP_002270388.1|	0	PREDICTED: AP-2 complex subunit alpha-2 [Vitis vinifera]
								CL576.Contig11_All	0	0.0145	3.85798	0.468808	0.501646	gi|225436363|ref|XP_002270388.1|	0	PREDICTED: AP-2 complex subunit alpha-2 [Vitis vinifera]
								CL1762.Contig2_All						no hit found
								Unigene26746_All						gi|460374011|ref|XP_004232805.1|	8.26e-10	PREDICTED: eukaryotic translation initiation factor 3 subunit J-like [Solanum lycopersicum]
								Unigene26747_All						gi|460374011|ref|XP_004232805.1|	4.05e-10	PREDICTED: eukaryotic translation initiation factor 3 subunit J-like [Solanum lycopersicum]
								Unigene51610_All	0.3593	2.871	2.99829	0.000828366	0.00124006	no hit found
miR5231	12152212	8988274	0.4114	7.3429	4.15774	2.41e-19	0	no target found
miR1079	12152212	8988274	0.1646	2.8927	4.13538	2.65e-08	0	no target found
miR7752	12152212	8988274	0.3292	5.6741	4.10736	4.11e-15	0	no target found
miR5380	12152212	8988274	0.576	9.6793	4.07076	1e-24	1	Unigene7327_All	13.8777	111.179	3.00205	0	0	gi|255568796|ref|XP_002525369.1|	0	nucleoredoxin, putative [Ricinus communis]
miR829	12152212	8988274	0.1646	2.6701	4.01986	1.27e-07	2	CL4412.Contig1_All	0	0.4357	8.76719	0.006038	0.00823801	no hit found
								CL4412.Contig2_All	0	6.4238	12.6492	2.9487e-26	1.46667e-25	no hit found
miR5234	12152212	8988274	0.3292	5.1178	3.95849	2.03e-13	16	CL1495.Contig1_All	0.0314	0.1005	1.67836	0.150424	0.173617	gi|460380239|ref|XP_004235865.1|	0	PREDICTED: chaperone protein ClpD, chloroplastic-like [Solanum lycopersicum]
								CL1495.Contig2_All	4.4064	5.2226	0.245168	0.0232574	0.0297718	gi|460380239|ref|XP_004235865.1|	0	PREDICTED: chaperone protein ClpD, chloroplastic-like [Solanum lycopersicum]
								CL2281.Contig1_All	0.9652	3.8019	1.97782	1.09752e-14	3.70965e-14	gi|462396392|gb|EMJ02191.1|	1.48e-115	hypothetical protein PRUPE_ppa005024mg [Prunus persica]
								CL2281.Contig2_All	0.5104	2.0848	2.03021	3.75012e-09	9.3409e-09	gi|147826474|emb|CAN72806.1|	1.27e-159	hypothetical protein VITISV_035309 [Vitis vinifera]
								CL3336.Contig5_All	1.1007	0.8529	-0.367973	0.0474438	0.0586176	gi|460365359|ref|XP_004228570.1|	3.46e-161	PREDICTED: NAD(P)H-quinone oxidoreductase subunit 2 A, chloroplastic-like [Solanum lycopersicum]
								CL3336.Contig6_All	3.462	8.0484	1.2171	1.54619e-192	4.40117e-191	gi|183217784|ref|YP_001837404.1|	0	Ycf2 [Guizotia abyssinica]
								CL3468.Contig1_All	0.4906	5.3629	3.45039	3.3861e-57	2.97019e-56	gi|460397310|ref|XP_004244210.1|	0	PREDICTED: WD repeat-containing protein 44-like isoform 2 [Solanum lycopersicum]
								CL3468.Contig2_All	3.4598	6.9761	1.01173	2.04652e-15	7.13141e-15	gi|460397310|ref|XP_004244210.1|	0	PREDICTED: WD repeat-containing protein 44-like isoform 2 [Solanum lycopersicum]
								CL3594.Contig5_All	1.3799	2.7597	0.999948	2.32536e-10	6.28583e-10	gi|359489827|ref|XP_002276292.2|	0	PREDICTED: uncharacterized protein LOC100262009 [Vitis vinifera]
								CL4015.Contig1_All	13.2662	16.0516	0.274962	0.00106786	0.00158713	gi|470108547|ref|XP_004290577.1|	4.12e-168	PREDICTED: scarecrow-like protein 1-like [Fragaria vesca subsp. vesca]
								CL7405.Contig1_All	0.6957	1.5336	1.14039	0.000321804	0.000512144	gi|224093120|ref|XP_002309798.1|	0	predicted protein [Populus trichocarpa]
								CL7405.Contig2_All	0.5105	1.3468	1.39955	8.6567e-05	0.000144923	gi|224093120|ref|XP_002309798.1|	0	predicted protein [Populus trichocarpa]
								Unigene5935_All	2.1459	29.1809	3.76537	2.14028e-106	3.21879e-105	gi|359480441|ref|XP_003632462.1|	7.67e-70	PREDICTED: upstream activation factor subunit spp27-like [Vitis vinifera]
								Unigene14045_All	1.499	1.399	-0.0996044	0.58301	0.600906	gi|288558990|sp|P0CC99.1|NU2C2_TOBAC	0	RecName: Full=NAD(P)H-quinone oxidoreductase subunit 2 B, chloroplastic; AltName: Full=NAD(P)H dehydrogenase, subunit 2 B; AltName: Full=NADH-plastoquinone oxidoreductase subunit 2 B
								Unigene38274_All	0	0.4501	8.8141	0.226976	0.253536	no hit found
								Unigene44911_All	0.6581	7.5126	3.51293	1.85244e-47	1.41036e-46	gi|2852684|gb|AAC02202.1|	6.85e-133	resistance protein candidate [Lactuca sativa]
miR902	12152212	8988274	0.1646	2.5589	3.95849	2.77e-07	1	Unigene7636_All	0.0337	5.9602	7.46647	4.2996e-51	3.46138e-50	gi|225462675|ref|XP_002266751.1|	1.66e-85	PREDICTED: uncharacterized protein LOC100243267 [Vitis vinifera]
miR6182	12152212	8988274	8.229	126.832	3.94606	1.26e-298	2	CL5438.Contig1_All	0.6268	3.4725	2.4699	5.47342e-05	9.43526e-05	no hit found
								CL7095.Contig1_All	0.0909	6.2947	6.11371	1.13381e-19	4.66143e-19	no hit found
miR7753	12152212	8988274	0.576	8.7892	3.93159	4.99e-22	11	CL1648.Contig2_All	2.7413	14.0847	2.3612	7.37292e-31	4.09214e-30	gi|255557377|ref|XP_002519719.1|	3.29e-16	conserved hypothetical protein [Ricinus communis]
								CL3037.Contig3_All	0.6092	29.2275	5.58427	0	0	gi|225460672|ref|XP_002266195.1|	1.32e-171	PREDICTED: trihelix transcription factor GT-2-like [Vitis vinifera]
								CL3211.Contig3_All	8.9529	60.3327	2.75251	1.80268e-201	5.40695e-200	gi|255550121|ref|XP_002516111.1|	6.32e-126	DNA binding protein, putative [Ricinus communis]
								CL4763.Contig3_All	1.027	2.944	1.51934	6.51498e-10	1.71705e-09	gi|422898326|dbj|BAM67029.1|	6.63e-171	timing of cab expression 1-like [Chrysanthemum seticuspe f. boreale]
								CL5607.Contig1_All	3.0969	18.8446	2.60525	1.81971e-40	1.23107e-39	gi|224128624|ref|XP_002320378.1|	9.94e-08	predicted protein [Populus trichocarpa]
								CL7600.Contig1_All	6.2459	56.6075	3.18001	0	0	gi|225433894|ref|XP_002266580.1|	0	PREDICTED: U5 small nuclear ribonucleoprotein 200 kDa helicase [Vitis vinifera]
								CL10010.Contig3_All	17.5943	49.3021	1.48654	2.23582e-58	1.99472e-57	gi|449453139|ref|XP_004144316.1|	4.35e-91	PREDICTED: nascent polypeptide-associated complex subunit alpha-like protein-like [Cucumis sativus]
								CL10037.Contig2_All	0.443	1.652	1.89884	0.0887966	0.106072	no hit found
								CL12886.Contig1_All	0.7741	24.4449	4.98087	2.68934e-256	1.07232e-254	gi|460367078|ref|XP_004229402.1|	0	PREDICTED: uncharacterized protein LOC101245693 [Solanum lycopersicum]
								Unigene1837_All	0	2.6666	11.3808	6.24552e-09	1.5384e-08	gi|312222655|dbj|BAJ33516.1|	4.15e-75	bHLH transcriptional factor [Dahlia pinnata]
								Unigene43551_All	0.2538	8.0461	4.98653	2.16222e-32	1.24344e-31	gi|297845658|ref|XP_002890710.1|	6.06e-81	hypothetical protein ARALYDRAFT_890234 [Arabidopsis lyrata subsp. lyrata]
miR1526	12152212	8988274	0.0823	1.2238	3.89433	0.000551165	2	CL1496.Contig3_All	0.13	4.8476	5.22069	1.78656e-10	4.8499e-10	gi|297737988|emb|CBI27189.3|	8.11e-35	unnamed protein product [Vitis vinifera]
								Unigene15254_All	6.2808	8.6601	0.463435	0.0144873	0.0188396	gi|359473067|ref|XP_002276172.2|	9.26e-88	PREDICTED: coatomer subunit delta [Vitis vinifera]
miR5769	12152212	8988274	1.3989	20.4711	3.87122	7.35e-49	9	CL2928.Contig1_All	12.3513	11.6905	-0.0793263	0.590186	0.6081	gi|147772904|emb|CAN75715.1|	1.07e-70	hypothetical protein VITISV_034017 [Vitis vinifera]
								CL6962.Contig1_All	0	6.356	12.6339	2.13984e-12	6.47064e-12	gi|460410298|ref|XP_004250567.1|	9.94e-06	PREDICTED: uncharacterized protein LOC101254862 [Solanum lycopersicum]
								CL6962.Contig2_All	0	0.9099	9.82956	0.006038	0.00816442	gi|460410298|ref|XP_004250567.1|	5.28e-07	PREDICTED: uncharacterized protein LOC101254862 [Solanum lycopersicum]
								CL9678.Contig1_All	4.9105	70.6456	3.84666	0	0	gi|1168738|sp|P46512.1|CAH1_FLALI	2.53e-161	RecName: Full=Carbonic anhydrase 1; AltName: Full=Carbonate dehydratase 1
								CL10860.Contig1_All	12.6324	41.0644	1.70076	8.13822e-122	1.41079e-120	gi|188509969|gb|ACD56653.1|	3.83e-103	predicted protein [Gossypioides kirkii]
								CL12143.Contig1_All	0.706	16.6791	4.56223	3.89832e-254	1.54214e-252	gi|225465945|ref|XP_002272168.1|	0	PREDICTED: golgin candidate 6-like [Vitis vinifera]
								Unigene402_All	2.1858	34.5543	3.98263	2.39798e-269	1.01935e-267	gi|356523040|ref|XP_003530150.1|	1.73e-82	PREDICTED: homeobox-leucine zipper protein HAT3-like [Glycine max]
								Unigene9764_All	4.3436	42.127	3.27778	0	0	gi|296088515|emb|CBI37506.3|	0	unnamed protein product [Vitis vinifera]
								Unigene23970_All	21.5071	0.2387	-6.49347	7.81194e-78	8.81835e-77	gi|147817126|emb|CAN75365.1|	5.41e-23	hypothetical protein VITISV_030645 [Vitis vinifera]
miR5532	12152212	8988274	0.4114	6.0078	3.86822	2.73e-15	1	Unigene39665_All	1.1301	3.0102	1.41341	0.0153051	0.0198539	no hit found
miR7736	12152212	8988274	0.576	8.2329	3.83726	2.35e-20	0	no target found
miR1513	12152212	8988274	0.3292	4.5615	3.79247	9.59e-12	13	CL205.Contig1_All	0.065	1.7659	4.76382	2.70938e-27	1.38526e-26	gi|51038185|gb|AAT93988.1|	2.37e-126	putative polyprotein [Oryza sativa Japonica Group]
								CL369.Contig3_All	1.0005	0.9374	-0.0939845	0.738332	0.751857	gi|470132714|ref|XP_004302221.1|	6.58e-97	PREDICTED: E3 ubiquitin-protein ligase RKP-like [Fragaria vesca subsp. vesca]
								CL436.Contig3_All	2.1843	17.3255	2.98765	5.8104e-154	1.28774e-152	gi|462409473|gb|EMJ14807.1|	0	hypothetical protein PRUPE_ppa002345mg [Prunus persica]
								CL1873.Contig1_All	3.3739	12.4961	1.88899	1.3588e-38	8.87221e-38	gi|460390712|ref|XP_004240969.1|	4.38e-177	PREDICTED: ATPase family AAA domain-containing protein 1-like [Solanum lycopersicum]
								CL1873.Contig2_All	1.4795	2.257	0.609297	0.0306864	0.03844	gi|225455284|ref|XP_002271615.1|	0	PREDICTED: uncharacterized protein LOC100264007 [Vitis vinifera]
								CL1873.Contig3_All	0.2528	1.445	2.515	5.30634e-10	1.40223e-09	gi|297803328|ref|XP_002869548.1|	1.44e-163	hypothetical protein ARALYDRAFT_492017 [Arabidopsis lyrata subsp. lyrata]
								CL1873.Contig4_All	0.7513	1.8944	1.33428	9.37918e-06	1.74777e-05	gi|449456399|ref|XP_004145937.1|	0	PREDICTED: ATPase family AAA domain-containing protein 1-A-like [Cucumis sativus]
								CL5988.Contig1_All	1.5584	0.4612	-1.7566	0.0103706	0.0137354	gi|225430287|ref|XP_002285114.1|	1.31e-39	PREDICTED: uncharacterized protein LOC100254371 isoform 1 [Vitis vinifera]
								CL5988.Contig2_All	0.378	5.8108	3.94228	4.56488e-24	2.14036e-23	gi|225430287|ref|XP_002285114.1|	9.28e-53	PREDICTED: uncharacterized protein LOC100254371 isoform 1 [Vitis vinifera]
								CL11681.Contig3_All	0.046	0.834	4.18034	4.39478e-05	7.64042e-05	gi|441481995|gb|AGC39092.1|	2.64e-76	remorin-1 protein [Dimocarpus longan]
								CL11681.Contig4_All	0.2831	0.7541	1.41344	0.0368338	0.04583	gi|441481995|gb|AGC39092.1|	6.92e-74	remorin-1 protein [Dimocarpus longan]
								Unigene2650_All	1.4787	6.662	2.17163	1.44827e-19	5.92096e-19	gi|225436656|ref|XP_002280518.1|	6e-93	PREDICTED: pentatricopeptide repeat-containing protein At1g62350-like [Vitis vinifera]
								Unigene21658_All	0.7688	9.3995	3.6119	2.17198e-188	6.06013e-187	gi|297743976|emb|CBI36946.3|	0	unnamed protein product [Vitis vinifera]
miR5781	12152212	8988274	0.7406	8.678	3.5506	3.87e-20	2	CL12861.Contig1_All	1.355	9.0649	2.742	8.25234e-45	6.01084e-44	no hit found
								Unigene12212_All	19.8946	80.3078	2.01316	0	0	gi|225429530|ref|XP_002279085.1|	0	PREDICTED: UDP-sulfoquinovose synthase, chloroplastic [Vitis vinifera]
miR7727	12152212	8988274	0.4114	4.784	3.5396	1.18e-11	1	Unigene14048_All	70.499	19.0643	-1.88673	0	0	gi|281190725|ref|YP_003330962.1|	0	photosystem I P700 apoprotein A1 [Parthenium argentatum]
miR5210	12152212	8988274	0.1646	1.8914	3.52242	2.8e-05	1	CL1000.Contig13_All	0.171	0.2243	0.391433	0.470556	0.49328	gi|334187024|ref|NP_001190870.1|	0	H(+)-ATPase 2 [Arabidopsis thaliana]
miR443	12152212	8988274	1.9749	22.14	3.4868	2.19e-48	6	CL2092.Contig1_All	0	0.4328	8.75756	0.0124713	0.016349	gi|462423413|gb|EMJ27676.1|	4.96e-10	hypothetical protein PRUPE_ppa027040mg [Prunus persica]
								CL2092.Contig2_All	0	0.199	7.63662	0.053204	0.0645742	gi|462405928|gb|EMJ11392.1|	3.36e-21	hypothetical protein PRUPE_ppa017281mg [Prunus persica]
								CL2092.Contig3_All	1.0684	17.5487	4.03784	5.93204e-86	7.3012e-85	gi|147776975|emb|CAN70078.1|	4.24e-08	hypothetical protein VITISV_001036 [Vitis vinifera]
								CL2092.Contig5_All	0.1238	0.5937	2.26172	0.0294302	0.0369436	gi|462424286|gb|EMJ28549.1|	2.02e-18	hypothetical protein PRUPE_ppa001313mg [Prunus persica]
								CL2092.Contig7_All	0.4197	4.6634	3.47395	3.61294e-16	1.29462e-15	gi|356499731|ref|XP_003518690.1|	9.21e-22	PREDICTED: uncharacterized protein LOC100805365 [Glycine max]
								Unigene47493_All	0	3.5326	11.7865	2.34776e-07	5.09744e-07	no hit found
miR5631	12152212	8988274	0.576	6.2303	3.43516	1.9e-14	2	CL3134.Contig1_All	0.4081	8.3791	4.3598	1.60222e-52	1.31703e-51	gi|147802475|emb|CAN61853.1|	1.32e-94	hypothetical protein VITISV_027841 [Vitis vinifera]
								Unigene7995_All	3.6234	2.2878	-0.663383	0.146053	0.1687	no hit found
miR5658	12152212	8988274	1.3989	14.0183	3.32495	6.3e-30	244	CL352.Contig2_All	0.7345	5.6678	2.94795	7.0598e-43	4.98021e-42	gi|359482241|ref|XP_002266914.2|	7.44e-163	PREDICTED: vacuolar amino acid transporter 1-like [Vitis vinifera]
								CL401.Contig2_All	4.814	18.7323	1.96022	1.92908e-28	1.01166e-27	gi|302829218|ref|XP_002946176.1|	9e-14	hypothetical protein VOLCADRAFT_115755 [Volvox carteri f. nagariensis]
								CL425.Contig3_All	0.2016	6.4447	4.99855	8.3968e-80	9.68113e-79	gi|359495753|ref|XP_002268068.2|	0	PREDICTED: probable E3 ubiquitin-protein ligase ARI8-like [Vitis vinifera]
								CL571.Contig1_All	0	0.224	7.80735	0.0124713	0.0162914	gi|147766222|emb|CAN60038.1|	9.93e-169	hypothetical protein VITISV_007803 [Vitis vinifera]
								CL571.Contig2_All	0.1452	0.8122	2.48379	0.000294226	0.000468542	gi|225426324|ref|XP_002269028.1|	1.21e-157	PREDICTED: uncharacterized protein LOC100246151 [Vitis vinifera]
								CL571.Contig3_All	0	0.1551	7.27705	0.0124713	0.0164464	gi|225426324|ref|XP_002269028.1|	0	PREDICTED: uncharacterized protein LOC100246151 [Vitis vinifera]
								CL571.Contig4_All	0.2462	1.4864	2.59392	0.000907012	0.00135338	gi|470129960|ref|XP_004300875.1|	3.41e-52	PREDICTED: uncharacterized protein LOC101312449 [Fragaria vesca subsp. vesca]
								CL571.Contig5_All	0	0.2089	7.70667	0.006038	0.00818867	gi|225426324|ref|XP_002269028.1|	0	PREDICTED: uncharacterized protein LOC100246151 [Vitis vinifera]
								CL571.Contig6_All	0.0808	0.2151	1.41258	0.092078	0.109723	gi|225426324|ref|XP_002269028.1|	0	PREDICTED: uncharacterized protein LOC100246151 [Vitis vinifera]
								CL571.Contig7_All	0	0.1453	7.18289	0.0124713	0.0164192	gi|225426324|ref|XP_002269028.1|	0	PREDICTED: uncharacterized protein LOC100246151 [Vitis vinifera]
								CL596.Contig1_All	0.1013	0.8368	3.04625	7.787e-07	1.61686e-06	gi|297734870|emb|CBI17104.3|	6.56e-160	unnamed protein product [Vitis vinifera]
								CL596.Contig2_All	0.0419	0.6024	3.8457	3.73376e-07	7.98018e-07	gi|297734870|emb|CBI17104.3|	7.27e-148	unnamed protein product [Vitis vinifera]
								CL618.Contig1_All	0	0.7575	9.5651	0.00033176	0.000522691	gi|462418921|gb|EMJ23184.1|	2.72e-46	hypothetical protein PRUPE_ppa002846mg [Prunus persica]
								CL681.Contig1_All	25.8964	32.4656	0.32616	1.4621e-09	3.76419e-09	gi|147767466|emb|CAN66716.1|	0	hypothetical protein VITISV_041185 [Vitis vinifera]
								CL809.Contig2_All	0.2319	7.042	4.92441	6.88932e-31	3.82823e-30	gi|255576190|ref|XP_002528989.1|	3.98e-15	conserved hypothetical protein [Ricinus communis]
								CL848.Contig1_All	0.0365	1.4401	5.30213	4.40854e-11	1.24295e-10	gi|224118968|ref|XP_002317951.1|	4.12e-160	predicted protein [Populus trichocarpa]
								CL848.Contig2_All	0.1381	1.6679	3.59425	2.36304e-08	5.58728e-08	gi|359491381|ref|XP_002267425.2|	1.06e-109	PREDICTED: DUF246 domain-containing protein At1g04910-like [Vitis vinifera]
								CL907.Contig8_All	0	0.2353	7.87836	0.006038	0.00824865	gi|225462092|ref|XP_002271499.1|	1.29e-46	PREDICTED: uncharacterized protein LOC100267010 [Vitis vinifera]
								CL907.Contig18_All	0	0.0322	5.00899	0.468808	0.503853	gi|224102795|ref|XP_002312804.1|	1.4e-39	cholesterol transport protein [Populus trichocarpa]
								CL997.Contig3_All	8.3979	47.2251	2.49145	3.68516e-279	1.64206e-277	gi|460406736|ref|XP_004248816.1|	0	PREDICTED: uncharacterized protein LOC101249871 [Solanum lycopersicum]
								CL1100.Contig4_All	0.0728	6.4354	6.46595	1.88468e-49	1.48194e-48	gi|460369087|ref|XP_004230395.1|	2.02e-98	PREDICTED: protein CUP-SHAPED COTYLEDON 2-like [Solanum lycopersicum]
								CL1201.Contig1_All	3.3267	20.584	2.62936	3.00604e-98	4.16401e-97	gi|225459959|ref|XP_002266779.1|	2.01e-103	PREDICTED: RNA-binding protein 38 [Vitis vinifera]
								CL1404.Contig2_All	1.0572	4.7429	2.16552	3.53748e-11	1.00579e-10	gi|462410394|gb|EMJ15728.1|	2.76e-06	hypothetical protein PRUPE_ppa015369mg, partial [Prunus persica]
								CL1661.Contig19_All	1.8762	13.4378	2.84041	5.18232e-82	6.12701e-81	gi|255546251|ref|XP_002514185.1|	1.98e-93	myoinositol oxygenase, putative [Ricinus communis]
								CL1679.Contig1_All	0.36	4.6026	3.67638	8.39632e-22	3.68492e-21	no hit found
								CL2047.Contig5_All	0.2293	19.6251	6.41932	3.92204e-71	4.10133e-70	gi|255586892|ref|XP_002534051.1|	1.28e-13	conserved hypothetical protein [Ricinus communis]
								CL2120.Contig2_All	7.4888	13.5727	0.857901	2.20646e-11	6.31976e-11	gi|255567762|ref|XP_002524859.1|	9.4e-151	ribosomal protein L5, putative [Ricinus communis]
								CL2120.Contig4_All	29.6092	62.8435	1.08572	1.50661e-78	1.7154e-77	gi|460389610|ref|XP_004240444.1|	9.23e-153	PREDICTED: 60S ribosomal protein L5-like [Solanum lycopersicum]
								CL2458.Contig1_All	0.0475	0.4051	3.09228	0.0164952	0.0213484	gi|460372458|ref|XP_004232047.1|	1.81e-50	PREDICTED: uncharacterized protein LOC101248532 [Solanum lycopersicum]
								CL2458.Contig2_All	0.3439	0.7329	1.09163	0.0603116	0.0727876	gi|147784629|emb|CAN74932.1|	2.74e-73	hypothetical protein VITISV_044432 [Vitis vinifera]
								CL2458.Contig3_All	0.0403	1.416	5.1349	7.2199e-10	1.88351e-09	gi|462400016|gb|EMJ05684.1|	6.85e-54	hypothetical protein PRUPE_ppa020917mg [Prunus persica]
								CL2458.Contig4_All	0.5346	2.9291	2.45393	1.24867e-11	3.63157e-11	gi|147784629|emb|CAN74932.1|	8.83e-72	hypothetical protein VITISV_044432 [Vitis vinifera]
								CL2633.Contig7_All	0	0.916	9.8392	1.95033e-17	7.36034e-17	gi|462411075|gb|EMJ16124.1|	1.29e-115	hypothetical protein PRUPE_ppa001243mg [Prunus persica]
								CL2633.Contig8_All	0.0158	2.0193	6.99779	9.68664e-37	6.12195e-36	gi|462411075|gb|EMJ16124.1|	7.48e-111	hypothetical protein PRUPE_ppa001243mg [Prunus persica]
								CL2649.Contig3_All	0.5239	1.4619	1.48048	2.52376e-05	4.51053e-05	gi|15222158|ref|NP_177658.1|	0	sugar transporter ERD6-like 6 [Arabidopsis thaliana]
								CL2690.Contig2_All	3.0815	2.16	-0.512601	0.0162869	0.0211033	gi|460391202|ref|XP_004241212.1|	9.71e-158	PREDICTED: transcription initiation factor IIA large subunit-like [Solanum lycopersicum]
								CL2845.Contig4_All	8.0773	16.2965	1.01262	1.26212e-29	6.80856e-29	gi|359488899|ref|XP_003633841.1|	0	PREDICTED: probable receptor-like protein kinase At5g15080-like [Vitis vinifera]
								CL2977.Contig2_All	9.5567	27.7378	1.53727	0	0	gi|359492508|ref|XP_002283711.2|	0	PREDICTED: E3 ubiquitin-protein ligase UPL2-like [Vitis vinifera]
								CL3075.Contig1_All	0.0495	1.2655	4.67614	3.70252e-07	7.93155e-07	gi|297745578|emb|CBI40743.3|	1.04e-31	unnamed protein product [Vitis vinifera]
								CL3075.Contig2_All	0.0556	1.0066	4.17826	4.39478e-05	7.62541e-05	gi|297745578|emb|CBI40743.3|	5.71e-18	unnamed protein product [Vitis vinifera]
								CL3078.Contig1_All	7.1701	0.4961	-3.85329	6.24202e-17	2.30672e-16	gi|460384006|ref|XP_004237706.1|	5.97e-35	PREDICTED: 2-oxoisovalerate dehydrogenase subunit alpha, mitochondrial-like [Solanum lycopersicum]
								CL3078.Contig2_All	0.1501	0.1599	0.091246	0.952476	0.956558	gi|462407959|gb|EMJ13293.1|	8.77e-34	hypothetical protein PRUPE_ppa005120mg [Prunus persica]
								CL3078.Contig3_All	0	0.1381	7.10957	0.468808	0.505984	gi|460387946|ref|XP_004239633.1|	3.17e-20	PREDICTED: 2-oxoisovalerate dehydrogenase subunit alpha, mitochondrial-like [Solanum lycopersicum]
								CL3078.Contig4_All	6.7279	1.2095	-2.47575	1.36758e-33	8.0731e-33	gi|225457857|ref|XP_002268860.1|	1.89e-166	PREDICTED: 2-oxoisovalerate dehydrogenase subunit alpha, mitochondrial [Vitis vinifera]
								CL3211.Contig5_All	10.8921	45.5428	2.06394	7.45194e-108	1.13644e-106	gi|359484453|ref|XP_003633111.1|	1.59e-129	PREDICTED: PHD finger protein ALFIN-LIKE 5-like [Vitis vinifera]
								CL3217.Contig3_All	0.8415	15.9283	4.24249	0	0	gi|460374245|ref|XP_004232922.1|	0	PREDICTED: uncharacterized protein LOC101262772 [Solanum lycopersicum]
								CL3348.Contig1_All	0.8686	14.0183	4.01248	1.8007e-118	3.02375e-117	gi|359477348|ref|XP_002278432.2|	2.85e-131	PREDICTED: uncharacterized protein LOC100247619 [Vitis vinifera]
								CL3817.Contig1_All	0.0147	1.9421	7.04566	5.49554e-38	3.54822e-37	gi|359477261|ref|XP_002269707.2|	0	PREDICTED: putative E3 ubiquitin-protein ligase LIN-1-like [Vitis vinifera]
								CL3817.Contig2_All	0.0135	0.6034	5.48208	1.31958e-12	4.03397e-12	gi|359477261|ref|XP_002269707.2|	0	PREDICTED: putative E3 ubiquitin-protein ligase LIN-1-like [Vitis vinifera]
								CL3817.Contig3_All	0.0966	1.8691	4.27418	2.62436e-27	1.34265e-26	gi|359477261|ref|XP_002269707.2|	0	PREDICTED: putative E3 ubiquitin-protein ligase LIN-1-like [Vitis vinifera]
								CL3834.Contig2_All	2.7668	4.3693	0.659184	0.000162764	0.000264235	gi|356519711|ref|XP_003528513.1|	3.05e-152	PREDICTED: uncharacterized protein LOC100807418 [Glycine max]
								CL4135.Contig2_All	0.6888	78.882	6.83947	0	0	gi|225460855|ref|XP_002277545.1|	0	PREDICTED: trigger factor isoform 1 [Vitis vinifera]
								CL4212.Contig2_All	4.5653	10.8904	1.25428	5.38994e-24	2.51679e-23	gi|81051971|gb|ABB55325.1|	1.09e-29	hypothetical protein 12.t00042 [Asparagus officinalis]
								CL4458.Contig10_All	0.1333	10.1943	6.25694	1.52577e-104	2.2558e-103	gi|297741581|emb|CBI32713.3|	5.89e-102	unnamed protein product [Vitis vinifera]
								CL4521.Contig2_All	5.2311	5.7868	0.145651	0.297154	0.327346	gi|255538592|ref|XP_002510361.1|	2.61e-180	conserved hypothetical protein [Ricinus communis]
								CL4537.Contig1_All	0.0941	0.3508	1.89838	0.0887966	0.106077	gi|298204901|emb|CBI34208.3|	3.88e-125	unnamed protein product [Vitis vinifera]
								CL4789.Contig1_All	6.9984	29.4937	2.07531	3.52376e-93	4.65572e-92	gi|460368903|ref|XP_004230304.1|	6.14e-162	PREDICTED: probable dimethyladenosine transferase-like [Solanum lycopersicum]
								CL4905.Contig1_All	156.018	15.4251	-3.33836	0	0	gi|255558694|ref|XP_002520371.1|	0	basic 7S globulin 2 precursor small subunit, putative [Ricinus communis]
								CL4916.Contig1_All	1.6584	8.0706	2.28288	1.87807e-23	8.65237e-23	gi|225439354|ref|XP_002270752.1|	2.44e-32	PREDICTED: uncharacterized protein LOC100259819 [Vitis vinifera]
								CL5013.Contig1_All	9.7712	14.8029	0.599272	1.10487e-11	3.21753e-11	gi|50058096|dbj|BAD27394.1|	0	glutathione reductase [Zinnia violacea]
								CL5024.Contig2_All	0.1043	1.5563	3.89931	1.26526e-10	3.47655e-10	gi|225451754|ref|XP_002280247.1|	9.98e-88	PREDICTED: eukaryotic translation initiation factor 3 subunit M [Vitis vinifera]
								CL5625.Contig2_All	5.05	41.2086	3.02859	2.21192e-232	7.85002e-231	gi|356506073|ref|XP_003521812.1|	1.84e-83	PREDICTED: uncharacterized protein LOC100784190 [Glycine max]
								CL5840.Contig1_All	0.1044	10.1234	6.59943	4.7091e-81	5.50438e-80	gi|460391318|ref|XP_004241270.1|	7.5e-27	PREDICTED: uncharacterized protein LOC101261125 [Solanum lycopersicum]
								CL5869.Contig1_All	6.6643	4.5917	-0.537425	0.0039787	0.00552277	gi|460372572|ref|XP_004232103.1|	1.81e-75	PREDICTED: putative endo-1,3(4)-beta-glucanase 2-like [Solanum lycopersicum]
								CL6447.Contig3_All	0	0.0329	5.04002	0.468808	0.492829	gi|359478930|ref|XP_002283389.2|	5.03e-115	PREDICTED: telomere repeat-binding protein 5-like [Vitis vinifera]
								CL6447.Contig4_All	0	0.0693	6.11478	0.226976	0.255317	gi|359478930|ref|XP_002283389.2|	4.72e-115	PREDICTED: telomere repeat-binding protein 5-like [Vitis vinifera]
								CL6547.Contig2_All	7.3302	17.9971	1.29584	3.4643e-20	1.44632e-19	gi|312222651|dbj|BAJ33514.1|	1.96e-114	R2R3-MYB transcriptional factor [Dahlia pinnata]
								CL6597.Contig8_All	0.1652	0.6229	1.91479	3.92826e-06	7.67212e-06	gi|359483388|ref|XP_002264179.2|	0	PREDICTED: uncharacterized protein LOC100250303 [Vitis vinifera]
								CL6610.Contig2_All	0.88	2.3044	1.38882	5.90566e-11	1.65853e-10	gi|225427356|ref|XP_002282657.1|	0	PREDICTED: lon protease homolog 2, peroxisomal [Vitis vinifera]
								CL6654.Contig1_All	0.287	3.2868	3.51756	4.13414e-10	1.09727e-09	gi|460398323|ref|XP_004244711.1|	1.46e-13	PREDICTED: uncharacterized protein LOC101258084 [Solanum lycopersicum]
								CL6654.Contig2_All	0	0.8957	9.80687	0.00033176	0.000517497	gi|460398323|ref|XP_004244711.1|	1.28e-13	PREDICTED: uncharacterized protein LOC101258084 [Solanum lycopersicum]
								CL6822.Contig1_All	1.0855	10.0234	3.20694	4.79802e-143	9.82384e-142	gi|225433316|ref|XP_002282504.1|	0	PREDICTED: DEAD-box ATP-dependent RNA helicase 13 [Vitis vinifera]
								CL6824.Contig1_All	0.3968	6.7638	4.09135	1.34577e-08	3.21683e-08	no hit found
								CL7000.Contig2_All	0.8805	8.0854	3.19892	2.38194e-90	3.05667e-89	gi|462411070|gb|EMJ16119.1|	0	hypothetical protein PRUPE_ppa000756mg [Prunus persica]
								CL7013.Contig1_All	2.1209	21.3415	3.33091	8.71322e-134	1.6558e-132	gi|359483484|ref|XP_002273941.2|	5.72e-125	PREDICTED: putative E3 ubiquitin-protein ligase RING1a-like [Vitis vinifera]
								CL7013.Contig2_All	0.3341	5.8136	4.12108	6.91666e-47	5.20735e-46	gi|359483484|ref|XP_002273941.2|	1.72e-127	PREDICTED: putative E3 ubiquitin-protein ligase RING1a-like [Vitis vinifera]
								CL7243.Contig3_All	0.2565	7.4004	4.85057	5.64636e-85	6.88631e-84	gi|462403783|gb|EMJ09340.1|	4.11e-79	hypothetical protein PRUPE_ppa000218mg [Prunus persica]
								CL8017.Contig1_All	0.7909	20.0213	4.6619	1.86137e-174	4.75451e-173	gi|356544541|ref|XP_003540708.1|	1.05e-71	PREDICTED: transcription factor bHLH122-like [Glycine max]
								CL8017.Contig2_All	1.7233	27.796	4.01163	8.57512e-225	2.92201e-223	gi|356544541|ref|XP_003540708.1|	4.15e-71	PREDICTED: transcription factor bHLH122-like [Glycine max]
								CL8262.Contig1_All	0.0253	0.5935	4.55204	1.46228e-06	2.9564e-06	gi|359492675|ref|XP_002281567.2|	2.84e-62	PREDICTED: uncharacterized protein LOC100253949 [Vitis vinifera]
								CL8383.Contig3_All	1.3801	9.1899	2.73528	1.8061e-17	6.82887e-17	gi|224056487|ref|XP_002298880.1|	1.39e-65	predicted protein [Populus trichocarpa]
								CL8383.Contig4_All	2.0783	27.3773	3.7195	8.85884e-60	8.04461e-59	gi|224056487|ref|XP_002298880.1|	1.1e-65	predicted protein [Populus trichocarpa]
								CL8823.Contig2_All	0	0.248	7.9542	0.226976	0.254601	no hit found
								CL8844.Contig1_All	0.5473	4.8105	3.13578	1.48636e-13	4.77402e-13	gi|297746057|emb|CBI16113.3|	1.19e-24	unnamed protein product [Vitis vinifera]
								CL9024.Contig1_All	3.5282	5.2831	0.582452	0.00757462	0.0101656	gi|460385240|ref|XP_004238312.1|	1.02e-69	PREDICTED: uncharacterized protein LOC101250211 isoform 1 [Solanum lycopersicum]
								CL9155.Contig2_All	82.341	36.641	-1.16815	8.43492e-142	1.71437e-140	gi|460389852|ref|XP_004240562.1|	4.77e-88	PREDICTED: uncharacterized protein LOC101264013 [Solanum lycopersicum]
								CL9204.Contig2_All	2.1719	30.4464	3.80924	0	0	gi|255545906|ref|XP_002514013.1|	6.83e-75	transcription factor, putative [Ricinus communis]
								CL9226.Contig1_All	0.0388	3.4282	6.46525	3.06412e-25	1.48225e-24	gi|470141234|ref|XP_004306340.1|	2.88e-51	PREDICTED: methyl-CpG-binding domain-containing protein 9-like [Fragaria vesca subsp. vesca]
								CL9226.Contig2_All	0.0926	6.3604	6.10196	5.21062e-38	3.36751e-37	gi|359488845|ref|XP_002274643.2|	3.56e-49	PREDICTED: methyl-CpG-binding domain-containing protein 9-like [Vitis vinifera]
								CL9331.Contig2_All	0	0.1456	7.18587	0.468808	0.502295	no hit found
								CL9508.Contig3_All	0	0.1562	7.28725	0.109891	0.129237	gi|255560786|ref|XP_002521406.1|	3.32e-17	conserved hypothetical protein [Ricinus communis]
								CL9508.Contig4_All	0.0426	2.09	5.61651	7.89586e-14	2.56735e-13	gi|255560786|ref|XP_002521406.1|	4.06e-17	conserved hypothetical protein [Ricinus communis]
								CL9865.Contig2_All	0	1.2793	10.3211	7.77662e-05	0.000132398	gi|297744065|emb|CBI37035.3|	4.16e-47	unnamed protein product [Vitis vinifera]
								CL9865.Contig3_All	0	0.469	8.87344	0.0124713	0.0163554	gi|297744065|emb|CBI37035.3|	6.61e-64	unnamed protein product [Vitis vinifera]
								CL9934.Contig2_All	12.2295	35.717	1.54625	6.75472e-84	8.13684e-83	gi|359485692|ref|XP_002275342.2|	1.05e-64	PREDICTED: probable histone-lysine N-methyltransferase ATXR3-like [Vitis vinifera]
								CL10209.Contig2_All	0.404	1.8231	2.17397	3.10054e-10	8.33697e-10	gi|460369119|ref|XP_004230411.1|	0	PREDICTED: ATP-dependent Clp protease ATP-binding subunit ClpX-like [Solanum lycopersicum]
								CL10268.Contig2_All	0.2875	20.041	6.12325	4.55702e-132	8.54869e-131	gi|297738696|emb|CBI27941.3|	1.03e-111	unnamed protein product [Vitis vinifera]
								CL10501.Contig3_All	0.3444	4.447	3.69068	2.35812e-45	1.73442e-44	gi|183239026|gb|ACC60971.1|	0	phytochrome C [Vitis riparia]
								CL10583.Contig4_All	1.7327	7.3845	2.09148	1.60343e-05	2.94411e-05	gi|462410661|gb|EMJ15995.1|	3.23e-20	hypothetical protein PRUPE_ppa002965mg [Prunus persica]
								CL10643.Contig1_All	0.0704	4.3241	5.94068	3.89942e-50	3.09734e-49	gi|225464073|ref|XP_002268673.1|	0	PREDICTED: protein argonaute 7-like [Vitis vinifera]
								CL10885.Contig2_All	1.1587	0.7901	-0.5524	0.0904144	0.10781	gi|460398492|ref|XP_004244793.1|	0	PREDICTED: uncharacterized protein LOC101263137 [Solanum lycopersicum]
								CL11181.Contig1_All	3.3637	3.4512	0.037049	0.849938	0.861448	gi|460370463|ref|XP_004231072.1|	1.15e-111	PREDICTED: F-box protein SKIP23-like [Solanum lycopersicum]
								CL11181.Contig2_All	0.143	0.5588	1.96632	0.0258476	0.0325863	gi|460370463|ref|XP_004231072.1|	8.89e-74	PREDICTED: F-box protein SKIP23-like [Solanum lycopersicum]
								CL11221.Contig1_All	0.8143	7.8901	3.27641	2.4731e-57	2.17194e-56	gi|255542904|ref|XP_002512515.1|	4.29e-119	conserved hypothetical protein [Ricinus communis]
								CL11381.Contig1_All	0.6656	5.9882	3.1694	6.59114e-44	4.72971e-43	gi|255544065|ref|XP_002513095.1|	6.3e-81	Disease resistance protein RPM1, putative [Ricinus communis]
								CL11394.Contig1_All	0.8988	7.5485	3.07012	1.19425e-25	5.84289e-25	gi|356522734|ref|XP_003530001.1|	1.1e-64	PREDICTED: uncharacterized protein LOC100778031 [Glycine max]
								CL11394.Contig2_All	3.5033	25.3193	2.85345	1.43154e-95	1.93367e-94	gi|225445286|ref|XP_002281208.1|	1.22e-85	PREDICTED: uncharacterized protein LOC100245606 isoform 1 [Vitis vinifera]
								CL11977.Contig2_All	0.6854	12.5022	4.18909	7.33434e-134	1.39476e-132	gi|224066541|ref|XP_002302127.1|	0	predicted protein [Populus trichocarpa]
								CL12076.Contig1_All	2.1554	12.9057	2.58198	2.5209e-61	2.33645e-60	gi|459021235|gb|AGG39691.1|	7.24e-85	bZIP transcription factor bZIP7 [Camellia sinensis]
								CL12440.Contig2_All	0.8065	7.6555	3.24675	1.96659e-57	1.72957e-56	gi|41323931|gb|AAS00039.1|	2.84e-97	splicing factor-like protein [Vitis riparia]
								CL12697.Contig2_All	17.5644	7.3177	-1.26319	3.41012e-34	2.04049e-33	gi|356573853|ref|XP_003555070.1|	0	PREDICTED: putative endo-1,3(4)-beta-glucanase 2-like [Glycine max]
								CL12760.Contig1_All	2.0294	6.7307	1.7297	6.73316e-19	2.68232e-18	gi|460396214|ref|XP_004243673.1|	0	PREDICTED: serine/threonine-protein kinase HT1-like [Solanum lycopersicum]
								CL12760.Contig3_All	0.9075	3.7603	2.05088	2.26664e-09	5.74968e-09	gi|460396214|ref|XP_004243673.1|	2.35e-105	PREDICTED: serine/threonine-protein kinase HT1-like [Solanum lycopersicum]
								CL12810.Contig1_All	0.0452	2.3609	5.70687	9.51014e-15	3.22558e-14	gi|359482848|ref|XP_002280211.2|	1.57e-132	PREDICTED: nucleosome assembly protein 1-like 1-like isoform 1 [Vitis vinifera]
								CL12810.Contig2_All	0	0.0699	6.12722	0.468808	0.50076	gi|359482848|ref|XP_002280211.2|	4.76e-96	PREDICTED: nucleosome assembly protein 1-like 1-like isoform 1 [Vitis vinifera]
								CL12899.Contig2_All	0.0393	0.7686	4.28963	2.14414e-14	7.15699e-14	gi|225462858|ref|XP_002270102.1|	0	PREDICTED: uncharacterized protein LOC100266805 [Vitis vinifera]
								CL12899.Contig5_All	0.0335	0.2738	3.03089	2.47702e-05	4.4329e-05	gi|449446598|ref|XP_004141058.1|	1.28e-151	PREDICTED: nucleosome assembly protein 1-like 1-like [Cucumis sativus]
								CL12903.Contig2_All	1.3877	8.2069	2.56414	8.3626e-99	1.16402e-97	gi|359485181|ref|XP_002278608.2|	0	PREDICTED: probable ATP-dependent RNA helicase YTHDC2-like [Vitis vinifera]
								CL12903.Contig6_All						gi|359485181|ref|XP_002278608.2|	2.57e-58	PREDICTED: probable ATP-dependent RNA helicase YTHDC2-like [Vitis vinifera]
								CL12907.Contig2_All	0.2631	12.8406	5.60896	1.50017e-64	1.44818e-63	gi|255541978|ref|XP_002512053.1|	5.32e-51	conserved hypothetical protein [Ricinus communis]
								Unigene435_All	0.0717	15.6038	7.76571	0	0	gi|359477261|ref|XP_002269707.2|	0	PREDICTED: putative E3 ubiquitin-protein ligase LIN-1-like [Vitis vinifera]
								Unigene539_All	0.6591	12.8516	4.28531	1.22111e-175	3.14406e-174	gi|225424572|ref|XP_002282097.1|	0	PREDICTED: protein SDA1 homolog [Vitis vinifera]
								Unigene658_All	13.965	46.8407	1.74595	6.0943e-150	1.3116e-148	gi|225434229|ref|XP_002275950.1|	9.54e-137	PREDICTED: uncharacterized protein LOC100259405 isoform 1 [Vitis vinifera]
								Unigene839_All	44.3947	52.3176	0.236909	0.0177936	0.0228979	gi|460373951|ref|XP_004232775.1|	8.89e-31	PREDICTED: uncharacterized protein LOC101246984 [Solanum lycopersicum]
								Unigene1292_All	1.1388	20.573	4.17517	9.00396e-180	2.37381e-178	gi|460376820|ref|XP_004234194.1|	5.04e-160	PREDICTED: uncharacterized protein At3g49140-like [Solanum lycopersicum]
								Unigene1607_All	0.0918	1.3694	3.89891	0.000328982	0.000521894	gi|302142336|emb|CBI19539.3|	9.8e-36	unnamed protein product [Vitis vinifera]
								Unigene2558_All	1.3987	13.8759	3.31042	2.69182e-192	7.64591e-191	gi|359491359|ref|XP_002265512.2|	1.86e-79	PREDICTED: uncharacterized protein LOC100246698 [Vitis vinifera]
								Unigene2708_All	6.9402	70.2476	3.3394	0	0	gi|470117837|ref|XP_004295054.1|	6.03e-63	PREDICTED: uncharacterized protein LOC101299846 isoform 1 [Fragaria vesca subsp. vesca]
								Unigene2749_All	1.2895	11.7662	3.18976	5.61468e-64	5.39031e-63	gi|359474272|ref|XP_002275532.2|	5.86e-102	PREDICTED: uncharacterized protein LOC100254803 [Vitis vinifera]
								Unigene2918_All	15.9816	19.3955	0.27931	0.0093145	0.0123631	gi|356505801|ref|XP_003521678.1|	3.03e-29	PREDICTED: unknown protein 1-like [Glycine max]
								Unigene3310_All	88.2055	28.1668	-1.64687	1.96417e-55	1.6818e-54	no hit found
								Unigene3517_All	0.7079	8.4339	3.57458	5.81496e-27	2.95076e-26	gi|300175007|emb|CBK20318.2|	3.88e-08	unnamed protein product [Blastocystis hominis]
								Unigene4241_All	4.497	23.2167	2.36813	3.38462e-82	4.00868e-81	gi|460372889|ref|XP_004232255.1|	1.15e-69	PREDICTED: paired amphipathic helix protein Sin3-like 2-like [Solanum lycopersicum]
								Unigene4412_All	0.2112	7.3822	5.12737	8.82032e-45	6.42222e-44	gi|147817262|emb|CAN66327.1|	2.51e-107	hypothetical protein VITISV_030267 [Vitis vinifera]
								Unigene4865_All	19.5443	12.6821	-0.623954	1.12313e-05	2.08218e-05	gi|412988328|emb|CCO17664.1|	1.15e-07	predicted protein [Bathycoccus prasinos]
								Unigene4946_All	7.2613	15.8574	1.12686	1.09252e-28	5.76214e-28	gi|470137153|ref|XP_004304335.1|	3.89e-173	PREDICTED: uncharacterized protein LOC101306071 [Fragaria vesca subsp. vesca]
								Unigene4995_All	20.6478	39.2847	0.927979	7.9137e-29	4.19393e-28	gi|225440155|ref|XP_002283307.1|	6.91e-101	PREDICTED: psbP domain-containing protein 6, chloroplastic [Vitis vinifera]
								Unigene5177_All	10.0184	33.1288	1.72543	3.9931e-55	3.40239e-54	gi|462398131|gb|EMJ03799.1|	5.55e-88	hypothetical protein PRUPE_ppa011678mg [Prunus persica]
								Unigene5378_All	5.4696	8.128	0.571465	0.00804184	0.010768	gi|470144681|ref|XP_004307977.1|	4.65e-12	PREDICTED: histone-lysine N-methyltransferase ATX5-like [Fragaria vesca subsp. vesca]
								Unigene5429_All	124.395	85.6194	-0.538921	5.89756e-39	3.87787e-38	gi|316936734|gb|ADU60361.1|	7.48e-94	glutamyl-tRNA reductase binding protein [Nicotiana tabacum]
								Unigene5803_All	1.3932	5.814	2.06113	9.68722e-07	2.00571e-06	gi|225442075|ref|XP_002271630.1|	1.95e-25	PREDICTED: uncharacterized protein LOC100244700 [Vitis vinifera]
								Unigene5857_All	29.2592	60.169	1.04013	5.82516e-47	4.393e-46	gi|470139891|ref|XP_004305679.1|	2.17e-71	PREDICTED: nuclear transcription factor Y subunit B-3-like [Fragaria vesca subsp. vesca]
								Unigene5964_All	8.5129	43.9423	2.36789	2.804e-174	7.15318e-173	gi|297741818|emb|CBI33123.3|	0	unnamed protein product [Vitis vinifera]
								Unigene6499_All	45.6279	1.6071	-4.82738	3.03186e-58	2.69773e-57	no hit found
								Unigene6744_All	1.0771	21.9079	4.34623	6.18192e-52	5.02861e-51	gi|255560525|ref|XP_002521277.1|	1.1e-08	conserved hypothetical protein [Ricinus communis]
								Unigene6966_All	0.1257	2.0089	3.99835	0.000168681	0.000273311	gi|462406602|gb|EMJ12066.1|	9.75e-17	hypothetical protein PRUPE_ppa003416mg [Prunus persica]
								Unigene7047_All	1.4911	16.7345	3.48838	1.45513e-33	8.58681e-33	no hit found
								Unigene7229_All	1.3539	10.7039	2.98294	1.85506e-66	1.82921e-65	gi|356546524|ref|XP_003541676.1|	1.4e-148	PREDICTED: serine carboxypeptidase-like 12-like [Glycine max]
								Unigene7310_All	0	1.0009	9.96708	2.34776e-07	5.08713e-07	gi|460396098|ref|XP_004243616.1|	3.76e-41	PREDICTED: probable ATP-dependent RNA helicase YTHDC2-like [Solanum lycopersicum]
								Unigene7397_All	3.0825	12.9748	2.07354	2.68894e-38	1.74693e-37	gi|460395704|ref|XP_004243421.1|	4.85e-78	PREDICTED: uncharacterized protein LOC101264645 isoform 1 [Solanum lycopersicum]
								Unigene7436_All	50.4152	3.4293	-3.87787	0	0	gi|460378481|ref|XP_004234999.1|	3.23e-161	PREDICTED: mitochondrial chaperone BCS1-like [Solanum lycopersicum]
								Unigene7775_All	3.1696	6.2437	0.9781	2.19104e-07	4.80008e-07	gi|225439084|ref|XP_002265092.1|	3.81e-41	PREDICTED: uncharacterized protein LOC100255416 [Vitis vinifera]
								Unigene8150_All	0.1342	6.482	5.59398	8.72998e-39	5.71924e-38	gi|358344028|ref|XP_003636096.1|	5.87e-18	hypothetical protein MTR_027s0011 [Medicago truncatula]
								Unigene8332_All	1.3766	19.1281	3.79651	9.72422e-138	1.91118e-136	gi|225426146|ref|XP_002278325.1|	1.19e-125	PREDICTED: uncharacterized protein LOC100246733 isoform 1 [Vitis vinifera]
								Unigene8661_All	0.2152	17.4279	6.33958	4.51362e-23	2.05437e-22	no hit found
								Unigene8977_All	1.9748	15.0606	2.931	6.75024e-25	3.23677e-24	gi|449527446|ref|XP_004170722.1|	6.52e-34	PREDICTED: chaperone protein DnaJ-like, partial [Cucumis sativus]
								Unigene9556_All	16.201	8.9446	-0.856994	7.7017e-17	2.83676e-16	gi|224084678|ref|XP_002307385.1|	6.93e-38	predicted protein [Populus trichocarpa]
								Unigene9764_All	4.3436	42.127	3.27778	0	0	gi|296088515|emb|CBI37506.3|	0	unnamed protein product [Vitis vinifera]
								Unigene9784_All	0.1065	5.5806	5.71149	9.40078e-70	9.66827e-69	gi|359492675|ref|XP_002281567.2|	2.71e-147	PREDICTED: uncharacterized protein LOC100253949 [Vitis vinifera]
								Unigene10149_All	5.2851	19.1456	1.85701	5.35398e-42	3.72039e-41	gi|297741219|emb|CBI32170.3|	6.55e-49	unnamed protein product [Vitis vinifera]
								Unigene10639_All	9.1256	10.4734	0.198739	0.0866492	0.10357	gi|460393614|ref|XP_004242404.1|	1.27e-65	PREDICTED: uncharacterized protein LOC101248117 [Solanum lycopersicum]
								Unigene10699_All	51.3095	16.479	-1.6386	4.59766e-114	7.40045e-113	gi|462401023|gb|EMJ06580.1|	6.14e-106	hypothetical protein PRUPE_ppa007330mg [Prunus persica]
								Unigene10992_All	7.667	7.7704	0.0193267	0.948842	0.95373	no hit found
								Unigene12045_All	2.244	28.7253	3.67818	2.81078e-177	7.2955e-176	gi|309256345|gb|ADO61000.1|	5.3e-175	CONSTANS-like 1 [Helianthus annuus]
								Unigene12062_All	0.2441	7.8824	5.01309	1.60703e-104	2.37463e-103	gi|296089683|emb|CBI39502.3|	0	unnamed protein product [Vitis vinifera]
								Unigene12099_All	0.4877	10.0754	4.3687	5.0807e-109	7.81341e-108	gi|224140589|ref|XP_002323664.1|	0	predicted protein [Populus trichocarpa]
								Unigene12109_All	0.7429	6.3984	3.10647	6.85178e-37	4.33919e-36	gi|462400842|gb|EMJ06399.1|	4.32e-159	hypothetical protein PRUPE_ppa005804mg [Prunus persica]
								Unigene12172_All	10.4278	2.4931	-2.06442	3.3703e-23	1.53957e-22	gi|82581289|dbj|BAE48709.1|	1.57e-53	ZIP family metal transporter [Chengiopanax sciadophylloides]
								Unigene12201_All	1.2193	76.6273	5.97373	0	0	gi|154816299|gb|ABS87383.1|	0	minichromosome maintenance factor [Lactuca sativa]
								Unigene12247_All	20.5416	12.9233	-0.668574	3.19142e-26	1.58504e-25	gi|460387940|ref|XP_004239630.1|	0	PREDICTED: succinate-semialdehyde dehydrogenase (acetylating)-like [Solanum lycopersicum]
								Unigene12299_All	3.8442	15.8477	2.04352	3.5792e-48	2.75664e-47	gi|470130400|ref|XP_004301091.1|	1.11e-59	PREDICTED: uncharacterized protein LOC101292026 [Fragaria vesca subsp. vesca]
								Unigene12418_All	49.7777	49.4775	-0.00872697	0.835396	0.847232	gi|365222880|gb|AEW69792.1|	0	Hop-interacting protein THI029 [Solanum lycopersicum]
								Unigene12485_All	2.5279	11.6622	2.20583	2.64778e-55	2.26112e-54	gi|462411694|gb|EMJ16743.1|	0	hypothetical protein PRUPE_ppa003842mg [Prunus persica]
								Unigene12901_All	3.3025	14.29	2.11338	5.67114e-25	2.7247e-24	gi|296088724|emb|CBI38174.3|	1.57e-88	unnamed protein product [Vitis vinifera]
								Unigene13045_All	0.1249	11.9457	6.57957	4.04116e-106	6.05601e-105	gi|255574570|ref|XP_002528196.1|	1.64e-118	transcription factor, putative [Ricinus communis]
								Unigene13046_All	40.7131	285.249	2.80866	0	0	gi|400992|sp|P30956.1|RK28_TOBAC	8.94e-47	RecName: Full=50S ribosomal protein L28, chloroplastic; AltName: Full=CL28; Flags: Precursor
								Unigene13118_All	0	4.3036	12.0713	3.0238e-09	7.59792e-09	no hit found
								Unigene13268_All	0	4.6382	12.1793	3.0238e-09	7.57259e-09	gi|356548482|ref|XP_003542630.1|	9.94e-06	PREDICTED: ABC transporter F family member 4-like [Glycine max]
								Unigene13374_All	0	3.4571	11.7553	8.0439e-11	2.23745e-10	gi|356520145|ref|XP_003528725.1|	4e-42	PREDICTED: uncharacterized protein LOC100814391 [Glycine max]
								Unigene13818_All	0.7842	12.8373	4.03298	5.14568e-40	3.44721e-39	gi|225464408|ref|XP_002269135.1|	7.38e-29	PREDICTED: uncharacterized protein LOC100244711 [Vitis vinifera]
								Unigene13928_All	1.1129	15.4144	3.79188	3.24608e-21	1.39775e-20	gi|224115866|ref|XP_002317144.1|	2.78e-08	predicted protein [Populus trichocarpa]
								Unigene14215_All	0	1.1643	10.1852	3.54958e-16	1.27499e-15	gi|359478824|ref|XP_002283784.2|	1.23e-149	PREDICTED: uncharacterized protein LOC100257047 [Vitis vinifera]
								Unigene14335_All	0.083	9.0904	6.77509	2.87022e-122	4.99718e-121	gi|224103713|ref|XP_002313165.1|	5.8e-161	predicted protein [Populus trichocarpa]
								Unigene14509_All	133.058	49.4131	-1.42909	1.78294e-213	5.73051e-212	gi|225459770|ref|XP_002285905.1|	1.87e-79	PREDICTED: uncharacterized protein LOC100243759 [Vitis vinifera]
								Unigene15129_All	14.3654	1.642	-3.12907	1.23338e-45	9.10584e-45	gi|460392282|ref|XP_004241746.1|	8.7e-48	PREDICTED: dehydration-responsive element-binding protein 3-like [Solanum lycopersicum]
								Unigene15310_All	2.0342	23.8406	3.55089	1.04071e-148	2.22254e-147	gi|460402653|ref|XP_004246825.1|	3.38e-39	PREDICTED: uncharacterized protein LOC101259665 [Solanum lycopersicum]
								Unigene16501_All	0.0475	0.7082	3.89816	1.26526e-10	3.47571e-10	gi|449436709|ref|XP_004136135.1|	0	PREDICTED: uncharacterized protein LOC101214782 [Cucumis sativus]
								Unigene16502_All	0.0143	0.5175	5.17747	3.5928e-10	9.55829e-10	gi|449436709|ref|XP_004136135.1|	0	PREDICTED: uncharacterized protein LOC101214782 [Cucumis sativus]
								Unigene16503_All	2.7394	4.7396	0.790905	1.02032e-10	2.81538e-10	gi|19223854|gb|AAL86360.1|	0	sucrose phosphate synthase [Actinidia chinensis]
								Unigene16558_All	24.9204	207.088	3.05485	0	0	gi|460398817|ref|XP_004244948.1|	2.21e-09	PREDICTED: DEAD-box ATP-dependent RNA helicase 3, chloroplastic-like [Solanum lycopersicum]
								Unigene16986_All	24.0052	45.2211	0.913649	7.77684e-56	6.69595e-55	gi|729273|sp|P40781.1|CYPR4_CYNCA	0	RecName: Full=Protein CYPRO4
								Unigene17050_All	0.8237	43.4251	5.72027	0	0	gi|297807951|ref|XP_002871859.1|	1.4e-62	hypothetical protein ARALYDRAFT_488793 [Arabidopsis lyrata subsp. lyrata]
								Unigene17075_All	6.9681	0.6425	-3.439	1.35805e-20	5.75102e-20	gi|460368499|ref|XP_004230103.1|	8.4e-48	PREDICTED: uncharacterized protein LOC101263938 [Solanum lycopersicum]
								Unigene17146_All	0.0853	4.2129	5.62612	1.05583e-39	7.04097e-39	gi|470120796|ref|XP_004296475.1|	2.12e-114	PREDICTED: cadmium/zinc-transporting ATPase HMA2-like [Fragaria vesca subsp. vesca]
								Unigene17190_All	1.7591	24.7564	3.81489	2.94264e-278	1.30254e-276	gi|359478816|ref|XP_002283762.2|	0	PREDICTED: glucosidase 2 subunit beta-like [Vitis vinifera]
								Unigene17782_All	9.9209	21.1407	1.09148	1.06896e-22	4.81738e-22	gi|9392607|gb|AAF87216.1|AF231351_1	3.29e-147	plastidic glucose 6-phosphate dehydrogenase [Nicotiana tabacum]
								Unigene18042_All	16.1401	31.7124	0.974398	2.11308e-37	1.35033e-36	gi|460391571|ref|XP_004241394.1|	0	PREDICTED: biotin synthase-like [Solanum lycopersicum]
								Unigene18948_All	11.3244	16.2213	0.518455	7.37664e-26	3.62958e-25	gi|296082998|emb|CBI22299.3|	0	unnamed protein product [Vitis vinifera]
								Unigene18985_All	6.5627	21.1609	1.68904	1.84504e-51	1.49222e-50	gi|460406751|ref|XP_004248823.1|	2.97e-31	PREDICTED: histone acetyltransferase GCN5-like [Solanum lycopersicum]
								Unigene19004_All	29.5111	18.9122	-0.64194	1.22744e-10	3.37426e-10	gi|470141454|ref|XP_004306446.1|	2.58e-23	PREDICTED: ABSCISIC ACID-INSENSITIVE 5-like protein 2-like [Fragaria vesca subsp. vesca]
								Unigene19059_All	0.4402	4.9973	3.50492	1.74729e-64	1.68592e-63	gi|225447292|ref|XP_002273713.1|	0	PREDICTED: glutamate receptor 3.7 [Vitis vinifera]
								Unigene19218_All	18.9483	61.6613	1.7023	6.6813e-115	1.08565e-113	gi|224117846|ref|XP_002331646.1|	6.17e-76	predicted protein [Populus trichocarpa]
								Unigene19399_All	3.6771	13.4807	1.87426	1.08164e-33	6.40585e-33	gi|460401107|ref|XP_004246070.1|	7.98e-123	PREDICTED: coiled-coil domain-containing protein 94 homolog [Solanum lycopersicum]
								Unigene19413_All	1.0326	15.5402	3.91165	7.10944e-52	5.77958e-51	gi|297743546|emb|CBI36413.3|	8.29e-35	unnamed protein product [Vitis vinifera]
								Unigene19577_All	0.8296	3.8303	2.20697	1.61683e-09	4.12543e-09	gi|300175763|emb|CBK21306.2|	4.64e-09	unnamed protein product [Blastocystis hominis]
								Unigene19979_All	24.5651	28.039	0.190825	0.0324678	0.0405143	gi|460368261|ref|XP_004229986.1|	5.25e-71	PREDICTED: uncharacterized protein LOC101253024 [Solanum lycopersicum]
								Unigene20064_All	1.3501	27.6541	4.35636	4.97304e-228	1.72754e-226	gi|225436892|ref|XP_002273759.1|	1.64e-101	PREDICTED: uncharacterized protein LOC100252855 [Vitis vinifera]
								Unigene20103_All	123.159	115.431	-0.0934914	0.0686302	0.0826346	gi|449439868|ref|XP_004137707.1|	2.41e-21	PREDICTED: uncharacterized protein LOC101209674 isoform 1 [Cucumis sativus]
								Unigene20234_All	0.7157	14.2985	4.32037	2.69356e-19	1.08962e-18	no hit found
								Unigene21295_All	2.7221	9.4605	1.7972	1.6319e-14	5.47765e-14	gi|297734870|emb|CBI17104.3|	8.48e-40	unnamed protein product [Vitis vinifera]
								Unigene21634_All	18.8207	19.9481	0.0839311	0.324232	0.356413	gi|460372909|ref|XP_004232265.1|	3.99e-90	PREDICTED: uncharacterized protein LOC101267183 [Solanum lycopersicum]
								Unigene21813_All	0.2579	5.4966	4.41366	3.81614e-45	2.79913e-44	gi|356521762|ref|XP_003529520.1|	1.25e-66	PREDICTED: uncharacterized protein LOC100800867 [Glycine max]
								Unigene21875_All	1.4479	6.8828	2.24903	1.08434e-23	5.02559e-23	gi|356502702|ref|XP_003520156.1|	1.04e-91	PREDICTED: tRNA-specific adenosine deaminase, chloroplastic-like [Glycine max]
								Unigene21881_All	0.8592	5.6854	2.7262	2.68932e-20	1.12928e-19	gi|357491629|ref|XP_003616102.1|	5e-30	hypothetical protein MTR_5g076140 [Medicago truncatula]
								Unigene21957_All	6.4213	70.9197	3.46525	2.95958e-258	1.1925e-256	gi|460412705|ref|XP_004251738.1|	1.16e-37	PREDICTED: uncharacterized protein LOC101263976 [Solanum lycopersicum]
								Unigene22135_All	15.4455	6.945	-1.15314	2.3169e-06	4.59097e-06	no hit found
								Unigene22142_All	4.4904	8.9513	0.995253	0.00155138	0.00224123	gi|460381783|ref|XP_004236621.1|	5.08e-26	PREDICTED: zinc finger AN1 and C2H2 domain-containing stress-associated protein 11-like [Solanum lycopersicum]
								Unigene22412_All	1.3037	11.4139	3.13011	3.10962e-36	1.94615e-35	gi|460394531|ref|XP_004242856.1|	3.77e-101	PREDICTED: mitochondrial outer membrane import complex protein METAXIN-like [Solanum lycopersicum]
								Unigene23198_All	0.4467	28.4209	5.9915	9.66652e-120	1.64452e-118	gi|224130532|ref|XP_002320860.1|	3.36e-15	predicted protein [Populus trichocarpa]
								Unigene23617_All	4.8225	22.924	2.24901	2.82104e-16	1.01534e-15	gi|460405763|ref|XP_004248344.1|	2.28e-18	PREDICTED: protein CWC15 homolog [Solanum lycopersicum]
								Unigene23962_All	6.1193	0	-12.5792	1.51051e-43	1.07767e-42	no hit found
								Unigene24132_All	3.3798	0	-11.7227	6.90116e-06	1.31126e-05	gi|115465151|ref|NP_001056175.1|	4.06e-15	Os05g0539700 [Oryza sativa Japonica Group]
								Unigene26319_All	0	0.0934	6.54535	0.109891	0.129782	gi|224102795|ref|XP_002312804.1|	1.46e-39	cholesterol transport protein [Populus trichocarpa]
								Unigene27298_All	0	2.778	11.4398	2.66442e-08	6.24641e-08	gi|384244830|gb|EIE18327.1|	7.72e-06	hypothetical protein COCSUDRAFT_60295 [Coccomyxa subellipsoidea C-169]
								Unigene27923_All	0	0.2415	7.91588	0.0124713	0.0163512	gi|255539695|ref|XP_002510912.1|	2.99e-21	FK506-binding protein, putative [Ricinus communis]
								Unigene27989_All	0.0605	0	-5.91886	0.532196	0.552707	no hit found
								Unigene29369_All	0.2772	0.2363	-0.230308	0.83303	0.845153	gi|255537769|ref|XP_002509951.1|	3.04e-45	DNA binding protein, putative [Ricinus communis]
								Unigene31008_All						gi|470144981|ref|XP_004308123.1|	4.92e-15	PREDICTED: zinc finger CCCH domain-containing protein 48-like [Fragaria vesca subsp. vesca]
								Unigene31717_All	0.0926	1.0847	3.55014	0.00238542	0.0034121	gi|255568442|ref|XP_002525195.1|	3.43e-17	zinc finger protein, putative [Ricinus communis]
								Unigene33452_All	0.3743	0.4875	0.381207	0.560664	0.580539	gi|460393614|ref|XP_004242404.1|	1.26e-45	PREDICTED: uncharacterized protein LOC101248117 [Solanum lycopersicum]
								Unigene33577_All	0	0.217	7.76155	0.226976	0.255082	no hit found
								Unigene33578_All						no hit found
								Unigene34352_All						no hit found
								Unigene39991_All	0.0757	9.9164	7.03338	1.12614e-37	7.23148e-37	gi|2833389|sp|Q43846.1|SSY3_SOLTU	2.78e-08	RecName: Full=Soluble starch synthase 3, chloroplastic/amyloplastic; AltName: Full=Soluble starch synthase III; Short=SS III; Flags: Precursor
								Unigene41762_All	0.2542	9.6146	5.24119	3.07278e-20	1.2846e-19	no hit found
								Unigene42531_All	0.5825	4.2409	2.86404	3.1159e-08	7.2589e-08	gi|357501351|ref|XP_003620964.1|	4.67e-47	hypothetical protein MTR_7g005390 [Medicago truncatula]
								Unigene43281_All	0	2.8686	11.4861	1.03601e-12	3.19369e-12	gi|255574570|ref|XP_002528196.1|	3.3e-29	transcription factor, putative [Ricinus communis]
								Unigene43747_All	0.1901	7.0897	5.22089	1.78656e-10	4.85203e-10	no hit found
								Unigene46983_All	0.3956	4.6367	3.55098	4.5057e-08	1.0431e-07	no hit found
								Unigene47797_All	0.4332	4	3.20689	3.80914e-11	1.08203e-10	no hit found
								Unigene49340_All	0.3331	3.9034	3.5507	9.81038e-06	1.8244e-05	no hit found
								Unigene50537_All	0	3.0384	11.5691	4.2729e-06	8.26112e-06	no hit found
								Unigene52301_All	0	1.7362	10.7617	0.00141534	0.00206788	gi|297737800|emb|CBI27001.3|	2.36e-15	unnamed protein product [Vitis vinifera]
								Unigene53629_All	0	1.6764	10.7112	0.00033176	0.000523255	no hit found
miR7815	12152212	8988274	0.4114	4.1165	3.3228	1.02e-09	2	CL3018.Contig1_All	0.0576	1.0026	4.12153	1.20673e-12	3.6991e-12	gi|460408999|ref|XP_004249928.1|	0	PREDICTED: phosphoribosylaminoimidazole carboxylase, chloroplastic-like [Solanum lycopersicum]
								CL3018.Contig2_All	0	0.1674	7.38716	0.00292332	0.00413021	gi|460408999|ref|XP_004249928.1|	0	PREDICTED: phosphoribosylaminoimidazole carboxylase, chloroplastic-like [Solanum lycopersicum]
miR5492	12152212	8988274	3.127	31.1517	3.31646	1.83e-64	0	no target found
miR6104	12152212	8988274	0.4937	4.8953	3.30969	2.77e-11	0	no target found
miR472	12152212	8988274	17.9391	171.668	3.25844	0	1	Unigene26685_All	0	10.9565	13.4195	2.6208e-48	2.02237e-47	gi|37778025|gb|AAR02572.1|	5.39e-33	resistance protein candidate RGC2 [Lactuca sativa]
miR1438	12152212	8988274	0.7406	6.8979	3.21939	5.17e-15	15	CL511.Contig1_All	3.5108	19.9412	2.50588	2.1326e-222	7.17568e-221	gi|460401097|ref|XP_004246065.1|	0	PREDICTED: TATA-binding protein-associated factor 172-like [Solanum lycopersicum]
								CL4218.Contig2_All	1.4303	9.3524	2.70902	4.8919e-51	3.9327e-50	gi|225470960|ref|XP_002266683.1|	2.64e-112	PREDICTED: uncharacterized protein LOC100253490 [Vitis vinifera]
								CL5340.Contig1_All	0.7223	5.3361	2.88512	1.00774e-36	6.3669e-36	gi|359497021|ref|XP_002265622.2|	8.71e-102	PREDICTED: zeaxanthin epoxidase, chloroplastic-like [Vitis vinifera]
								CL5411.Contig2_All	2.068	11.7774	2.50971	1.83721e-111	2.88611e-110	gi|470122666|ref|XP_004297361.1|	0	PREDICTED: uncharacterized protein LOC101297344 [Fragaria vesca subsp. vesca]
								CL11596.Contig1_All	21.0968	1.15	-4.19732	9.38686e-48	7.18554e-47	no hit found
								Unigene7494_All	3.616	8.7699	1.27817	1.9481e-11	5.59551e-11	gi|460367192|ref|XP_004229459.1|	3.27e-76	PREDICTED: mitogen-activated protein kinase 16 [Solanum lycopersicum]
								Unigene9257_All	0.6585	2.105	1.67656	0.00486964	0.00670001	gi|224091795|ref|XP_002309354.1|	9.39e-09	predicted protein [Populus trichocarpa]
								Unigene25490_All	2.648	0.217	-3.60914	0.00146959	0.00212949	no hit found
								Unigene26013_All						no hit found
								Unigene27737_All	0.0872	0.093	0.0929026	0.952476	0.954162	gi|1769898|emb|CAA69272.1|	2.2e-39	lectin receptor kinase [Arabidopsis thaliana]
								Unigene33734_All						no hit found
								Unigene39755_All	0.1106	7.248	6.03416	3.68744e-36	2.30455e-35	gi|297819476|ref|XP_002877621.1|	1.26e-06	predicted protein [Arabidopsis lyrata subsp. lyrata]
								Unigene47562_All	0	4.2274	12.0456	3.43164e-10	9.1815e-10	no hit found
								Unigene50146_All	0	3.5696	11.8015	2.34776e-07	5.10654e-07	no hit found
								Unigene52341_All	0.3183	2.3742	2.89898	8.39318e-05	0.000141388	no hit found
miR5021	12152212	8988274	3.2916	29.4829	3.16302	1.95e-58	150	CL208.Contig2_All	3.5448	22.6288	2.67438	1.1767e-110	1.83844e-109	gi|55167955|gb|AAV43824.1|	6.57e-86	hypothetical protein [Oryza sativa Japonica Group]
								CL217.Contig1_All	8.2526	19.0632	1.20787	8.8946e-43	6.2619e-42	gi|460384968|ref|XP_004238178.1|	0	PREDICTED: sorting and assembly machinery component 50 homolog B-like [Solanum lycopersicum]
								CL239.Contig2_All	0	0.0966	6.59395	0.00292332	0.0041174	gi|297741709|emb|CBI32841.3|	0	unnamed protein product [Vitis vinifera]
								CL239.Contig5_All	0	0.0552	5.7866	0.0124713	0.0163538	gi|297741709|emb|CBI32841.3|	0	unnamed protein product [Vitis vinifera]
								CL239.Contig6_All	0	0.0596	5.89724	0.0124713	0.0164168	gi|297741709|emb|CBI32841.3|	0	unnamed protein product [Vitis vinifera]
								CL239.Contig7_All	0	0.0647	6.01569	0.0124713	0.0164203	gi|297741709|emb|CBI32841.3|	0	unnamed protein product [Vitis vinifera]
								CL239.Contig8_All	0	0.0591	5.88509	0.025759	0.0325834	gi|297741709|emb|CBI32841.3|	0	unnamed protein product [Vitis vinifera]
								CL239.Contig11_All	0.2282	1.994	3.12729	3.86394e-39	2.54715e-38	gi|297741709|emb|CBI32841.3|	0	unnamed protein product [Vitis vinifera]
								CL239.Contig12_All	0.0351	0.3831	3.44818	1.48508e-09	3.79563e-09	gi|297741709|emb|CBI32841.3|	0	unnamed protein product [Vitis vinifera]
								CL279.Contig1_All	0.1236	0.7301	2.56242	1.71803e-10	4.67462e-10	gi|166245160|dbj|BAG06272.1|	0	cellulose synthase Z632 [Zinnia elegans]
								CL279.Contig2_All	0.8355	1.4336	0.778931	0.000163202	0.000264941	gi|166245160|dbj|BAG06272.1|	0	cellulose synthase Z632 [Zinnia elegans]
								CL635.Contig2_All	0.0845	0.2701	1.67647	0.336638	0.369021	gi|21666573|gb|AAM73765.1|AF403292_1	6.66e-10	RNA-binding protein AKIP1 [Vicia faba]
								CL712.Contig2_All	0.2672	0.1424	-0.907971	0.50675	0.529667	gi|359485584|ref|XP_002274829.2|	8.08e-32	PREDICTED: transcription factor ILR3-like [Vitis vinifera]
								CL806.Contig1_All	6.3629	25.1476	1.98266	1.61073e-48	1.24725e-47	gi|225464240|ref|XP_002267372.1|	1.05e-40	PREDICTED: uncharacterized protein At4g13200, chloroplastic [Vitis vinifera]
								CL889.Contig1_All	1.0929	8.806	3.01033	7.08044e-23	3.20939e-22	gi|225445334|ref|XP_002284790.1|	3.21e-62	PREDICTED: uncharacterized protein LOC100245830 [Vitis vinifera]
								CL889.Contig7_All	0.8024	4.0804	2.34632	1.06767e-29	5.77278e-29	gi|225445334|ref|XP_002284790.1|	5.62e-99	PREDICTED: uncharacterized protein LOC100245830 [Vitis vinifera]
								CL889.Contig12_All	1.2627	3.4725	1.45946	5.9378e-15	2.03247e-14	gi|225445334|ref|XP_002284790.1|	4.33e-105	PREDICTED: uncharacterized protein LOC100245830 [Vitis vinifera]
								CL914.Contig3_All	0.0693	1.0705	3.94929	2.33174e-14	7.77479e-14	gi|460397408|ref|XP_004244259.1|	2.72e-144	PREDICTED: transcription factor GTE4-like [Solanum lycopersicum]
								CL1201.Contig1_All	3.3267	20.584	2.62936	3.00604e-98	4.16401e-97	gi|225459959|ref|XP_002266779.1|	2.01e-103	PREDICTED: RNA-binding protein 38 [Vitis vinifera]
								CL1294.Contig3_All	0.0299	3.5316	6.88403	7.62612e-67	7.56066e-66	gi|4139041|gb|AAD03673.1|	0	resistance protein candidate RGC20 [Lactuca sativa]
								CL1294.Contig4_All	0.0147	1.2662	6.42855	1.27677e-24	6.07612e-24	gi|4139041|gb|AAD03673.1|	0	resistance protein candidate RGC20 [Lactuca sativa]
								CL1294.Contig8_All	0.0291	2.9435	6.66037	6.75904e-57	5.90435e-56	gi|4139041|gb|AAD03673.1|	0	resistance protein candidate RGC20 [Lactuca sativa]
								CL1294.Contig9_All	0.0521	14.5011	8.12066	0	0	gi|4139041|gb|AAD03673.1|	0	resistance protein candidate RGC20 [Lactuca sativa]
								CL1520.Contig3_All	0.2421	2.3211	3.26113	3.5061e-08	8.15469e-08	gi|317373799|gb|ADV16382.1|	2.37e-54	chloroplast glycerol-3-phosphate acyltransferase [Helianthus annuus]
								CL1816.Contig2_All	0.9644	1.2844	0.413391	0.394934	0.430611	gi|186532180|ref|NP_200315.2|	6.06e-58	DNA-binding bromodomain-containing protein [Arabidopsis thaliana]
								CL1944.Contig1_All	0.2308	0.4099	0.828629	0.270634	0.299717	gi|18447917|dbj|BAB84324.1|	3.17e-114	ras-related protein RAB8-3 [Nicotiana tabacum]
								CL1944.Contig2_All	0.5004	0.5816	0.216945	0.718602	0.732582	gi|18447917|dbj|BAB84324.1|	2.49e-114	ras-related protein RAB8-3 [Nicotiana tabacum]
								CL1960.Contig3_All	0	0.0364	5.18587	0.468808	0.494809	gi|186478113|ref|NP_171901.3|	1.12e-09	histone-lysine N-methyltransferase SUVR1 [Arabidopsis thaliana]
								CL2082.Contig2_All	3.2014	2.3773	-0.429379	0.057273	0.0694038	gi|462422630|gb|EMJ26893.1|	8.65e-125	hypothetical protein PRUPE_ppa006322mg [Prunus persica]
								CL2112.Contig4_All	0.067	0.583	3.12126	2.43454e-10	6.57212e-10	gi|3806016|gb|AAC69177.1|	0	peroxisomal targeting signal 1 receptor [Nicotiana tabacum]
								CL2112.Contig7_All	0.0673	0.2628	1.96529	0.00130807	0.00193123	gi|3806016|gb|AAC69177.1|	0	peroxisomal targeting signal 1 receptor [Nicotiana tabacum]
								CL2112.Contig9_All	0	0.3512	8.45615	4.2729e-06	8.29484e-06	gi|460399461|ref|XP_004245259.1|	2.07e-63	PREDICTED: 50S ribosomal protein L27-like [Solanum lycopersicum]
								CL2112.Contig11_All	0.0464	0.2347	2.33862	0.000907028	0.0013514	gi|3806016|gb|AAC69177.1|	0	peroxisomal targeting signal 1 receptor [Nicotiana tabacum]
								CL2112.Contig13_All	0	0.3426	8.42038	2.06874e-06	4.12721e-06	gi|460405667|ref|XP_004248297.1|	1.09e-65	PREDICTED: peroxisome biogenesis protein 5-like [Solanum lycopersicum]
								CL2215.Contig4_All	0.116	2.5172	4.43962	3.67666e-41	2.51956e-40	gi|297744752|emb|CBI38014.3|	0	unnamed protein product [Vitis vinifera]
								CL2505.Contig1_All	38.3647	24.8696	-0.625396	1.87625e-11	5.42052e-11	gi|462400286|gb|EMJ05954.1|	1.74e-38	hypothetical protein PRUPE_ppa013123mg [Prunus persica]
								CL3008.Contig1_All	1.154	2.601	1.17242	0.000432846	0.000671762	gi|470121164|ref|XP_004296651.1|	1.11e-40	PREDICTED: cyclin-dependent kinase inhibitor 5-like [Fragaria vesca subsp. vesca]
								CL3022.Contig4_All	0.4318	9.2015	4.41343	7.28064e-16	2.58399e-15	gi|47027826|gb|AAT08958.1|	5.42e-20	CC-NBS-LRR-like protein [Helianthus annuus]
								CL3052.Contig4_All	0.1099	1.2886	3.55154	9.81038e-06	1.82542e-05	gi|317373799|gb|ADV16382.1|	5.17e-117	chloroplast glycerol-3-phosphate acyltransferase [Helianthus annuus]
								CL3746.Contig2_All	1.7484	9.2686	2.40632	9.87592e-30	5.35094e-29	gi|460403830|ref|XP_004247389.1|	2.07e-37	PREDICTED: protein DEHYDRATION-INDUCED 19-like [Solanum lycopersicum]
								CL3919.Contig4_All	430.355	203.564	-1.08005	0	0	gi|91255003|gb|ABB88836.2|	0	IPP/DMAPP synthase [Stevia rebaudiana]
								CL3993.Contig1_All	2.9872	6.4179	1.10331	3.2606e-18	1.26833e-17	gi|359490801|ref|XP_002277892.2|	0	PREDICTED: dipeptidyl peptidase 8-like [Vitis vinifera]
								CL4314.Contig1_All	0.0693	1.1812	4.09125	4.33314e-16	1.54869e-15	gi|359488601|ref|XP_002270843.2|	0	PREDICTED: transcription factor GTE8-like [Vitis vinifera]
								CL4314.Contig2_All	0.5201	13.3912	4.68635	4.67918e-184	1.26857e-182	gi|359488601|ref|XP_002270843.2|	0	PREDICTED: transcription factor GTE8-like [Vitis vinifera]
								CL4484.Contig1_All	0.5583	7.0299	3.65439	6.42816e-29	3.4116e-28	gi|224126757|ref|XP_002319919.1|	2.84e-103	predicted protein [Populus trichocarpa]
								CL4559.Contig2_All	0.2533	7.6132	4.90958	3.494e-242	1.29968e-240	gi|225431924|ref|XP_002277060.1|	0	PREDICTED: uncharacterized protein LOC100248159 [Vitis vinifera]
								CL4576.Contig3_All	0.0426	29.1144	9.41666	1.84965e-200	5.51289e-199	gi|255575281|ref|XP_002528544.1|	8.49e-15	conserved hypothetical protein [Ricinus communis]
								CL4735.Contig1_All	134.154	67.7875	-0.984796	2.15398e-198	6.3493e-197	gi|460402164|ref|XP_004246584.1|	0	PREDICTED: uncharacterized protein LOC101249675 [Solanum lycopersicum]
								CL4778.Contig1_All	125.394	55.1135	-1.18599	1.34798e-126	2.43387e-125	gi|460379660|ref|XP_004235579.1|	6.65e-77	PREDICTED: mitochondrial import inner membrane translocase subunit TIM23-1-like [Solanum lycopersicum]
								CL5046.Contig1_All	22.9108	31.6357	0.465526	6.82924e-14	2.22721e-13	gi|359479205|ref|XP_003632233.1|	6.29e-161	PREDICTED: uncharacterized protein LOC100258161 isoform 1 [Vitis vinifera]
								CL5046.Contig2_All	1.4757	8.2927	2.49044	1.43834e-48	1.11494e-47	gi|359479205|ref|XP_003632233.1|	7.61e-154	PREDICTED: uncharacterized protein LOC100258161 isoform 1 [Vitis vinifera]
								CL5490.Contig3_All	0.0879	1.2793	3.86335	2.4466e-10	6.60002e-10	gi|462414635|gb|EMJ19372.1|	2.03e-146	hypothetical protein PRUPE_ppa007544mg [Prunus persica]
								CL5526.Contig1_All	7.7707	20.8046	1.42079	4.53122e-08	1.04892e-07	no hit found
								CL5764.Contig4_All	0.3043	18.6078	5.93427	7.32242e-212	2.33296e-210	gi|225470605|ref|XP_002262748.1|	1.51e-173	PREDICTED: L-type lectin-domain containing receptor kinase IX.1-like [Vitis vinifera]
								CL5931.Contig1_All	3.9782	17.971	2.17548	9.41174e-103	1.36513e-101	gi|225455880|ref|XP_002275327.1|	0	PREDICTED: protein CASP [Vitis vinifera]
								CL6296.Contig1_All	3.1087	60.902	4.29211	7.07104e-273	3.04445e-271	gi|460412705|ref|XP_004251738.1|	4.25e-38	PREDICTED: uncharacterized protein LOC101263976 [Solanum lycopersicum]
								CL6305.Contig2_All	124.099	68.7451	-0.852164	2.0289e-109	3.13516e-108	gi|297843050|ref|XP_002889406.1|	7.05e-130	hypothetical protein ARALYDRAFT_887394 [Arabidopsis lyrata subsp. lyrata]
								CL6450.Contig1_All	4.0568	13.5846	1.74356	1.78965e-53	1.48892e-52	gi|462411176|gb|EMJ16225.1|	0	hypothetical protein PRUPE_ppa003386mg [Prunus persica]
								CL6634.Contig2_All	0.541	2.3058	2.09157	0.0151591	0.0196705	gi|460396337|ref|XP_004243732.1|	2.98e-10	PREDICTED: uncharacterized protein LOC101260449 [Solanum lycopersicum]
								CL6781.Contig3_All	2.2613	15.4666	2.77393	4.3519e-66	4.2703e-65	gi|359359232|gb|AEV41134.1|	9.68e-93	D2/4-type cyclin [Populus x canadensis]
								CL6985.Contig1_All	0.762	15.7828	4.37242	1.01056e-118	1.7012e-117	gi|359472731|ref|XP_002277195.2|	2.1e-84	PREDICTED: uncharacterized protein LOC100262769 [Vitis vinifera]
								CL7016.Contig1_All	20.9335	17.0492	-0.296109	0.0010002	0.00148724	gi|460373382|ref|XP_004232499.1|	6.73e-81	PREDICTED: uncharacterized protein LOC101262473 [Solanum lycopersicum]
								CL7363.Contig4_All	1.7876	10.2432	2.51857	9.408e-66	9.20127e-65	gi|470141340|ref|XP_004306392.1|	8.57e-106	PREDICTED: uncharacterized protein LOC101309189 [Fragaria vesca subsp. vesca]
								CL7534.Contig2_All	0.0777	0.331	2.09084	0.0515002	0.0634869	gi|357116350|ref|XP_003559945.1|	3.11e-13	PREDICTED: RING-H2 finger protein ATL80-like [Brachypodium distachyon]
								CL7629.Contig3_All	3.7549	23.9235	2.67158	2.02242e-185	5.52584e-184	gi|449438897|ref|XP_004137224.1|	0	PREDICTED: probable rhamnose biosynthetic enzyme 1-like [Cucumis sativus]
								CL7778.Contig3_All	6.661	23.095	1.79377	3.15336e-75	3.4567e-74	gi|147862940|emb|CAN83206.1|	0	hypothetical protein VITISV_019937 [Vitis vinifera]
								CL8175.Contig1_All	0.3991	1.4528	1.86401	1.91708e-05	3.45289e-05	gi|242090507|ref|XP_002441086.1|	7.51e-09	hypothetical protein SORBIDRAFT_09g020125 [Sorghum bicolor]
								CL8175.Contig2_All	0.1406	1.1236	2.99846	1.435e-06	2.91173e-06	gi|38346102|emb|CAE01963.2|	1.11e-06	OSJNBa0085H03.4 [Oryza sativa Japonica Group]
								CL8349.Contig4_All	0.0683	0.4003	2.55112	0.00927132	0.0123127	gi|470147250|ref|XP_004309228.1|	1.45e-142	PREDICTED: uncharacterized protein MJ1365-like [Fragaria vesca subsp. vesca]
								CL8620.Contig2_All	301.382	263.986	-0.19113	3.73304e-20	1.55722e-19	gi|358008884|gb|AET99101.1|	1.65e-74	dehydration-responsive element-binding protein DREB4 [Solanum tuberosum]
								CL8702.Contig3_All	4.2984	14.7244	1.77634	8.03002e-81	9.36572e-80	gi|460383452|ref|XP_004237437.1|	0	PREDICTED: uncharacterized protein sll1770-like [Solanum lycopersicum]
								CL9311.Contig2_All	76.6982	94.1331	0.295509	6.12884e-16	2.17818e-15	gi|225428408|ref|XP_002283712.1|	0	PREDICTED: diaminopimelate decarboxylase 2, chloroplastic isoform 1 [Vitis vinifera]
								CL9493.Contig2_All	1.3785	2.6437	0.939459	0.00361774	0.00502694	gi|357481963|ref|XP_003611267.1|	3.42e-108	Thylakoid lumenal protein [Medicago truncatula]
								CL9755.Contig2_All	1.763	2.8971	0.716577	0.00268648	0.00382226	gi|225464720|ref|XP_002263190.1|	0	PREDICTED: coproporphyrinogen-III oxidase, chloroplastic-like [Vitis vinifera]
								CL9813.Contig3_All	0.6972	15.1044	4.43725	4.99788e-46	3.71303e-45	gi|399106778|gb|AFP20222.1|	7.67e-72	MAP kinase [Nicotiana tabacum]
								CL10860.Contig2_All						no hit found
								CL11394.Contig2_All	3.5033	25.3193	2.85345	1.43154e-95	1.93367e-94	gi|225445286|ref|XP_002281208.1|	1.22e-85	PREDICTED: uncharacterized protein LOC100245606 isoform 1 [Vitis vinifera]
								CL11622.Contig3_All	0.1389	3.3298	4.58332	2.01804e-12	6.13695e-12	gi|460371853|ref|XP_004231749.1|	5.13e-33	PREDICTED: uncharacterized protein LOC101259596 [Solanum lycopersicum]
								CL12115.Contig1_All	1.1488	8.9673	2.96455	3.79376e-60	3.45914e-59	gi|462415434|gb|EMJ20171.1|	0	hypothetical protein PRUPE_ppa003851mg [Prunus persica]
								CL12115.Contig2_All	2.6229	7.7246	1.5583	3.10914e-24	1.4642e-23	gi|462415434|gb|EMJ20171.1|	0	hypothetical protein PRUPE_ppa003851mg [Prunus persica]
								CL12255.Contig3_All	3201.42	39.6653	-6.33469	0	0	gi|327533498|gb|AEA92686.1|	0	3-hydroxy-3-methylglutaryl coenzyme A [Taraxacum kok-saghyz]
								Unigene1046_All	10.7147	23.6019	1.13931	2.65364e-10	7.14679e-10	gi|460391896|ref|XP_004241554.1|	5.81e-14	PREDICTED: serine/threonine-protein kinase AtPK2/AtPK19-like [Solanum lycopersicum]
								Unigene1346_All	0.046	5.4888	6.89871	2.99976e-34	1.79695e-33	gi|255537161|ref|XP_002509647.1|	3.3e-111	Tellurite resistance protein tehA, putative [Ricinus communis]
								Unigene2367_All	0.0362	0.7332	4.34015	1.37096e-19	5.6069e-19	gi|359481576|ref|XP_002278416.2|	0	PREDICTED: transcription elongation factor SPT6-like [Vitis vinifera]
								Unigene2368_All	0	0.1671	7.38457	4.84922e-07	1.03163e-06	gi|359481576|ref|XP_002278416.2|	0	PREDICTED: transcription elongation factor SPT6-like [Vitis vinifera]
								Unigene2573_All	1.7888	18.7104	3.38678	3.75184e-139	7.45398e-138	gi|255538200|ref|XP_002510165.1|	0	skip-2, putative [Ricinus communis]
								Unigene2625_All	0.4074	2.92	2.84145	9.19094e-14	2.97917e-13	gi|186478113|ref|NP_171901.3|	4.51e-10	histone-lysine N-methyltransferase SUVR1 [Arabidopsis thaliana]
								Unigene2708_All	6.9402	70.2476	3.3394	0	0	gi|470117837|ref|XP_004295054.1|	6.03e-63	PREDICTED: uncharacterized protein LOC101299846 isoform 1 [Fragaria vesca subsp. vesca]
								Unigene3963_All	0	1.7598	10.7812	0.00292332	0.0041276	no hit found
								Unigene4087_All	129.195	108.632	-0.250096	2.87322e-17	1.07734e-16	gi|407947988|gb|AFU52649.1|	3.05e-155	beta-1,3-glucanase 14 [Solanum tuberosum]
								Unigene4509_All	0.8636	4.9075	2.50655	5.8861e-06	1.12229e-05	no hit found
								Unigene4714_All	0.0452	0.229	2.34095	0.000907028	0.00135152	gi|460405667|ref|XP_004248297.1|	0	PREDICTED: peroxisome biogenesis protein 5-like [Solanum lycopersicum]
								Unigene4732_All	0.3716	2.1035	2.50097	4.12474e-26	2.0429e-25	gi|225441573|ref|XP_002281426.1|	0	PREDICTED: eukaryotic translation initiation factor 3 subunit C-like [Vitis vinifera]
								Unigene4875_All	2.4157	14.4569	2.58125	1.76934e-91	2.29435e-90	gi|225450464|ref|XP_002280159.1|	0	PREDICTED: probable receptor-like protein kinase At2g42960 [Vitis vinifera]
								Unigene5039_All	5.4731	3.6892	-0.56905	0.014413	0.0187439	gi|357447461|ref|XP_003594006.1|	8.67e-85	Tubby-like F-box protein [Medicago truncatula]
								Unigene6140_All	0	2.5396	11.3104	3.76508e-05	6.59488e-05	no hit found
								Unigene7133_All	0.1908	0.2032	0.0908392	0.914348	0.922589	no hit found
								Unigene7797_All	1.2012	11.2516	3.22758	4.2574e-121	7.33448e-120	gi|225446635|ref|XP_002281104.1|	0	PREDICTED: uncharacterized protein LOC100262654 isoform 1 [Vitis vinifera]
								Unigene7863_All	9.0922	39.7156	2.127	4.02968e-186	1.1078e-184	gi|462400694|gb|EMJ06251.1|	0	hypothetical protein PRUPE_ppa004296mg [Prunus persica]
								Unigene8124_All	0.765	10.0723	3.71879	1.51145e-38	9.86412e-38	gi|449519641|ref|XP_004166843.1|	1.61e-17	PREDICTED: uncharacterized protein LOC101226094 [Cucumis sativus]
								Unigene8256_All	4.6033	23.7684	2.3683	2.84038e-61	2.63043e-60	gi|357487189|ref|XP_003613882.1|	2.77e-90	Multiple myeloma tumor-associated protein-like protein [Medicago truncatula]
								Unigene9118_All	0.3083	14.0151	5.5065	2.42362e-36	1.51978e-35	gi|297740636|emb|CBI30818.3|	4.2e-20	unnamed protein product [Vitis vinifera]
								Unigene10642_All	7.3999	197.875	4.74094	0	0	gi|359490749|ref|XP_003634154.1|	1.81e-99	PREDICTED: 30S ribosomal protein 1, chloroplastic-like [Vitis vinifera]
								Unigene11684_All	2.5349	5.7875	1.19101	0.00128659	0.00190012	no hit found
								Unigene11694_All	0.9919	30.6484	4.94947	2.96498e-69	3.03305e-68	gi|357439857|ref|XP_003590206.1|	2.33e-07	hypothetical protein MTR_1g045930 [Medicago truncatula]
								Unigene11818_All	7.5859	15.5174	1.03249	6.73874e-28	3.49701e-27	gi|255555981|ref|XP_002519025.1|	0	Splicing factor 3B subunit, putative [Ricinus communis]
								Unigene12034_All	3.1667	37.8034	3.57746	2.79046e-217	9.13308e-216	gi|449437482|ref|XP_004136521.1|	3.53e-88	PREDICTED: 33 kDa ribonucleoprotein, chloroplastic-like [Cucumis sativus]
								Unigene12363_All	107.503	70.6862	-0.604879	1.40433e-25	6.85487e-25	gi|338227614|gb|AEI90836.1|	1.62e-61	RBX1 [Hevea brasiliensis]
								Unigene12951_All	6.5	19.9235	1.61596	3.92904e-49	3.0723e-48	gi|297739968|emb|CBI30150.3|	1.47e-39	unnamed protein product [Vitis vinifera]
								Unigene13811_All	0.4765	9.9007	4.37698	3.5451e-20	1.47944e-19	gi|224113265|ref|XP_002332611.1|	1.28e-21	predicted protein [Populus trichocarpa]
								Unigene14039_All	5.6348	2.1965	-1.35916	0.00108573	0.00161358	gi|118482660|gb|ABK93249.1|	2.83e-24	unknown [Populus trichocarpa]
								Unigene14282_All	229.995	70.3562	-1.70885	0	0	gi|470135463|ref|XP_004303534.1|	5.75e-121	PREDICTED: uncharacterized protein LOC101297359 [Fragaria vesca subsp. vesca]
								Unigene14603_All	2.3174	7.8329	1.75704	6.27662e-10	1.65466e-09	gi|460368585|ref|XP_004230146.1|	5.61e-21	PREDICTED: probable translation initiation factor eIF-2B subunit epsilon-like [Solanum lycopersicum]
								Unigene15345_All	0.4153	10.3362	4.63741	2.439e-83	2.92229e-82	gi|147810954|emb|CAN72229.1|	5.2e-70	hypothetical protein VITISV_024734 [Vitis vinifera]
								Unigene16598_All	73.6436	59.1756	-0.315558	1.59403e-05	2.92953e-05	gi|449442381|ref|XP_004138960.1|	2.12e-25	PREDICTED: uncharacterized protein LOC101214231 [Cucumis sativus]
								Unigene16716_All	2.6915	7.4424	1.46736	5.5434e-17	2.05242e-16	gi|296088173|emb|CBI35665.3|	6.3e-83	unnamed protein product [Vitis vinifera]
								Unigene17030_All	2.5697	14.1571	2.46185	1.23549e-31	6.98263e-31	gi|225441953|ref|XP_002263152.1|	5.85e-63	PREDICTED: protein STRUBBELIG-RECEPTOR FAMILY 6-like isoform 2 [Vitis vinifera]
								Unigene17050_All	0.8237	43.4251	5.72027	0	0	gi|297807951|ref|XP_002871859.1|	1.4e-62	hypothetical protein ARALYDRAFT_488793 [Arabidopsis lyrata subsp. lyrata]
								Unigene19031_All	21.5484	38.5565	0.839393	4.24944e-47	3.21766e-46	gi|225448843|ref|XP_002282535.1|	0	PREDICTED: beta-hexosaminidase subunit B2 [Vitis vinifera]
								Unigene19329_All	6.0978	32.2597	2.40337	2.41254e-257	9.66266e-256	gi|359493041|ref|XP_002267014.2|	0	PREDICTED: uncharacterized protein LOC100242745 [Vitis vinifera]
								Unigene19351_All	8.6689	19.043	1.13534	2.29104e-25	1.11203e-24	gi|225436055|ref|XP_002276040.1|	9.63e-88	PREDICTED: uncharacterized protein LOC100263294 [Vitis vinifera]
								Unigene19951_All	1.2494	12.1783	3.28501	5.16662e-49	4.03178e-48	gi|300175007|emb|CBK20318.2|	4.87e-06	unnamed protein product [Blastocystis hominis]
								Unigene19968_All	12.8258	37.0053	1.52868	1.56642e-47	1.19452e-46	gi|333696835|gb|AEF79998.1|	1.29e-117	PHD finger family protein [Corylus heterophylla]
								Unigene20007_All	7.9864	20.5221	1.36156	2.68984e-22	1.1973e-21	gi|460395790|ref|XP_004243464.1|	2.03e-64	PREDICTED: transmembrane protein 97-like [Solanum lycopersicum]
								Unigene20082_All	0.8313	14.7034	4.14464	1.39111e-136	2.70759e-135	gi|225461679|ref|XP_002283164.1|	0	PREDICTED: uncharacterized protein LOC100248749 [Vitis vinifera]
								Unigene21150_All	0.7004	6.3967	3.19108	1.27905e-12	3.91543e-12	gi|238479678|ref|NP_001154594.1|	3.6e-09	protein dehydration-INDUCED 19-4 [Arabidopsis thaliana]
								Unigene21222_All	0.3399	0.6743	0.98828	0.00240402	0.00343168	gi|166245160|dbj|BAG06272.1|	0	cellulose synthase Z632 [Zinnia elegans]
								Unigene21625_All	9.756	103.573	3.40821	0	0	gi|460412705|ref|XP_004251738.1|	2.6e-43	PREDICTED: uncharacterized protein LOC101263976 [Solanum lycopersicum]
								Unigene21658_All	0.7688	9.3995	3.6119	2.17198e-188	6.06013e-187	gi|297743976|emb|CBI36946.3|	0	unnamed protein product [Vitis vinifera]
								Unigene22168_All	2.7256	5.9155	1.11793	0.0007048	0.0010593	gi|23307803|gb|AAN17830.1|	2.21e-16	Myb-like protein P [Saussurea medusa]
								Unigene23311_All	1.22	6.6293	2.44198	1.44305e-08	3.44249e-08	gi|226235305|dbj|BAH47608.1|	1.52e-38	auxin:hydrogen symporter/transporter [Zinnia violacea]
								Unigene23634_All	7.1391	4.7953	-0.574121	0.0168976	0.0217641	gi|460394727|ref|XP_004242946.1|	2.48e-46	PREDICTED: pollen-specific protein SF21-like [Solanum lycopersicum]
								Unigene23759_All	7.9503	1.1049	-2.84709	2.09234e-08	4.96724e-08	gi|283488505|gb|ADB24774.1|	3.04e-15	rhamnose synthase [Gossypium hirsutum]
								Unigene23840_All	1.816	0.2419	-2.90828	0.027712	0.0348842	no hit found
								Unigene24678_All	9.7011	3.1534	-1.62124	1.89625e-10	5.13954e-10	gi|110227022|gb|ABG56530.1|	1.07e-37	isopenteyl diphosphate isomerase [Artemisia annua]
								Unigene25436_All	3.3224	5.6639	0.76957	0.103726	0.123335	no hit found
								Unigene26669_All	0.4421	3.1091	2.81405	9.41196e-07	1.95088e-06	gi|55167955|gb|AAV43824.1|	3.1e-06	hypothetical protein [Oryza sativa Japonica Group]
								Unigene26777_All	0.1429	11.4179	6.32015	3.5138e-66	3.45213e-65	gi|470103030|ref|XP_004287949.1|	4.66e-115	PREDICTED: probable beta-1,3-galactosyltransferase 2-like [Fragaria vesca subsp. vesca]
								Unigene30123_All						no hit found
								Unigene32939_All	0	0.4264	8.73606	0.053204	0.0653458	gi|356501354|ref|XP_003519490.1|	6.2e-06	PREDICTED: uncharacterized protein LOC100792637 [Glycine max]
								Unigene33010_All						gi|225464240|ref|XP_002267372.1|	1.83e-40	PREDICTED: uncharacterized protein At4g13200, chloroplastic [Vitis vinifera]
								Unigene33180_All						no hit found
								Unigene33249_All						no hit found
								Unigene33600_All						no hit found
								Unigene33901_All						no hit found
								Unigene34632_All						gi|7489001|pir||S14983	1.93e-07	extensin class I (clone w10-1 L) - tomato (fragment)
								Unigene38917_All	0.5668	3.1202	2.46073	1.03441e-05	1.92015e-05	no hit found
								Unigene40314_All	0.8036	7.5158	3.22538	2.3051e-16	8.33415e-16	no hit found
								Unigene45009_All	0.3073	0.4911	0.676369	0.629056	0.64631	no hit found
								Unigene49414_All	0	3.4466	11.751	1.00159e-06	2.04932e-06	no hit found
miR5238	12152212	8988274	1.2343	10.9031	3.14297	1.96e-22	1	Unigene28876_All	0.2757	0.2203	-0.32363	0.79692	0.809426	no hit found
miR2660	12152212	8988274	0.1646	1.4463	3.13533	0.000551818	2	CL1493.Contig1_All	1.73	4.9536	1.51771	0.000152752	0.000252838	gi|297821601|ref|XP_002878683.1|	6.61e-66	nicotinate phosphoribosyltransferase family protein [Arabidopsis lyrata subsp. lyrata]
								CL1493.Contig4_All	1.5269	11.2924	2.88667	2.31774e-81	2.71826e-80	gi|462400107|gb|EMJ05775.1|	0	hypothetical protein PRUPE_ppa003633mg [Prunus persica]
miR7979	12152212	8988274	3.127	27.1465	3.11792	3.41e-53	0	no target found
miR1536	12152212	8988274	0.1646	1.3351	3.01991	0.00114357	0	no target found
miR415	12152212	8988274	6.0894	48.1739	2.98388	4.43e-89	2	CL1544.Contig4_All	1.0351	1.1319	0.128976	0.69359	0.708665	gi|460392595|ref|XP_004241901.1|	4.48e-147	PREDICTED: F-box/kelch-repeat protein At1g51550-like [Solanum lycopersicum]
								Unigene10352_All	5.2022	3.5797	-0.539283	0.104655	0.124424	no hit found
miR5253	12152212	8988274	2.7978	22.0287	2.97702	1.54e-41	8	CL3347.Contig6_All	146.258	68.9474	-1.08495	1.48887e-126	2.68584e-125	gi|460388366|ref|XP_004239838.1|	9.02e-103	PREDICTED: ras-related protein RABD2a-like [Solanum lycopersicum]
								CL5072.Contig2_All	0.0501	0.2137	2.0927	0.0515002	0.0635074	gi|225447336|ref|XP_002274263.1|	8.86e-96	PREDICTED: zinc finger CCCH domain-containing protein 13 [Vitis vinifera]
								CL7336.Contig1_All	5.0482	0.5172	-3.28697	1.5655e-10	4.28966e-10	gi|449464204|ref|XP_004149819.1|	6.25e-76	PREDICTED: ABC transporter G family member 16-like [Cucumis sativus]
								CL10889.Contig1_All	3.6772	19.4499	2.40308	2.25088e-135	4.33688e-134	gi|460391547|ref|XP_004241382.1|	0	PREDICTED: uncharacterized protein LOC101244382 [Solanum lycopersicum]
								Unigene5513_All	0.9943	19.4224	4.2879	9.55076e-41	6.49187e-40	no hit found
								Unigene7333_All	4.4695	25.4208	2.50782	6.50422e-109	9.98921e-108	gi|460396970|ref|XP_004244042.1|	6.44e-104	PREDICTED: uncharacterized protein LOC101250613 [Solanum lycopersicum]
								Unigene10045_All	1.1024	21.1413	4.26134	1.16451e-99	1.63222e-98	gi|11231063|dbj|BAB18170.1|	7.75e-54	homeobox-leucine zipper protein [Zinnia elegans]
								Unigene39066_All	0.174	14.7837	6.40878	1.01074e-93	1.34227e-92	no hit found
miR780	12152212	8988274	0.6583	5.1178	2.95871	1.15e-10	1	CL5534.Contig1_All	11.2475	9.1741	-0.293966	4.5913e-05	7.95163e-05	gi|460366044|ref|XP_004228903.1|	0	PREDICTED: photosystem II CP47 chlorophyll apoprotein-like [Solanum lycopersicum]
miR6262	12152212	8988274	0.9052	7.0091	2.95292	4.28e-14	3	CL9250.Contig1_All	0.148	3.5018	4.56443	6.66992e-29	3.53804e-28	gi|385296173|dbj|BAM14051.1|	3.8e-12	DELLA 1 sprice variant [Lactuca sativa]
								Unigene11829_All	3.5492	4.3607	0.297066	0.112075	0.130551	gi|350535739|ref|NP_001234722.1|	9.86e-44	LeTIR [Solanum lycopersicum]
								Unigene18093_All	0	1.8377	10.8437	0.00033176	0.00051806	no hit found
miR8017	12152212	8988274	0.1646	1.2238	2.89433	0.00234979	0	no target found
miR6195	12152212	8988274	0.7406	5.4515	2.87989	5.29e-11	1	CL371.Contig2_All	1.589	5.442	1.77602	7.23136e-10	1.88637e-09	no hit found
miR3946	12152212	8988274	0.2469	1.7801	2.84996	0.000237911	4	CL1682.Contig2_All	0.3717	0	-8.53799	0.0730522	0.0877172	no hit found
								CL7275.Contig1_All						no hit found
								CL9881.Contig1_All	0.1533	0.9255	2.59388	0.000907012	0.00135303	gi|359480528|ref|XP_002270448.2|	1.02e-36	PREDICTED: transcription factor bHLH25-like [Vitis vinifera]
								Unigene19600_All	2.2422	43.685	4.28415	2.19666e-275	9.555e-274	gi|460378397|ref|XP_004234959.1|	3.64e-103	PREDICTED: protein BOBBER 1-like [Solanum lycopersicum]
miR7520	12152212	8988274	0.8229	5.7853	2.8136	2.4e-11	28	CL1423.Contig1_All	0	1.5682	10.6149	7.77662e-05	0.00013267	no hit found
								CL1423.Contig2_All	0.1116	1.9018	4.09096	8.62198e-05	0.000144991	no hit found
								CL4179.Contig1_All	1760.76	383.593	-2.19855	0	0	gi|1050916|emb|CAA63338.1|	2.21e-78	unnamed protein product [Helianthus annuus]
								CL4179.Contig2_All	588.353	170.556	-1.78643	0	0	gi|1050916|emb|CAA63338.1|	1.75e-72	unnamed protein product [Helianthus annuus]
								CL4811.Contig2_All	0.4393	4.4134	3.32861	3.02752e-14	1.0027e-13	no hit found
								CL5301.Contig1_All	3.1901	12.3597	1.95397	2.92112e-14	9.67895e-14	gi|332071134|gb|AED99885.1|	8.23e-15	glycosyltransferase [Panax notoginseng]
								CL5823.Contig3_All	0	5.7329	12.485	1.28999e-08	3.09573e-08	no hit found
								CL5854.Contig2_All	3.3246	18.6581	2.48855	3.28386e-89	4.17014e-88	gi|460367489|ref|XP_004229606.1|	3.51e-61	PREDICTED: transcription factor bHLH130-like [Solanum lycopersicum]
								CL6410.Contig1_All	6.836	6.9367	0.0210971	0.90685	0.915678	no hit found
								CL6970.Contig2_All	3.7247	14.7167	1.98226	4.09238e-11	1.15523e-10	gi|356547118|ref|XP_003541964.1|	5.19e-23	PREDICTED: F-box protein At2g27310-like [Glycine max]
								CL7989.Contig1_All	0.8828	9.9934	3.50082	4.12068e-36	2.57111e-35	gi|357483963|ref|XP_003612268.1|	4.56e-65	Dual specificity protein kinase pyk2 [Medicago truncatula]
								CL8946.Contig4_All	0.518	0.5095	-0.02387	0.974228	0.975101	gi|1717950|sp|P51132.1|UCRI2_TOBAC	1.77e-122	RecName: Full=Cytochrome b-c1 complex subunit Rieske-2, mitochondrial; AltName: Full=Complex III subunit 5-2; AltName: Full=Rieske iron-sulfur protein 2; Short=RISP2; AltName: Full=Ubiquinol-cytochrome c reductase iron-sulfur subunit 2; Flags: Precursor
								CL12380.Contig1_All	1.0196	23.7189	4.53996	3.21062e-66	3.15504e-65	no hit found
								CL12380.Contig2_All	0	0.206	7.6865	0.226976	0.258204	no hit found
								CL12653.Contig1_All	8516.72	1029.18	-3.0488	0	0	gi|357471509|ref|XP_003606039.1|	0	Photosystem II CP43 chlorophyll apoprotein [Medicago truncatula]
								CL12653.Contig2_All	0.0927	0.5361	2.53186	1.34077e-12	4.09455e-12	gi|281190719|ref|YP_003330956.1|	0	ATP synthase CF1 alpha subunit [Parthenium argentatum]
								Unigene490_All	2.088	3.5332	0.758854	0.0152722	0.0198138	gi|449434871|ref|XP_004135219.1|	5.98e-87	PREDICTED: probable galacturonosyltransferase-like 9-like [Cucumis sativus]
[truncated: 1,508 more rows]
