# Supplementary material for: Differential microRNA Analysis of Glandular Trichomes and Young Leaves in Xanthium strumarium L. Reveals Their Putative Roles in Regulating Terpenoid Biosynthesis
Source: PLoS One. 2015 Sep 25;10(9):e0139002. doi: 10.1371/journal.pone.0139002 (PMC4583480; doi:10.1371/journal.pone.0139002)
Supplement: S7 Table — (XLSX) [file pone.0139002.s007.xlsx]

## Sheet: Conserved miRNAs
Table S7 KEGG pathway analysis of genes for differentially expressed miRNAs
A. KEGG pathway analysis of genes for differentially expressed conserved miRNAs
	KEGG Pathway	Target genes with pathway annotation (1233)	All genes of the species with pathway annotation (34067)	P value	Q value	Pathway ID	Genes
1	Circadian rhythm - plant	26 (2.11%)	311 (0.91%)	7.48913e-05	0.0139088	ko04712	Unigene2436_All;CL275.Contig2_All;CL275.Contig5_All;CL275.Contig8_All;CL7817.Contig1_All;CL7817.Contig2_All;CL10116.Contig1_All;CL10116.Contig2_All;CL1544.Contig4_All;CL10501.Contig3_All;CL4537.Contig1_All;CL8017.Contig1_All;CL8017.Contig2_All;Unigene839_All;Unigene12045_All;Unigene12099_All;CL467.Contig3_All;CL467.Contig10_All;CL467.Contig11_All;CL5854.Contig2_All;CL995.Contig5_All;CL4269.Contig…
2	Sesquiterpenoid and triterpenoid biosynthesis	14 (1.14%)	119 (0.35%)	0.00010577	0.0139088	ko00909	Unigene26139_All;Unigene26140_All;Unigene26141_All;Unigene26142_All;Unigene26143_All;Unigene26144_All;Unigene26145_All;Unigene26146_All;CL1191.Contig1_All;CL1191.Contig2_All;CL1191.Contig3_All;CL1191.Contig5_All;Unigene18850_All;CL10885.Contig2_All
3	Mineral absorption	13 (1.05%)	110 (0.32%)	0.000176216	0.0154482	ko04978	Unigene273_All;CL9.Contig9_All;CL1507.Contig1_All;CL1507.Contig2_All;Unigene1248_All;Unigene17050_All;CL1735.Contig1_All;CL1735.Contig2_All;CL1735.Contig3_All;CL1735.Contig4_All;Unigene26801_All;CL7207.Contig1_All;CL8301.Contig1_All
4	Pathways in cancer	68 (5.52%)	1250 (3.67%)	0.000603769	0.0393721	ko05200	CL7444.Contig4_All;CL205.Contig1_All;CL408.Contig2_All;CL543.Contig1_All;CL543.Contig2_All;Unigene13590_All;Unigene15049_All;CL3474.Contig2_All;CL4478.Contig2_All;CL11483.Contig2_All;CL1253.Contig1_All;CL3978.Contig2_All;CL3978.Contig3_All;CL3978.Contig4_All;CL9039.Contig1_All;CL11049.Contig2_All;Unigene1239_All;Unigene4836_All;Unigene11856_All;Unigene19199_All;Unigene21371_All;CL9813.Contig3_All…
5	Basal cell carcinoma	9 (0.73%)	68 (0.2%)	0.000748518	0.0393721	ko05217	CL543.Contig1_All;CL543.Contig2_All;CL433.Contig2_All;CL433.Contig16_All;CL433.Contig17_All;CL433.Contig18_All;CL543.Contig4_All;CL9361.Contig1_All;CL9361.Contig3_All
6	Spliceosome	57 (4.62%)	1024 (3.01%)	0.000959487	0.0420575	ko03040	CL1389.Contig3_All;Unigene5967_All;CL5140.Contig2_All;CL12837.Contig2_All;Unigene44581_All;CL11729.Contig2_All;CL3208.Contig1_All;CL3208.Contig3_All;CL3978.Contig2_All;CL3978.Contig3_All;CL3978.Contig4_All;CL6863.Contig5_All;CL7276.Contig1_All;CL7276.Contig2_All;Unigene4784_All;Unigene4786_All;Unigene4836_All;Unigene7173_All;Unigene7174_All;Unigene11921_All;Unigene15353_All;CL1201.Contig1_All;CL5…
7	Colorectal cancer	18 (1.46%)	224 (0.66%)	0.00141562	0.053187	ko05210	CL543.Contig1_All;CL543.Contig2_All;CL9813.Contig3_All;Unigene11779_All;CL433.Contig2_All;CL433.Contig16_All;CL433.Contig17_All;CL433.Contig18_All;CL543.Contig4_All;CL1615.Contig11_All;CL1615.Contig12_All;CL1615.Contig14_All;CL1615.Contig15_All;CL1615.Contig17_All;CL7752.Contig1_All;CL12406.Contig2_All;Unigene19014_All;Unigene14749_All
8	Notch signaling pathway	12 (0.97%)	131 (0.38%)	0.00292245	0.0960754	ko04330	CL7444.Contig4_All;CL914.Contig3_All;CL4314.Contig1_All;CL4314.Contig2_All;Unigene18985_All;CL241.Contig1_All;CL241.Contig3_All;CL241.Contig10_All;CL241.Contig11_All;CL241.Contig16_All;CL241.Contig23_All;CL241.Contig26_All
9	Ether lipid metabolism	40 (3.24%)	719 (2.11%)	0.00516995	0.151078	ko00565	Unigene39755_All;CL205.Contig1_All;CL408.Contig2_All;Unigene13590_All;Unigene15049_All;CL3474.Contig2_All;CL4478.Contig2_All;CL11483.Contig2_All;CL1253.Contig1_All;CL3978.Contig2_All;CL3978.Contig3_All;CL3978.Contig4_All;CL9039.Contig1_All;CL11049.Contig2_All;Unigene1239_All;Unigene4836_All;Unigene11856_All;Unigene19199_All;Unigene21371_All;Unigene16606_All;CL11181.Contig1_All;CL11181.Contig2_All…
10	Pancreatic cancer	43 (3.49%)	801 (2.35%)	0.00707363	0.186036	ko05212	CL205.Contig1_All;CL408.Contig2_All;Unigene13590_All;Unigene15049_All;CL3474.Contig2_All;CL4478.Contig2_All;CL11483.Contig2_All;CL1253.Contig1_All;CL3978.Contig2_All;CL3978.Contig3_All;CL3978.Contig4_All;CL9039.Contig1_All;CL11049.Contig2_All;Unigene1239_All;Unigene4836_All;Unigene11856_All;Unigene19199_All;Unigene21371_All;CL9813.Contig3_All;Unigene16606_All;CL11181.Contig1_All;CL11181.Contig2_A…
11	One carbon pool by folate	13 (1.05%)	169 (0.5%)	0.00873682	0.208889	ko00670	CL6232.Contig1_All;CL1493.Contig1_All;CL1493.Contig4_All;CL12592.Contig2_All;Unigene1344_All;CL121.Contig1_All;CL121.Contig2_All;CL713.Contig2_All;CL713.Contig4_All;CL2769.Contig3_All;Unigene1282_All;Unigene4781_All;Unigene26857_All
12	Basal transcription factors	13 (1.05%)	178 (0.52%)	0.0131087	0.273572	ko03022	CL2286.Contig4_All;CL2286.Contig5_All;Unigene18849_All;CL889.Contig7_All;Unigene21513_All;Unigene209_All;CL2690.Contig2_All;CL3217.Contig3_All;Unigene5964_All;Unigene13175_All;CL3488.Contig1_All;Unigene12630_All;Unigene16549_All
13	Atrazine degradation	4 (0.32%)	26 (0.08%)	0.0135225	0.273572	ko00791	CL4609.Contig1_All;CL4609.Contig4_All;CL4609.Contig5_All;CL4609.Contig6_All
14	Glutamatergic synapse	42 (3.41%)	824 (2.42%)	0.0172459	0.323976	ko04724	CL205.Contig1_All;CL408.Contig2_All;Unigene13590_All;Unigene15049_All;CL3474.Contig2_All;CL4478.Contig2_All;CL11483.Contig2_All;CL1253.Contig1_All;CL3978.Contig2_All;CL3978.Contig3_All;CL3978.Contig4_All;CL9039.Contig1_All;CL11049.Contig2_All;Unigene1239_All;Unigene4836_All;Unigene11856_All;Unigene19199_All;Unigene21371_All;CL9813.Contig3_All;Unigene16606_All;CL11181.Contig1_All;CL11181.Contig2_A…
15	Huntington's disease	35 (2.84%)	669 (1.96%)	0.0198433	0.347919	ko05016	CL7444.Contig4_All;CL14.Contig3_All;Unigene4241_All;Unigene5932_All;CL4478.Contig2_All;Unigene4745_All;Unigene21715_All;CL5637.Contig5_All;Unigene14742_All;Unigene33361_All;Unigene39155_All;CL11394.Contig2_All;CL5571.Contig1_All;Unigene44911_All;Unigene16606_All;CL11181.Contig1_All;CL11381.Contig1_All;CL11394.Contig1_All;Unigene2090_All;Unigene44914_All;Unigene16747_All;CL8946.Contig4_All;CL1071.…
16	Glycerophospholipid metabolism	50 (4.06%)	1040 (3.05%)	0.0264248	0.400946	ko00564	Unigene39755_All;CL205.Contig1_All;CL408.Contig2_All;Unigene13590_All;Unigene15049_All;CL3474.Contig2_All;CL4478.Contig2_All;CL11483.Contig2_All;CL1253.Contig1_All;CL3978.Contig2_All;CL3978.Contig3_All;CL3978.Contig4_All;CL9039.Contig1_All;CL11049.Contig2_All;Unigene1239_All;Unigene4836_All;Unigene11856_All;Unigene19199_All;Unigene21371_All;CL1520.Contig3_All;CL3052.Contig4_All;Unigene80_All;Unig…
17	Porphyrin and chlorophyll metabolism	12 (0.97%)	176 (0.52%)	0.0269248	0.400946	ko00860	CL7159.Contig1_All;CL7159.Contig2_All;CL6225.Contig2_All;Unigene12336_All;CL1507.Contig1_All;CL1507.Contig2_All;CL9755.Contig2_All;CL9016.Contig2_All;CL7207.Contig1_All;Unigene2801_All;Unigene9479_All;Unigene40381_All
18	Taurine and hypotaurine metabolism	4 (0.32%)	32 (0.09%)	0.0274412	0.400946	ko00430	CL6225.Contig2_All;Unigene12336_All;CL5133.Contig1_All;CL3887.Contig2_All
19	Fc gamma R-mediated phagocytosis	46 (3.73%)	950 (2.79%)	0.0289963	0.40137	ko04666	CL205.Contig1_All;CL408.Contig2_All;Unigene13590_All;Unigene15049_All;CL3474.Contig2_All;CL4478.Contig2_All;CL11483.Contig2_All;CL1253.Contig1_All;CL3978.Contig2_All;CL3978.Contig3_All;CL3978.Contig4_All;CL9039.Contig1_All;CL11049.Contig2_All;Unigene1239_All;Unigene4836_All;Unigene11856_All;Unigene19199_All;Unigene21371_All;CL9813.Contig3_All;Unigene1046_All;Unigene16606_All;CL11181.Contig1_All;C…
20	Plant hormone signal transduction	90 (7.3%)	2050 (6.02%)	0.0336635	0.430051	ko04075	CL12392.Contig2_All;CL532.Contig2_All;CL2286.Contig5_All;CL3752.Contig1_All;CL4064.Contig1_All;Unigene14922_All;Unigene16792_All;Unigene18993_All;CL9243.Contig1_All;CL11128.Contig1_All;CL6088.Contig2_All;CL12713.Contig2_All;CL12915.Contig1_All;CL3448.Contig1_All;Unigene4723_All;Unigene4728_All;CL9881.Contig1_All;CL1187.Contig11_All;CL3645.Contig1_All;CL12771.Contig2_All;Unigene2416_All;Unigene200…
21	Hepatitis C	14 (1.14%)	225 (0.66%)	0.0352724	0.430051	ko05160	CL543.Contig1_All;CL543.Contig2_All;CL9813.Contig3_All;Unigene18886_All;Unigene18887_All;Unigene18888_All;Unigene18889_All;CL433.Contig2_All;CL433.Contig16_All;CL433.Contig17_All;CL433.Contig18_All;CL543.Contig4_All;CL12731.Contig8_All;Unigene14749_All
22	RNA polymerase	20 (1.62%)	356 (1.04%)	0.0359739	0.430051	ko03020	Unigene5932_All;Unigene21715_All;CL5637.Contig5_All;Unigene14742_All;Unigene33361_All;Unigene39155_All;CL11394.Contig2_All;CL5571.Contig1_All;Unigene44911_All;Unigene16606_All;CL11181.Contig1_All;CL11381.Contig1_All;CL11394.Contig1_All;Unigene2090_All;Unigene44914_All;Unigene16747_All;CL1071.Contig1_All;CL5576.Contig2_All;Unigene2445_All;Unigene2447_All
23	Epstein-Barr virus infection	37 (3%)	759 (2.23%)	0.042576	0.47266	ko05169	CL12864.Contig3_All;CL12864.Contig4_All;CL12864.Contig5_All;CL12864.Contig8_All;CL7444.Contig4_All;CL543.Contig1_All;CL543.Contig2_All;CL10116.Contig1_All;CL10116.Contig2_All;Unigene5932_All;CL11222.Contig1_All;Unigene21715_All;CL5637.Contig5_All;Unigene14742_All;Unigene33361_All;Unigene39155_All;CL11394.Contig2_All;CL5571.Contig1_All;Unigene44911_All;Unigene16606_All;CL11181.Contig1_All;CL11381.…
24	Axon guidance	12 (0.97%)	190 (0.56%)	0.0443443	0.47266	ko04360	CL543.Contig1_All;CL543.Contig2_All;CL9813.Contig3_All;CL433.Contig2_All;CL433.Contig16_All;CL433.Contig17_All;CL433.Contig18_All;CL543.Contig4_All;CL7752.Contig1_All;CL12406.Contig2_All;Unigene19014_All;Unigene14749_All
25	GnRH signaling pathway	40 (3.24%)	836 (2.45%)	0.045946	0.47266	ko04912	CL205.Contig1_All;CL408.Contig2_All;Unigene13590_All;Unigene15049_All;CL3474.Contig2_All;CL4478.Contig2_All;CL11483.Contig2_All;CL1253.Contig1_All;CL3978.Contig2_All;CL3978.Contig3_All;CL3978.Contig4_All;CL9039.Contig1_All;CL11049.Contig2_All;Unigene1239_All;Unigene4836_All;Unigene11856_All;Unigene19199_All;Unigene21371_All;CL9813.Contig3_All;Unigene16606_All;CL11181.Contig1_All;CL11181.Contig2_A…
26	Endocytosis	49 (3.97%)	1058 (3.11%)	0.0478131	0.47266	ko04144	CL205.Contig1_All;CL408.Contig2_All;Unigene13590_All;Unigene15049_All;CL3474.Contig2_All;CL4478.Contig2_All;CL11483.Contig2_All;CL1253.Contig1_All;CL3978.Contig2_All;CL3978.Contig3_All;CL3978.Contig4_All;CL9039.Contig1_All;CL11049.Contig2_All;Unigene1239_All;Unigene4836_All;Unigene11856_All;Unigene19199_All;Unigene21371_All;Unigene16606_All;CL11181.Contig1_All;CL11181.Contig2_All;Unigene19979_All…
27	ErbB signaling pathway	11 (0.89%)	173 (0.51%)	0.0505958	0.47266	ko04012	CL543.Contig1_All;CL543.Contig2_All;CL9813.Contig3_All;Unigene1046_All;CL433.Contig2_All;CL433.Contig16_All;CL433.Contig17_All;CL433.Contig18_All;CL543.Contig4_All;CL2290.Contig4_All;Unigene14749_All
28	RNA transport	55 (4.46%)	1212 (3.56%)	0.0515338	0.47266	ko03013	CL12899.Contig1_All;CL12899.Contig4_All;CL12899.Contig8_All;Unigene2356_All;Unigene4730_All;Unigene21664_All;Unigene2429_All;CL7817.Contig1_All;CL7817.Contig2_All;Unigene21882_All;CL2595.Contig2_All;CL2467.Contig1_All;CL1187.Contig11_All;CL6863.Contig4_All;CL6863.Contig5_All;Unigene4786_All;Unigene14125_All;Unigene15260_All;CL889.Contig1_All;CL889.Contig7_All;CL889.Contig12_All;CL5046.Contig2_All…
29	B cell receptor signaling pathway	12 (0.97%)	195 (0.57%)	0.0521184	0.47266	ko04662	CL543.Contig1_All;CL543.Contig2_All;CL9813.Contig3_All;CL433.Contig2_All;CL433.Contig16_All;CL433.Contig17_All;CL433.Contig18_All;CL543.Contig4_All;CL7752.Contig1_All;CL12406.Contig2_All;Unigene19014_All;Unigene14749_All
30	Epithelial cell signaling in Helicobacter pylori infection	6 (0.49%)	79 (0.23%)	0.0665689	0.583588	ko05120	CL8882.Contig1_All;CL8882.Contig3_All;CL7752.Contig1_All;CL12406.Contig2_All;Unigene14236_All;Unigene19014_All
31	Dioxin degradation	1 (0.08%)	2 (0.01%)	0.0710778	0.603015	ko00621	Unigene1282_All
32	Retinol metabolism	5 (0.41%)	62 (0.18%)	0.0735164	0.604213	ko00830	Unigene14326_All;Unigene12247_All;CL2769.Contig3_All;CL9900.Contig2_All;Unigene4781_All
33	Nitrogen metabolism	13 (1.05%)	231 (0.68%)	0.0782283	0.607907	ko00910	CL6177.Contig2_All;Unigene22128_All;CL1132.Contig4_All;CL9678.Contig1_All;CL5130.Contig2_All;CL8946.Contig4_All;CL1132.Contig3_All;CL1132.Contig8_All;CL2769.Contig3_All;CL3150.Contig2_All;CL3150.Contig5_All;Unigene4781_All;CL1132.Contig9_All
34	Folate biosynthesis	9 (0.73%)	144 (0.42%)	0.0785888	0.607907	ko00790	CL1835.Contig1_All;CL1835.Contig3_All;CL1835.Contig4_All;CL1493.Contig1_All;CL1493.Contig4_All;CL6032.Contig2_All;CL6991.Contig2_All;CL3150.Contig2_All;CL3150.Contig5_All
35	Chemokine signaling pathway	12 (0.97%)	211 (0.62%)	0.0830001	0.623687	ko04062	CL543.Contig1_All;CL543.Contig2_All;CL9813.Contig3_All;CL433.Contig2_All;CL433.Contig16_All;CL433.Contig17_All;CL433.Contig18_All;CL543.Contig4_All;CL7752.Contig1_All;CL12406.Contig2_All;Unigene19014_All;Unigene14749_All
36	HTLV-I infection	39 (3.16%)	860 (2.52%)	0.0895224	0.641123	ko05166	CL7444.Contig4_All;CL543.Contig1_All;CL543.Contig2_All;CL5307.Contig2_All;Unigene20353_All;Unigene28975_All;Unigene1861_All;Unigene43067_All;CL914.Contig3_All;CL4314.Contig1_All;CL4314.Contig2_All;CL7291.Contig1_All;CL7291.Contig2_All;Unigene5857_All;Unigene18985_All;CL433.Contig2_All;CL433.Contig16_All;CL433.Contig17_All;CL433.Contig18_All;CL121.Contig1_All;CL121.Contig2_All;CL733.Contig1_All;CL…
37	Diterpenoid biosynthesis	7 (0.57%)	106 (0.31%)	0.0901961	0.641123	ko00904	CL5257.Contig2_All;Unigene22477_All;CL5429.Contig1_All;CL5429.Contig7_All;CL5429.Contig8_All;CL5856.Contig1_All;CL2999.Contig1_All
38	Riboflavin metabolism	6 (0.49%)	88 (0.26%)	0.0996344	0.689575	ko00740	Unigene9626_All;Unigene39755_All;Unigene5005_All;CL3880.Contig6_All;Unigene19218_All;Unigene36005_All
39	Pancreatic secretion	5 (0.41%)	74 (0.22%)	0.130036	0.841301	ko04972	CL1944.Contig1_All;CL1944.Contig2_All;CL7752.Contig1_All;CL12406.Contig2_All;Unigene19014_All
40	Lysine biosynthesis	5 (0.41%)	74 (0.22%)	0.130036	0.841301	ko00300	CL9311.Contig2_All;CL5013.Contig1_All;CL9016.Contig2_All;CL11626.Contig1_All;CL11626.Contig2_All
41	Cell cycle - Caulobacter	4 (0.32%)	54 (0.16%)	0.131153	0.841301	ko04112	CL6305.Contig2_All;CL9877.Contig3_All;CL6610.Contig2_All;CL10209.Contig2_All
42	Herpes simplex infection	22 (1.78%)	475 (1.39%)	0.143816	0.900561	ko05168	CL7444.Contig4_All;CL10116.Contig1_All;CL10116.Contig2_All;Unigene5932_All;Unigene21715_All;Unigene4784_All;Unigene7173_All;Unigene7174_All;Unigene11921_All;CL11394.Contig2_All;CL5571.Contig1_All;Unigene16606_All;CL11181.Contig1_All;CL11394.Contig1_All;CL12440.Contig2_All;Unigene16747_All;CL1071.Contig1_All;CL5576.Contig2_All;Unigene2445_All;Unigene2447_All;Unigene12630_All;Unigene14087_All
43	Endometrial cancer	9 (0.73%)	166 (0.49%)	0.149255	0.912883	ko05213	CL543.Contig1_All;CL543.Contig2_All;CL9813.Contig3_All;CL433.Contig2_All;CL433.Contig16_All;CL433.Contig17_All;CL433.Contig18_All;CL543.Contig4_All;Unigene14749_All
44	Synaptic vesicle cycle	12 (0.97%)	238 (0.7%)	0.156573	0.935879	ko04721	CL8882.Contig1_All;CL8882.Contig3_All;CL352.Contig2_All;CL158.Contig1_All;CL1305.Contig1_All;CL1736.Contig2_All;CL8628.Contig7_All;Unigene14236_All;CL576.Contig6_All;CL576.Contig7_All;CL576.Contig9_All;CL576.Contig11_All
45	Regulation of autophagy	10 (0.81%)	193 (0.57%)	0.163647	0.93899	ko04140	Unigene268_All;Unigene24660_All;Unigene3111_All;CL9970.Contig1_All;CL11473.Contig3_All;CL12634.Contig4_All;CL12634.Contig7_All;Unigene9711_All;Unigene19139_All;CL1603.Contig1_All
46	T cell receptor signaling pathway	9 (0.73%)	170 (0.5%)	0.164707	0.93899	ko04660	CL543.Contig1_All;CL543.Contig2_All;CL9813.Contig3_All;CL433.Contig2_All;CL433.Contig16_All;CL433.Contig17_All;CL433.Contig18_All;CL543.Contig4_All;Unigene14749_All
47	Sulfur metabolism	8 (0.65%)	148 (0.43%)	0.169111	0.93899	ko00920	CL4807.Contig1_All;CL6177.Contig2_All;CL5113.Contig1_All;CL5113.Contig3_All;CL5113.Contig4_All;CL6980.Contig2_All;CL12545.Contig3_All;Unigene38947_All
48	Glycine, serine and threonine metabolism	17 (1.38%)	364 (1.07%)	0.17222	0.93899	ko00260	CL4807.Contig1_All;CL6463.Contig1_All;CL5113.Contig1_All;CL5113.Contig3_All;CL5113.Contig4_All;Unigene43067_All;CL713.Contig2_All;CL713.Contig4_All;CL2769.Contig3_All;CL2812.Contig2_All;CL6980.Contig2_All;Unigene4781_All;Unigene9479_All;Unigene46910_All;CL11308.Contig2_All;CL11308.Contig3_All;Unigene45013_All
49	Chloroalkane and chloroalkene degradation	10 (0.81%)	197 (0.58%)	0.178697	0.93899	ko00625	CL4609.Contig1_All;CL4609.Contig4_All;CL4609.Contig5_All;CL4609.Contig6_All;Unigene14326_All;Unigene12247_All;CL2769.Contig3_All;Unigene1282_All;Unigene4781_All;Unigene9479_All
50	Circadian rhythm - fly	7 (0.57%)	128 (0.38%)	0.182562	0.93899	ko04711	CL543.Contig1_All;CL543.Contig2_All;CL433.Contig2_All;CL433.Contig16_All;CL433.Contig17_All;CL433.Contig18_All;CL543.Contig4_All
51	mRNA surveillance pathway	30 (2.43%)	696 (2.04%)	0.186436	0.93899	ko03015	CL12899.Contig1_All;CL12899.Contig4_All;CL12899.Contig8_All;Unigene2356_All;CL5140.Contig2_All;Unigene4730_All;CL9411.Contig1_All;CL9411.Contig4_All;CL6863.Contig4_All;CL6863.Contig5_All;CL8164.Contig2_All;Unigene4786_All;Unigene14125_All;Unigene19351_All;Unigene18886_All;Unigene18887_All;Unigene18888_All;Unigene18889_All;CL809.Contig2_All;CL602.Contig6_All;CL840.Contig3_All;CL3465.Contig4_All;CL…
52	Styrene degradation	2 (0.16%)	22 (0.06%)	0.188421	0.93899	ko00643	CL2476.Contig1_All;CL2476.Contig2_All
53	Fatty acid biosynthesis	9 (0.73%)	176 (0.52%)	0.189226	0.93899	ko00061	CL1480.Contig4_All;Unigene18915_All;CL2545.Contig3_All;CL3056.Contig2_All;CL3056.Contig3_All;CL713.Contig2_All;CL713.Contig4_All;Unigene14757_All;Unigene18914_All
54	Tight junction	13 (1.05%)	274 (0.8%)	0.196227	0.955696	ko04530	CL10116.Contig1_All;CL10116.Contig2_All;CL8753.Contig1_All;Unigene18886_All;Unigene18887_All;Unigene18888_All;Unigene18889_All;CL12760.Contig1_All;CL12760.Contig3_All;CL12731.Contig8_All;CL12760.Contig2_All;CL12760.Contig4_All;Unigene8548_All
55	Methane metabolism	14 (1.14%)	300 (0.88%)	0.201267	0.962421	ko00680	CL6225.Contig2_All;Unigene12336_All;Unigene14326_All;CL799.Contig1_All;Unigene12247_All;Unigene21777_All;CL713.Contig2_All;CL713.Contig4_All;CL917.Contig7_All;Unigene9479_All;Unigene10558_All;Unigene10559_All;Unigene23571_All;Unigene23572_All
56	NOD-like receptor signaling pathway	6 (0.49%)	110 (0.32%)	0.208716	0.980221	ko04621	CL8496.Contig2_All;CL9813.Contig3_All;CL1336.Contig6_All;CL1336.Contig8_All;CL3010.Contig1_All;Unigene14749_All
57	Prostate cancer	15 (1.22%)	331 (0.97%)	0.221862	0.999984	ko05215	CL7444.Contig4_All;CL543.Contig1_All;CL543.Contig2_All;CL9813.Contig3_All;CL433.Contig2_All;CL433.Contig16_All;CL433.Contig17_All;CL433.Contig18_All;Unigene21970_All;CL543.Contig4_All;CL1336.Contig6_All;CL1336.Contig8_All;CL2290.Contig4_All;CL3010.Contig1_All;Unigene14749_All
58	Tetracycline biosynthesis	2 (0.16%)	25 (0.07%)	0.228575	0.999984	ko00253	CL3056.Contig2_All;CL3056.Contig3_All
59	Hedgehog signaling pathway	9 (0.73%)	185 (0.54%)	0.228719	0.999984	ko04340	CL543.Contig1_All;CL543.Contig2_All;CL433.Contig2_All;CL433.Contig16_All;CL433.Contig17_All;CL433.Contig18_All;CL543.Contig4_All;CL9361.Contig1_All;CL9361.Contig3_All
60	Chlorocyclohexane and chlorobenzene degradation	5 (0.41%)	91 (0.27%)	0.233646	0.999984	ko00361	CL4609.Contig1_All;CL4609.Contig4_All;CL4609.Contig5_All;CL4609.Contig6_All;Unigene24746_All
61	Dopaminergic synapse	13 (1.05%)	289 (0.85%)	0.250259	0.999984	ko04728	CL543.Contig1_All;CL543.Contig2_All;Unigene18886_All;Unigene18887_All;Unigene18888_All;Unigene18889_All;CL433.Contig2_All;CL433.Contig16_All;CL433.Contig17_All;CL433.Contig18_All;CL543.Contig4_All;CL12284.Contig2_All;CL12731.Contig8_All
62	Anthocyanin biosynthesis	2 (0.16%)	27 (0.08%)	0.255655	0.999984	ko00942	CL9915.Contig1_All;Unigene45085_All
63	Photosynthesis	6 (0.49%)	119 (0.35%)	0.262122	0.999984	ko00195	CL5534.Contig1_All;Unigene3501_All;CL12122.Contig2_All;CL12653.Contig1_All;CL12653.Contig2_All;Unigene14048_All
64	Wnt signaling pathway	18 (1.46%)	420 (1.23%)	0.264494	0.999984	ko04310	CL7444.Contig4_All;CL543.Contig1_All;CL543.Contig2_All;CL10116.Contig1_All;CL10116.Contig2_All;Unigene13590_All;Unigene12363_All;CL433.Contig2_All;CL433.Contig16_All;CL433.Contig17_All;CL433.Contig18_All;CL543.Contig4_All;CL7752.Contig1_All;CL9589.Contig2_All;CL12284.Contig2_All;CL12406.Contig2_All;CL12731.Contig8_All;Unigene19014_All
65	Cytosolic DNA-sensing pathway	8 (0.65%)	169 (0.5%)	0.269589	0.999984	ko04623	CL5637.Contig5_All;Unigene14742_All;Unigene33361_All;Unigene39155_All;Unigene44911_All;CL11381.Contig1_All;Unigene2090_All;Unigene44914_All
66	Peroxisome	13 (1.05%)	296 (0.87%)	0.277196	0.999984	ko04146	CL12351.Contig1_All;CL12351.Contig2_All;CL2112.Contig4_All;CL2112.Contig7_All;CL2112.Contig9_All;CL2112.Contig11_All;CL2112.Contig13_All;Unigene4714_All;Unigene2451_All;CL3159.Contig1_All;CL5347.Contig1_All;Unigene11884_All;Unigene11936_All
67	Ubiquitin mediated proteolysis	24 (1.95%)	584 (1.71%)	0.290447	0.999984	ko04120	CL3141.Contig3_All;CL4085.Contig5_All;CL5307.Contig2_All;Unigene13590_All;CL6982.Contig1_All;CL6982.Contig2_All;Unigene12363_All;CL5542.Contig2_All;Unigene4281_All;CL2977.Contig2_All;Unigene6744_All;CL4880.Contig2_All;CL4880.Contig3_All;CL4880.Contig4_All;CL4880.Contig5_All;CL3911.Contig1_All;CL4.Contig2_All;CL5630.Contig1_All;CL6516.Contig3_All;Unigene4855_All;Unigene9579_All;Unigene9711_All;Uni…
68	Peptidoglycan biosynthesis	3 (0.24%)	52 (0.15%)	0.290781	0.999984	ko00550	CL4807.Contig1_All;CL12122.Contig2_All;CL6980.Contig2_All
69	Other types of O-glycan biosynthesis	2 (0.16%)	30 (0.09%)	0.296324	0.999984	ko00514	Unigene2577_All;CL8498.Contig4_All
70	Drug metabolism - other enzymes	3 (0.24%)	54 (0.16%)	0.310716	0.999984	ko00983	CL1389.Contig1_All;CL1389.Contig4_All;CL11504.Contig3_All
71	Naphthalene degradation	6 (0.49%)	128 (0.38%)	0.318562	0.999984	ko00626	Unigene14326_All;Unigene12247_All;CL2769.Contig3_All;Unigene1282_All;Unigene4781_All;Unigene9479_All
72	Cysteine and methionine metabolism	14 (1.14%)	334 (0.98%)	0.325529	0.999984	ko00270	CL1835.Contig1_All;CL1835.Contig3_All;CL1835.Contig4_All;CL4807.Contig1_All;CL5113.Contig1_All;CL5113.Contig3_All;CL5113.Contig4_All;CL6032.Contig2_All;CL6991.Contig2_All;CL2743.Contig2_All;CL5648.Contig1_All;CL6980.Contig2_All;Unigene16811_All;Unigene46910_All
73	Biotin metabolism	1 (0.08%)	11 (0.03%)	0.333404	0.999984	ko00780	Unigene18042_All
74	Cell cycle - yeast	24 (1.95%)	604 (1.77%)	0.34875	0.999984	ko04111	CL5307.Contig2_All;CL11037.Contig3_All;CL1294.Contig3_All;CL1294.Contig4_All;CL1294.Contig8_All;CL1294.Contig9_All;CL9813.Contig3_All;Unigene12363_All;Unigene18886_All;Unigene18887_All;Unigene18888_All;Unigene18889_All;Unigene12201_All;Unigene14335_All;Unigene18948_All;CL6962.Contig1_All;CL6962.Contig2_All;CL632.Contig1_All;CL7642.Contig3_All;CL5218.Contig2_All;CL12731.Contig8_All;Unigene14749_Al…
75	Polyketide sugar unit biosynthesis	2 (0.16%)	36 (0.11%)	0.376239	0.999984	ko00523	CL3150.Contig2_All;CL3150.Contig5_All
76	Glycerolipid metabolism	12 (0.97%)	295 (0.87%)	0.381324	0.999984	ko00561	CL1520.Contig3_All;CL3052.Contig4_All;Unigene80_All;CL2769.Contig3_All;CL9900.Contig2_All;CL10080.Contig2_All;CL12614.Contig1_All;CL12614.Contig2_All;Unigene4781_All;CL11308.Contig2_All;CL11308.Contig3_All;Unigene45013_All
77	Amino sugar and nucleotide sugar metabolism	23 (1.87%)	589 (1.73%)	0.384423	0.999984	ko00520	CL6463.Contig1_All;CL7103.Contig1_All;CL7103.Contig2_All;CL5984.Contig4_All;CL7629.Contig3_All;Unigene19031_All;Unigene23759_All;Unigene12062_All;CL4121.Contig1_All;CL4121.Contig4_All;CL5990.Contig1_All;CL5990.Contig2_All;CL5990.Contig3_All;CL5990.Contig4_All;Unigene21162_All;Unigene11758_All;Unigene20564_All;Unigene490_All;CL3931.Contig1_All;Unigene1282_All;Unigene2007_All;Unigene2276_All;CL1286…
78	Salmonella infection	8 (0.65%)	195 (0.57%)	0.410037	0.999984	ko05132	CL9755.Contig2_All;CL9813.Contig3_All;CL6378.Contig3_All;CL6378.Contig4_All;CL7752.Contig1_All;CL12406.Contig2_All;Unigene19014_All;Unigene14749_All
79	Pathogenic Escherichia coli infection	15 (1.22%)	383 (1.12%)	0.414556	0.999984	ko05130	CL2467.Contig1_All;CL6863.Contig3_All;Unigene14125_All;CL889.Contig1_All;CL889.Contig12_All;CL6985.Contig1_All;Unigene12034_All;Unigene12257_All;Unigene18126_All;Unigene3517_All;Unigene19577_All;CL602.Contig6_All;CL840.Contig3_All;CL3127.Contig1_All;Unigene5143_All
80	Streptomycin biosynthesis	3 (0.24%)	65 (0.19%)	0.419633	0.999984	ko00521	CL3150.Contig2_All;CL3150.Contig5_All;CL3931.Contig1_All
81	Endocrine and other factor-regulated calcium reabsorption	5 (0.41%)	118 (0.35%)	0.424951	0.999984	ko04961	CL158.Contig1_All;CL576.Contig6_All;CL576.Contig7_All;CL576.Contig9_All;CL576.Contig11_All
82	Fc epsilon RI signaling pathway	5 (0.41%)	119 (0.35%)	0.432093	0.999984	ko04664	CL9813.Contig3_All;CL7752.Contig1_All;CL12406.Contig2_All;Unigene19014_All;Unigene14749_All
83	Focal adhesion	13 (1.05%)	334 (0.98%)	0.43437	0.999984	ko04510	CL543.Contig1_All;CL543.Contig2_All;CL9813.Contig3_All;CL433.Contig2_All;CL433.Contig16_All;CL433.Contig17_All;CL433.Contig18_All;CL543.Contig4_All;CL7752.Contig1_All;CL12406.Contig2_All;Unigene19014_All;Unigene21265_All;Unigene14749_All
84	Metabolism of xenobiotics by cytochrome P450	6 (0.49%)	146 (0.43%)	0.434779	0.999984	ko00980	Unigene14326_All;Unigene12247_All;Unigene21970_All;CL2769.Contig3_All;Unigene4781_All;Unigene40381_All
85	Cell cycle	33 (2.68%)	879 (2.58%)	0.439625	0.999984	ko04110	CL7444.Contig4_All;CL543.Contig1_All;CL543.Contig2_All;CL5307.Contig2_All;Unigene20353_All;Unigene28975_All;Unigene1861_All;Unigene43067_All;Unigene12363_All;CL7291.Contig1_All;CL7291.Contig2_All;Unigene21513_All;Unigene12201_All;Unigene14335_All;CL433.Contig2_All;CL433.Contig16_All;CL433.Contig17_All;CL433.Contig18_All;CL6962.Contig1_All;CL6962.Contig2_All;CL121.Contig1_All;CL121.Contig2_All;CL7…
86	Renal cell carcinoma	7 (0.57%)	174 (0.51%)	0.442366	0.999984	ko05211	CL7444.Contig4_All;CL9813.Contig3_All;Unigene12363_All;CL7752.Contig1_All;CL12406.Contig2_All;Unigene19014_All;Unigene14749_All
87	Amoebiasis	3 (0.24%)	68 (0.2%)	0.448486	0.999984	ko05146	Unigene2451_All;CL6378.Contig3_All;CL6378.Contig4_All
88	Bacterial chemotaxis	5 (0.41%)	122 (0.36%)	0.453396	0.999984	ko02030	CL3919.Contig4_All;CL1448.Contig4_All;CL1448.Contig7_All;Unigene11979_All;Unigene15645_All
89	Ascorbate and aldarate metabolism	9 (0.73%)	230 (0.68%)	0.453608	0.999984	ko00053	CL601.Contig4_All;CL1661.Contig19_All;CL12697.Contig2_All;Unigene21399_All;Unigene11758_All;CL56.Contig1_All;CL56.Contig2_All;CL12108.Contig1_All;Unigene14724_All
90	Vitamin digestion and absorption	3 (0.24%)	69 (0.2%)	0.457975	0.999984	ko04977	CL4168.Contig1_All;CL4168.Contig2_All;CL4168.Contig5_All
91	Nicotine addiction	2 (0.16%)	46 (0.14%)	0.499771	0.999984	ko05033	CL352.Contig2_All;CL1736.Contig2_All
92	RIG-I-like receptor signaling pathway	2 (0.16%)	46 (0.14%)	0.499771	0.999984	ko04622	CL1389.Contig3_All;CL11417.Contig2_All
93	Glyoxylate and dicarboxylate metabolism	9 (0.73%)	241 (0.71%)	0.509418	0.999984	ko00630	CL799.Contig1_All;CL713.Contig2_All;CL713.Contig4_All;CL3150.Contig2_All;CL3150.Contig5_All;Unigene1282_All;CL11308.Contig2_All;CL11308.Contig3_All;Unigene45013_All
94	Two-component system	16 (1.3%)	435 (1.28%)	0.509528	0.999984	ko02020	CL6232.Contig1_All;CL5113.Contig1_All;CL5113.Contig3_All;CL5113.Contig4_All;CL12592.Contig2_All;CL121.Contig1_All;CL121.Contig2_All;CL8946.Contig4_All;CL1448.Contig4_All;CL1448.Contig7_All;CL3150.Contig2_All;CL3150.Contig5_All;Unigene9479_All;Unigene11979_All;Unigene15645_All;Unigene26857_All
95	Phosphotransferase system (PTS)	1 (0.08%)	20 (0.06%)	0.521693	0.999984	ko02060	CL12697.Contig2_All
96	Natural killer cell mediated cytotoxicity	5 (0.41%)	132 (0.39%)	0.522532	0.999984	ko04650	CL9813.Contig3_All;CL7752.Contig1_All;CL12406.Contig2_All;Unigene19014_All;Unigene14749_All
97	Lipopolysaccharide biosynthesis	2 (0.16%)	49 (0.14%)	0.533681	0.999984	ko00540	CL7103.Contig1_All;CL7103.Contig2_All
98	Collecting duct acid secretion	2 (0.16%)	49 (0.14%)	0.533681	0.999984	ko04966	CL8882.Contig1_All;CL8882.Contig3_All
99	Melanogenesis	10 (0.81%)	274 (0.8%)	0.534236	0.999984	ko04916	CL7444.Contig4_All;CL543.Contig1_All;CL543.Contig2_All;CL9813.Contig3_All;CL433.Contig2_All;CL433.Contig16_All;CL433.Contig17_All;CL433.Contig18_All;CL543.Contig4_All;Unigene14749_All
100	Selenocompound metabolism	4 (0.32%)	106 (0.31%)	0.537345	0.999984	ko00450	CL5113.Contig1_All;CL5113.Contig3_All;CL5113.Contig4_All;Unigene7705_All
101	Renin-angiotensin system	4 (0.32%)	106 (0.31%)	0.537345	0.999984	ko04614	Unigene7229_All;Unigene49706_All;CL5975.Contig2_All;Unigene3598_All
102	Retrograde endocannabinoid signaling	6 (0.49%)	163 (0.48%)	0.541104	0.999984	ko04723	CL9813.Contig3_All;CL352.Contig2_All;CL1336.Contig6_All;CL1336.Contig8_All;CL1736.Contig2_All;Unigene14749_All
103	Osteoclast differentiation	5 (0.41%)	136 (0.4%)	0.549124	0.999984	ko04380	CL9813.Contig3_All;CL7752.Contig1_All;CL12406.Contig2_All;Unigene19014_All;Unigene14749_All
104	Drug metabolism - cytochrome P450	5 (0.41%)	136 (0.4%)	0.549124	0.999984	ko00982	Unigene14326_All;Unigene12247_All;Unigene21970_All;CL2769.Contig3_All;Unigene4781_All
105	Purine metabolism	44 (3.57%)	1229 (3.61%)	0.552016	0.999984	ko00230	Unigene5169_All;Unigene11950_All;Unigene21337_All;Unigene21988_All;Unigene21989_All;Unigene5932_All;Unigene21715_All;Unigene2836_All;CL5637.Contig5_All;Unigene14742_All;Unigene33361_All;Unigene39155_All;CL12761.Contig2_All;CL3919.Contig4_All;CL9311.Contig2_All;CL11394.Contig2_All;CL5571.Contig1_All;Unigene44911_All;Unigene536_All;Unigene16606_All;CL11181.Contig1_All;CL11381.Contig1_All;CL11394.Co…
106	Aminoacyl-tRNA biosynthesis	8 (0.65%)	225 (0.66%)	0.570292	0.999984	ko00970	CL7103.Contig1_All;CL7103.Contig2_All;Unigene8222_All;Unigene23718_All;Unigene23719_All;CL7405.Contig1_All;CL7405.Contig2_All;Unigene19218_All
107	Leukocyte transendothelial migration	3 (0.24%)	82 (0.24%)	0.573873	0.999984	ko04670	CL7752.Contig1_All;CL12406.Contig2_All;Unigene19014_All
108	Alzheimer's disease	19 (1.54%)	538 (1.58%)	0.576361	0.999984	ko05010	CL543.Contig1_All;CL543.Contig2_All;CL9813.Contig3_All;CL3075.Contig1_All;CL3075.Contig2_All;CL433.Contig2_All;CL433.Contig16_All;CL433.Contig17_All;CL433.Contig18_All;CL8946.Contig4_All;CL543.Contig4_All;CL2692.Contig3_All;CL4022.Contig4_All;CL4022.Contig8_All;CL4770.Contig3_All;Unigene546_All;Unigene9419_All;Unigene14749_All;CL4347.Contig1_All
109	Homologous recombination	14 (1.14%)	399 (1.17%)	0.585067	0.999984	ko03440	CL6232.Contig1_All;CL6463.Contig1_All;CL3880.Contig6_All;CL12592.Contig2_All;Unigene39099_All;CL121.Contig1_All;CL121.Contig2_All;Unigene11758_All;Unigene7204_All;CL10415.Contig1_All;Unigene26857_All;CL11308.Contig2_All;CL11308.Contig3_All;Unigene45013_All
110	Glycosphingolipid biosynthesis - globo series	1 (0.08%)	24 (0.07%)	0.587309	0.999984	ko00603	Unigene19031_All
111	MAPK signaling pathway	12 (0.97%)	343 (1.01%)	0.588533	0.999984	ko04010	CL10175.Contig1_All;CL9813.Contig3_All;CL12760.Contig1_All;CL12760.Contig3_All;CL6790.Contig2_All;CL7752.Contig1_All;CL12406.Contig2_All;CL12760.Contig2_All;CL12760.Contig4_All;Unigene8548_All;Unigene19014_All;Unigene14749_All
112	Plant-pathogen interaction	75 (6.08%)	2114 (6.21%)	0.589627	0.999984	ko04626	CL8496.Contig2_All;Unigene12046_All;CL7533.Contig4_All;CL9695.Contig1_All;CL12713.Contig2_All;Unigene9572_All;CL3448.Contig1_All;CL9881.Contig1_All;CL11483.Contig2_All;Unigene8579_All;CL5637.Contig5_All;Unigene14742_All;Unigene39155_All;CL3180.Contig2_All;CL3360.Contig1_All;CL9826.Contig3_All;Unigene4766_All;CL1294.Contig3_All;CL1294.Contig4_All;CL1294.Contig8_All;CL1294.Contig9_All;CL8702.Contig…
113	Adherens junction	8 (0.65%)	230 (0.68%)	0.595199	0.999984	ko04520	CL7444.Contig4_All;CL10116.Contig1_All;CL10116.Contig2_All;CL9813.Contig3_All;CL7752.Contig1_All;CL12406.Contig2_All;Unigene19014_All;Unigene14749_All
114	Transcriptional misregulation in cancer	18 (1.46%)	516 (1.51%)	0.597091	0.999984	ko05202	CL1389.Contig3_All;CL14.Contig3_All;Unigene4241_All;Unigene28975_All;CL390.Contig7_All;CL390.Contig13_All;CL4478.Contig2_All;Unigene4745_All;Unigene1861_All;CL7291.Contig1_All;CL7291.Contig2_All;Unigene23628_All;CL121.Contig1_All;CL121.Contig2_All;CL733.Contig1_All;CL733.Contig2_All;CL8528.Contig2_All;CL8528.Contig3_All
115	Ribosome biogenesis in eukaryotes	31 (2.51%)	886 (2.6%)	0.602883	0.999984	ko03008	Unigene27737_All;CL205.Contig1_All;CL7817.Contig1_All;CL7817.Contig2_All;CL10116.Contig1_All;CL10116.Contig2_All;CL3817.Contig1_All;CL3817.Contig2_All;CL3817.Contig3_All;Unigene16777_All;Unigene17425_All;CL635.Contig2_All;CL12638.Contig5_All;CL5571.Contig1_All;CL3594.Contig5_All;CL2155.Contig1_All;Unigene18126_All;CL997.Contig3_All;CL9204.Contig2_All;CL9934.Contig2_All;Unigene7310_All;Unigene1317…
116	Glycosphingolipid biosynthesis - ganglio series	2 (0.16%)	57 (0.17%)	0.616149	0.999984	ko00604	CL8213.Contig1_All;Unigene19031_All
117	Nicotinate and nicotinamide metabolism	2 (0.16%)	57 (0.17%)	0.616149	0.999984	ko00760	CL1493.Contig1_All;CL1493.Contig4_All
118	Rheumatoid arthritis	3 (0.24%)	88 (0.26%)	0.621865	0.999984	ko05323	CL8882.Contig1_All;CL8882.Contig3_All;Unigene14236_All
119	MAPK signaling pathway - yeast	9 (0.73%)	265 (0.78%)	0.623653	0.999984	ko04011	CL9826.Contig3_All;CL9813.Contig3_All;CL10453.Contig3_All;Unigene10652_All;CL2385.Contig3_All;CL7752.Contig1_All;Unigene18912_All;Unigene14749_All;CL10415.Contig1_All
120	VEGF signaling pathway	5 (0.41%)	149 (0.44%)	0.630146	0.999984	ko04370	CL9813.Contig3_All;CL7752.Contig1_All;CL12406.Contig2_All;Unigene19014_All;Unigene14749_All
121	Fat digestion and absorption	1 (0.08%)	27 (0.08%)	0.630547	0.999984	ko04975	CL9900.Contig2_All
122	Amyotrophic lateral sclerosis (ALS)	3 (0.24%)	90 (0.26%)	0.637018	0.999984	ko05014	CL7752.Contig1_All;CL12406.Contig2_All;Unigene19014_All
123	Cutin, suberine and wax biosynthesis	4 (0.32%)	121 (0.36%)	0.641842	0.999984	ko00073	CL2281.Contig1_All;CL2281.Contig2_All;Unigene7333_All;CL5347.Contig1_All
124	Bacterial secretion system	3 (0.24%)	91 (0.27%)	0.644433	0.999984	ko03070	Unigene11950_All;CL7829.Contig2_All;Unigene16873_All
125	mTOR signaling pathway	7 (0.57%)	214 (0.63%)	0.659443	0.999984	ko04150	CL9813.Contig3_All;Unigene1046_All;CL2290.Contig4_All;CL12634.Contig4_All;CL12634.Contig7_All;Unigene3506_All;Unigene14749_All
126	Viral myocarditis	4 (0.32%)	124 (0.36%)	0.660777	0.999984	ko05416	CL7752.Contig1_All;CL12406.Contig2_All;CL12897.Contig4_All;Unigene19014_All
127	Pyrimidine metabolism	67 (5.43%)	1939 (5.69%)	0.672556	0.999984	ko00240	CL1389.Contig1_All;CL1389.Contig4_All;CL7375.Contig1_All;Unigene5169_All;Unigene10151_All;CL6232.Contig1_All;Unigene7494_All;CL543.Contig1_All;CL543.Contig2_All;CL12713.Contig2_All;Unigene5932_All;Unigene21715_All;CL5637.Contig5_All;Unigene14742_All;Unigene33361_All;Unigene39155_All;Unigene23157_All;CL12592.Contig2_All;CL9813.Contig3_All;CL11394.Contig2_All;Unigene17030_All;CL5571.Contig1_All;Uni…
128	Acute myeloid leukemia	4 (0.32%)	127 (0.37%)	0.679022	0.999984	ko05221	CL9813.Contig3_All;Unigene1046_All;CL2290.Contig4_All;Unigene14749_All
129	Starch and sucrose metabolism	36 (2.92%)	1063 (3.12%)	0.683545	0.999984	ko00500	CL12620.Contig1_All;Unigene642_All;CL8712.Contig2_All;CL408.Contig2_All;CL6463.Contig1_All;CL7103.Contig1_All;CL7103.Contig2_All;Unigene9769_All;Unigene20353_All;CL5984.Contig4_All;CL11394.Contig2_All;CL5571.Contig1_All;CL1819.Contig1_All;Unigene16503_All;CL7136.Contig3_All;CL5990.Contig1_All;CL5990.Contig2_All;CL5990.Contig3_All;CL5990.Contig4_All;Unigene21162_All;Unigene10653_All;Unigene11758_A…
130	Steroid biosynthesis	6 (0.49%)	189 (0.55%)	0.68368	0.999984	ko00100	Unigene9626_All;Unigene7592_All;CL11037.Contig3_All;CL6140.Contig3_All;Unigene24746_All;CL7642.Contig3_All
131	Tropane, piperidine and pyridine alkaloid biosynthesis	2 (0.16%)	65 (0.19%)	0.686944	0.999984	ko00960	Unigene9765_All;Unigene16811_All
132	p53 signaling pathway	15 (1.22%)	461 (1.35%)	0.699029	0.999984	ko04115	Unigene13590_All;Unigene20353_All;Unigene28975_All;Unigene1861_All;Unigene43067_All;CL7291.Contig1_All;CL7291.Contig2_All;CL121.Contig1_All;CL121.Contig2_All;CL733.Contig1_All;CL733.Contig2_All;CL383.Contig3_All;CL8528.Contig2_All;CL8528.Contig3_All;Unigene14767_All
133	Valine, leucine and isoleucine degradation	8 (0.65%)	256 (0.75%)	0.711809	0.999984	ko00280	CL4807.Contig1_All;CL1807.Contig5_All;CL1807.Contig6_All;CL3078.Contig1_All;CL3078.Contig2_All;CL3078.Contig3_All;CL3078.Contig4_All;CL6980.Contig2_All
134	Other glycan degradation	8 (0.65%)	260 (0.76%)	0.727619	0.999984	ko00511	CL7103.Contig1_All;CL7103.Contig2_All;CL8213.Contig1_All;CL2112.Contig9_All;Unigene19031_All;Unigene12062_All;Unigene39_All;Unigene41_All
135	Alanine, aspartate and glutamate metabolism	8 (0.65%)	260 (0.76%)	0.727619	0.999984	ko00250	CL1132.Contig4_All;CL1132.Contig3_All;CL1132.Contig8_All;CL3150.Contig2_All;CL3150.Contig5_All;Unigene7790_All;Unigene16873_All;CL1132.Contig9_All
136	Insulin signaling pathway	17 (1.38%)	530 (1.56%)	0.728139	0.999984	ko04910	CL543.Contig1_All;CL543.Contig2_All;CL9813.Contig3_All;Unigene1046_All;Unigene12418_All;CL433.Contig2_All;CL433.Contig16_All;CL433.Contig17_All;CL433.Contig18_All;Unigene10653_All;CL543.Contig4_All;CL2290.Contig4_All;CL12634.Contig4_All;CL12634.Contig7_All;Unigene3506_All;Unigene14757_All;Unigene14749_All
137	Isoquinoline alkaloid biosynthesis	2 (0.16%)	71 (0.21%)	0.732708	0.999984	ko00950	Unigene9765_All;Unigene16811_All
138	Oxidative phosphorylation	17 (1.38%)	535 (1.57%)	0.741677	0.999984	ko00190	CL11782.Contig2_All;Unigene3501_All;CL8882.Contig1_All;CL8882.Contig3_All;CL1000.Contig13_All;Unigene18865_All;CL12122.Contig2_All;CL8946.Contig4_All;CL12653.Contig2_All;Unigene1552_All;Unigene7099_All;Unigene7102_All;Unigene7103_All;Unigene7105_All;Unigene9419_All;Unigene14236_All;CL4347.Contig1_All
139	Flagellar assembly	1 (0.08%)	37 (0.11%)	0.744549	0.999984	ko02040	CL3919.Contig4_All
140	Adipocytokine signaling pathway	5 (0.41%)	172 (0.5%)	0.749732	0.999984	ko04920	CL2290.Contig4_All;CL12634.Contig4_All;CL12634.Contig7_All;Unigene11936_All;Unigene14757_All
141	Type II diabetes mellitus	4 (0.32%)	141 (0.41%)	0.754964	0.999984	ko04930	CL9813.Contig3_All;CL2290.Contig4_All;CL3679.Contig2_All;Unigene14749_All
142	Nucleotide excision repair	11 (0.89%)	360 (1.06%)	0.756986	0.999984	ko03420	Unigene12198_All;Unigene12363_All;Unigene21513_All;Unigene39099_All;CL5542.Contig2_All;Unigene209_All;Unigene5857_All;CL3911.Contig1_All;CL383.Contig3_All;CL6687.Contig1_All;Unigene1282_All
143	Cyanoamino acid metabolism	8 (0.65%)	268 (0.79%)	0.757447	0.999984	ko00460	CL7103.Contig1_All;CL7103.Contig2_All;CL713.Contig2_All;CL713.Contig4_All;CL1448.Contig4_All;CL1448.Contig7_All;Unigene11979_All;Unigene15645_All
144	Lysine degradation	3 (0.24%)	109 (0.32%)	0.759587	0.999984	ko00310	Unigene43067_All;CL212.Contig1_All;CL1615.Contig1_All
145	Pentose and glucuronate interconversions	18 (1.46%)	572 (1.68%)	0.760197	0.999984	ko00040	CL8712.Contig2_All;CL408.Contig2_All;Unigene9769_All;Unigene20353_All;CL11394.Contig2_All;CL5571.Contig1_All;CL7136.Contig3_All;Unigene19047_All;Unigene11758_All;CL1526.Contig1_All;CL2769.Contig3_All;CL3550.Contig2_All;CL12498.Contig1_All;Unigene1282_All;Unigene2445_All;Unigene2447_All;Unigene4781_All;Unigene7790_All
146	GABAergic synapse	4 (0.32%)	143 (0.42%)	0.76459	0.999984	ko04727	CL352.Contig2_All;CL1736.Contig2_All;CL3150.Contig2_All;CL3150.Contig5_All
147	Thiamine metabolism	3 (0.24%)	112 (0.33%)	0.775512	0.999984	ko00730	CL332.Contig1_All;Unigene7705_All;CL3679.Contig2_All
148	Aldosterone-regulated sodium reabsorption	2 (0.16%)	79 (0.23%)	0.784761	0.999984	ko04960	CL9813.Contig3_All;Unigene14749_All
149	Morphine addiction	2 (0.16%)	79 (0.23%)	0.784761	0.999984	ko05032	CL352.Contig2_All;CL1736.Contig2_All
150	Arachidonic acid metabolism	1 (0.08%)	43 (0.13%)	0.795293	0.999984	ko00590	Unigene40381_All
151	Vitamin B6 metabolism	2 (0.16%)	81 (0.24%)	0.796298	0.999984	ko00750	Unigene1344_All;CL2812.Contig2_All
152	Toluene degradation	1 (0.08%)	44 (0.13%)	0.802711	0.999984	ko00623	Unigene24746_All
153	Fluorobenzoate degradation	1 (0.08%)	44 (0.13%)	0.802711	0.999984	ko00364	Unigene24746_All
154	Sphingolipid metabolism	5 (0.41%)	185 (0.54%)	0.803284	0.999984	ko00600	CL8213.Contig1_All;CL2112.Contig9_All;CL4454.Contig4_All;Unigene39_All;Unigene41_All
155	Progesterone-mediated oocyte maturation	9 (0.73%)	314 (0.92%)	0.80499	0.999984	ko04914	CL5307.Contig2_All;CL9813.Contig3_All;CL632.Contig1_All;CL1336.Contig6_All;CL1336.Contig8_All;CL3010.Contig1_All;Unigene14767_All;Unigene14749_All;CL10415.Contig1_All
156	RNA degradation	31 (2.51%)	996 (2.92%)	0.829948	0.999984	ko03018	CL12899.Contig1_All;CL12899.Contig4_All;CL12899.Contig8_All;Unigene2356_All;CL4032.Contig3_All;Unigene9991_All;Unigene27737_All;CL205.Contig1_All;CL6322.Contig1_All;Unigene4903_All;Unigene14125_All;Unigene19031_All;CL12638.Contig5_All;CL3897.Contig1_All;CL5571.Contig1_All;CL12903.Contig2_All;CL12903.Contig6_All;Unigene9556_All;Unigene12062_All;CL240.Contig3_All;CL240.Contig4_All;CL733.Contig1_All…
157	TGF-beta signaling pathway	6 (0.49%)	228 (0.67%)	0.836638	0.999984	ko04350	CL7444.Contig4_All;CL9813.Contig3_All;Unigene1046_All;Unigene12363_All;CL12731.Contig8_All;Unigene14749_All
158	Cardiac muscle contraction	2 (0.16%)	89 (0.26%)	0.837135	0.999984	ko04260	CL8946.Contig4_All;Unigene9419_All
159	Dorso-ventral axis formation	2 (0.16%)	90 (0.26%)	0.841683	0.999984	ko04320	CL9813.Contig3_All;Unigene14749_All
160	MAPK signaling pathway - fly	2 (0.16%)	90 (0.26%)	0.841683	0.999984	ko04013	CL9813.Contig3_All;Unigene14749_All
161	Bladder cancer	2 (0.16%)	90 (0.26%)	0.841683	0.999984	ko05219	CL9813.Contig3_All;Unigene14749_All
162	Bacterial invasion of epithelial cells	4 (0.32%)	162 (0.48%)	0.841828	0.999984	ko05100	CL158.Contig1_All;CL7752.Contig1_All;CL12406.Contig2_All;Unigene19014_All
163	Tyrosine metabolism	40 (3.24%)	1278 (3.75%)	0.849308	0.999984	ko00350	CL7375.Contig1_All;Unigene10151_All;Unigene7494_All;CL543.Contig1_All;CL543.Contig2_All;CL12713.Contig2_All;Unigene14326_All;Unigene9765_All;Unigene23157_All;CL2476.Contig1_All;CL2476.Contig2_All;CL9813.Contig3_All;Unigene17030_All;CL2845.Contig4_All;CL4905.Contig1_All;Unigene12247_All;CL433.Contig2_All;CL433.Contig16_All;CL433.Contig17_All;CL433.Contig18_All;CL241.Contig16_All;CL543.Contig4_All;…
164	Inositol phosphate metabolism	8 (0.65%)	300 (0.88%)	0.853352	0.999984	ko00562	CL5411.Contig2_All;Unigene39755_All;CL1807.Contig5_All;CL1807.Contig6_All;CL1661.Contig19_All;Unigene36005_All;Unigene14724_All;Unigene21265_All
165	Non-homologous end-joining	1 (0.08%)	53 (0.16%)	0.858484	0.999984	ko03450	CL10415.Contig1_All
166	Chronic myeloid leukemia	2 (0.16%)	94 (0.28%)	0.858744	0.999984	ko05220	CL9813.Contig3_All;Unigene14749_All
167	Thyroid cancer	5 (0.41%)	202 (0.59%)	0.859135	0.999984	ko05216	CL9813.Contig3_All;Unigene10652_All;CL2385.Contig3_All;Unigene14749_All;CL10415.Contig1_All
168	Fatty acid metabolism	6 (0.49%)	236 (0.69%)	0.859202	0.999984	ko00071	Unigene14326_All;Unigene12247_All;CL2769.Contig3_All;Unigene1282_All;Unigene4781_All;Unigene11936_All
169	Long-term depression	3 (0.24%)	132 (0.39%)	0.860703	0.999984	ko04730	CL9813.Contig3_All;CL12731.Contig8_All;Unigene14749_All
170	Various types of N-glycan biosynthesis	1 (0.08%)	54 (0.16%)	0.863614	0.999984	ko00513	CL4836.Contig1_All
171	Pyruvate metabolism	15 (1.22%)	529 (1.55%)	0.864245	0.999984	ko00620	CL1389.Contig1_All;CL1389.Contig4_All;Unigene11950_All;CL4807.Contig1_All;CL6225.Contig2_All;Unigene12336_All;CL5490.Contig3_All;CL3056.Contig2_All;CL3056.Contig3_All;Unigene21777_All;CL3679.Contig2_All;CL6980.Contig2_All;Unigene1282_All;Unigene14757_All;CL11504.Contig3_All
172	Protein export	4 (0.32%)	170 (0.5%)	0.867327	0.999984	ko03060	Unigene11950_All;CL7829.Contig2_All;Unigene1344_All;Unigene16873_All
173	Melanoma	2 (0.16%)	97 (0.28%)	0.870417	0.999984	ko05218	CL9813.Contig3_All;Unigene14749_All
174	Glycosylphosphatidylinositol(GPI)-anchor biosynthesis	5 (0.41%)	207 (0.61%)	0.872795	0.999984	ko00563	Unigene8293_All;CL9572.Contig1_All;CL10794.Contig2_All;Unigene5493_All;CL7534.Contig2_All
175	Non-small cell lung cancer	2 (0.16%)	98 (0.29%)	0.874107	0.999984	ko05223	CL9813.Contig3_All;Unigene14749_All
176	Galactose metabolism	7 (0.57%)	276 (0.81%)	0.87482	0.999984	ko00052	Unigene642_All;CL8213.Contig1_All;CL2112.Contig9_All;CL3931.Contig1_All;Unigene1282_All;Unigene10558_All;Unigene10559_All
177	Glycolysis / Gluconeogenesis	15 (1.22%)	537 (1.58%)	0.877854	0.999984	ko00010	CL4807.Contig1_All;Unigene14326_All;Unigene12247_All;Unigene19047_All;Unigene7204_All;CL2769.Contig3_All;CL3679.Contig2_All;CL3931.Contig1_All;CL4022.Contig4_All;CL4022.Contig8_All;CL6980.Contig2_All;Unigene1282_All;Unigene4781_All;Unigene10558_All;Unigene10559_All
178	Benzoate degradation	33 (2.68%)	1093 (3.21%)	0.879427	0.999984	ko00362	CL7375.Contig1_All;Unigene10151_All;Unigene7494_All;CL543.Contig1_All;CL543.Contig2_All;CL12713.Contig2_All;Unigene23157_All;CL9813.Contig3_All;Unigene17030_All;CL2845.Contig4_All;CL4905.Contig1_All;CL433.Contig2_All;CL433.Contig16_All;CL433.Contig17_All;CL433.Contig18_All;CL241.Contig16_All;CL543.Contig4_All;CL956.Contig3_All;CL1516.Contig8_All;CL5116.Contig1_All;CL5576.Contig1_All;CL5576.Contig…
179	Glycosaminoglycan degradation	2 (0.16%)	100 (0.29%)	0.881197	0.999984	ko00531	CL8213.Contig1_All;Unigene19031_All
180	Isoflavonoid biosynthesis	1 (0.08%)	59 (0.17%)	0.886607	0.999984	ko00943	Unigene22477_All
181	Antigen processing and presentation	6 (0.49%)	250 (0.73%)	0.892476	0.999984	ko04612	Unigene5857_All;CL207.Contig2_All;CL1336.Contig6_All;CL1336.Contig8_All;CL3010.Contig1_All;CL6687.Contig1_All
182	Ethylbenzene degradation	31 (2.51%)	1051 (3.09%)	0.900072	0.999984	ko00642	CL7375.Contig1_All;Unigene10151_All;Unigene7494_All;CL543.Contig1_All;CL543.Contig2_All;CL12713.Contig2_All;Unigene23157_All;CL9813.Contig3_All;Unigene17030_All;CL2845.Contig4_All;CL4905.Contig1_All;CL433.Contig2_All;CL433.Contig16_All;CL433.Contig17_All;CL433.Contig18_All;CL241.Contig16_All;CL543.Contig4_All;CL956.Contig3_All;CL1516.Contig8_All;CL5116.Contig1_All;CL5576.Contig1_All;CL5576.Contig…
183	Jak-STAT signaling pathway	1 (0.08%)	63 (0.18%)	0.90218	0.999984	ko04630	CL7444.Contig4_All
184	Aminobenzoate degradation	39 (3.16%)	1304 (3.83%)	0.908711	0.999984	ko00627	CL1389.Contig1_All;CL1389.Contig4_All;CL7375.Contig1_All;Unigene10151_All;CL7444.Contig4_All;Unigene7494_All;Unigene39755_All;CL543.Contig1_All;CL543.Contig2_All;CL12713.Contig2_All;Unigene23157_All;CL9813.Contig3_All;Unigene17030_All;CL2845.Contig4_All;CL4905.Contig1_All;CL433.Contig2_All;CL433.Contig16_All;CL433.Contig17_All;CL433.Contig18_All;Unigene21757_All;Unigene22477_All;Unigene36005_All;…
185	Systemic lupus erythematosus	3 (0.24%)	152 (0.45%)	0.916112	0.999984	ko05322	CL390.Contig7_All;CL390.Contig13_All;CL4713.Contig1_All
186	DNA replication	7 (0.57%)	298 (0.87%)	0.917007	0.999984	ko03030	Unigene5169_All;Unigene39099_All;Unigene5857_All;Unigene12201_All;Unigene11758_All;CL383.Contig3_All;CL6687.Contig1_All
187	Glutathione metabolism	8 (0.65%)	333 (0.98%)	0.917725	0.999984	ko00480	CL9311.Contig2_All;CL5660.Contig1_All;CL5013.Contig1_All;CL12697.Contig2_All;Unigene17782_All;Unigene21399_All;Unigene21970_All;CL12863.Contig1_All
188	Glioma	3 (0.24%)	154 (0.45%)	0.920372	0.999984	ko05214	CL9813.Contig3_All;CL2290.Contig4_All;Unigene14749_All
189	Vibrio cholerae infection	4 (0.32%)	197 (0.58%)	0.92896	0.999984	ko05110	CL8882.Contig1_All;CL8882.Contig3_All;CL5660.Contig1_All;Unigene14236_All
190	Phototransduction - fly	2 (0.16%)	118 (0.35%)	0.930232	0.999984	ko04745	CL1336.Contig6_All;CL1336.Contig8_All
191	Flavone and flavonol biosynthesis	2 (0.16%)	118 (0.35%)	0.930232	0.999984	ko00944	Unigene8362_All;CL10036.Contig2_All
192	Propanoate metabolism	7 (0.57%)	309 (0.91%)	0.93305	0.999984	ko00640	CL6225.Contig2_All;Unigene12336_All;CL1807.Contig5_All;CL1807.Contig6_All;CL3056.Contig2_All;CL3056.Contig3_All;Unigene14757_All
193	Carbon fixation pathways in prokaryotes	3 (0.24%)	162 (0.48%)	0.935505	0.999984	ko00720	CL3056.Contig2_All;CL3056.Contig3_All;Unigene21777_All
194	Microbial metabolism in diverse environments	89 (7.22%)	2848 (8.36%)	0.939136	0.999984	ko01120	CL1389.Contig1_All;CL1389.Contig4_All;CL7375.Contig1_All;Unigene10151_All;CL7444.Contig4_All;Unigene7494_All;Unigene39755_All;CL543.Contig1_All;CL543.Contig2_All;CL4807.Contig1_All;CL6177.Contig2_All;CL6463.Contig1_All;CL12713.Contig2_All;CL4609.Contig1_All;CL4609.Contig4_All;CL4609.Contig5_All;CL4609.Contig6_All;CL6225.Contig2_All;Unigene12336_All;Unigene14326_All;Unigene23157_All;Unigene43067_A…
195	Phagosome	9 (0.73%)	384 (1.13%)	0.939211	0.999984	ko04145	CL5411.Contig2_All;CL8882.Contig1_All;CL8882.Contig3_All;CL6378.Contig3_All;CL6378.Contig4_All;CL7752.Contig1_All;CL12406.Contig2_All;Unigene14236_All;Unigene19014_All
196	Protein digestion and absorption	1 (0.08%)	76 (0.22%)	0.939485	0.999984	ko04974	CL3993.Contig1_All
197	Cholinergic synapse	2 (0.16%)	123 (0.36%)	0.940001	0.999984	ko04725	CL9813.Contig3_All;Unigene14749_All
198	Mismatch repair	8 (0.65%)	350 (1.03%)	0.940165	0.999984	ko03430	Unigene39099_All;Unigene11779_All;Unigene11758_All;CL1615.Contig11_All;CL1615.Contig12_All;CL1615.Contig14_All;CL1615.Contig15_All;CL1615.Contig17_All
199	Butanoate metabolism	2 (0.16%)	127 (0.37%)	0.946866	0.999984	ko00650	Unigene1282_All;Unigene9479_All
200	Meiosis - yeast	8 (0.65%)	359 (1.05%)	0.949712	0.999984	ko04113	CL5307.Contig2_All;Unigene12201_All;Unigene14335_All;CL2290.Contig4_All;CL5218.Contig2_All;CL12284.Contig2_All;CL12731.Contig8_All;CL12625.Contig2_All
201	Stilbenoid, diarylheptanoid and gingerol biosynthesis	6 (0.49%)	290 (0.85%)	0.953085	0.999984	ko00945	Unigene10661_All;CL7444.Contig4_All;Unigene21757_All;Unigene22477_All;CL12921.Contig1_All;CL12921.Contig2_All
202	Parkinson's disease	6 (0.49%)	293 (0.86%)	0.956053	0.999984	ko05012	Unigene18865_All;CL8946.Contig4_All;CL5587.Contig1_All;Unigene6027_All;Unigene9419_All;CL4347.Contig1_All
203	Arginine and proline metabolism	6 (0.49%)	297 (0.87%)	0.959747	0.999984	ko00330	CL12738.Contig1_All;CL9311.Contig2_All;CL8846.Contig1_All;CL3150.Contig2_All;CL3150.Contig5_All;Unigene14392_All
204	Bisphenol degradation	4 (0.32%)	222 (0.65%)	0.961594	0.999984	ko00363	CL7444.Contig4_All;Unigene21757_All;Unigene22477_All;Unigene9479_All
205	Prion diseases	4 (0.32%)	223 (0.65%)	0.962551	0.999984	ko05020	CL10175.Contig1_All;CL9813.Contig3_All;CL6790.Contig2_All;Unigene14749_All
206	beta-Alanine metabolism	3 (0.24%)	184 (0.54%)	0.96449	0.999984	ko00410	CL1807.Contig5_All;CL1807.Contig6_All;CL10988.Contig1_All
207	Serotonergic synapse	2 (0.16%)	141 (0.41%)	0.965455	0.999984	ko04726	CL9813.Contig3_All;Unigene14749_All
208	Pentose phosphate pathway	6 (0.49%)	304 (0.89%)	0.965538	0.999984	ko00030	CL5660.Contig1_All;CL12697.Contig2_All;Unigene17782_All;CL3931.Contig1_All;Unigene10558_All;Unigene10559_All
209	Ubiquinone and other terpenoid-quinone biosynthesis	3 (0.24%)	188 (0.55%)	0.968219	0.999984	ko00130	Unigene80_All;Unigene12062_All;Unigene16811_All
210	Circadian rhythm - mammal	1 (0.08%)	94 (0.28%)	0.968886	0.999984	ko04710	Unigene12363_All
211	ABC transporters	21 (1.7%)	834 (2.45%)	0.970933	0.999984	ko02010	CL7375.Contig1_All;CL6232.Contig1_All;CL4807.Contig1_All;CL1493.Contig1_All;CL1493.Contig4_All;CL12592.Contig2_All;Unigene19031_All;CL7336.Contig1_All;CL2845.Contig4_All;CL121.Contig1_All;CL121.Contig2_All;CL241.Contig16_All;CL241.Contig23_All;CL713.Contig2_All;CL713.Contig4_All;CL3150.Contig2_All;CL3150.Contig5_All;CL4414.Contig1_All;CL5116.Contig1_All;CL6980.Contig2_All;Unigene26857_All
212	Linoleic acid metabolism	1 (0.08%)	97 (0.28%)	0.972152	0.999984	ko00591	Unigene9479_All
213	Phenylpropanoid biosynthesis	12 (0.97%)	533 (1.56%)	0.97285	0.999984	ko00940	Unigene10661_All;CL7103.Contig1_All;CL7103.Contig2_All;CL8327.Contig1_All;Unigene7229_All;CL1448.Contig4_All;CL1448.Contig7_All;CL9263.Contig2_All;CL12921.Contig1_All;CL12921.Contig2_All;Unigene11979_All;Unigene15645_All
214	Carotenoid biosynthesis	4 (0.32%)	236 (0.69%)	0.973135	0.999984	ko00906	CL5340.Contig1_All;CL3494.Contig1_All;CL3466.Contig1_All;Unigene2630_All
215	Shigellosis	5 (0.41%)	277 (0.81%)	0.973678	0.999984	ko05131	CL9813.Contig3_All;CL7752.Contig1_All;CL12406.Contig2_All;Unigene19014_All;Unigene14749_All
216	Terpenoid backbone biosynthesis	8 (0.65%)	393 (1.15%)	0.974696	0.999984	ko00900	CL12255.Contig3_All;CL3919.Contig4_All;Unigene23634_All;Unigene24678_All;CL10885.Contig2_All;CL4414.Contig1_All;CL12139.Contig1_All;CL2999.Contig1_All
217	Fructose and mannose metabolism	38 (3.08%)	1400 (4.11%)	0.976672	0.999984	ko00051	CL7375.Contig1_All;Unigene10151_All;Unigene7494_All;CL543.Contig1_All;CL543.Contig2_All;CL6463.Contig1_All;CL12713.Contig2_All;Unigene23157_All;CL9813.Contig3_All;Unigene17030_All;CL2845.Contig4_All;CL4905.Contig1_All;CL433.Contig2_All;CL433.Contig16_All;CL433.Contig17_All;CL433.Contig18_All;CL241.Contig16_All;CL543.Contig4_All;CL956.Contig3_All;CL1516.Contig8_All;CL2769.Contig3_All;CL5116.Contig…
218	Protein processing in endoplasmic reticulum	22 (1.78%)	883 (2.59%)	0.976962	0.999984	ko04141	Unigene12363_All;CL3075.Contig1_All;CL3075.Contig2_All;Unigene8977_All;Unigene17190_All;CL736.Contig3_All;CL736.Contig4_All;CL1336.Contig6_All;CL1336.Contig8_All;CL3010.Contig1_All;CL3110.Contig3_All;CL4770.Contig3_All;CL4836.Contig1_All;CL5275.Contig1_All;CL11999.Contig2_All;CL11999.Contig3_All;Unigene546_All;Unigene4855_All;Unigene19942_All;Unigene21370_All;Unigene21762_All;Unigene27881_All
219	Regulation of actin cytoskeleton	7 (0.57%)	362 (1.06%)	0.977955	0.999984	ko04810	CL5411.Contig2_All;CL9813.Contig3_All;CL7752.Contig1_All;CL12406.Contig2_All;Unigene19014_All;Unigene21265_All;Unigene14749_All
220	Limonene and pinene degradation	35 (2.84%)	1322 (3.88%)	0.981247	0.999984	ko00903	CL7375.Contig1_All;Unigene10151_All;CL7444.Contig4_All;Unigene7494_All;CL543.Contig1_All;CL543.Contig2_All;CL12713.Contig2_All;Unigene23157_All;CL9813.Contig3_All;Unigene17030_All;CL2845.Contig4_All;CL4905.Contig1_All;CL433.Contig2_All;CL433.Contig16_All;CL433.Contig17_All;CL433.Contig18_All;Unigene21757_All;Unigene22477_All;CL241.Contig16_All;CL543.Contig4_All;CL956.Contig3_All;CL1516.Contig8_Al…
221	Phenylalanine, tyrosine and tryptophan biosynthesis	4 (0.32%)	250 (0.73%)	0.981362	0.999984	ko00400	Unigene9765_All;Unigene16992_All;CL12122.Contig2_All;Unigene16811_All
222	Valine, leucine and isoleucine biosynthesis	1 (0.08%)	113 (0.33%)	0.984589	0.999984	ko00290	Unigene46910_All
223	N-Glycan biosynthesis	1 (0.08%)	118 (0.35%)	0.987192	0.999984	ko00510	CL4836.Contig1_All
224	Polycyclic aromatic hydrocarbon degradation	3 (0.24%)	222 (0.65%)	0.987933	0.999984	ko00624	CL7444.Contig4_All;Unigene21757_All;Unigene22477_All
225	Ribosome	23 (1.87%)	963 (2.83%)	0.98859	0.999984	ko03010	CL9029.Contig2_All;Unigene22520_All;CL7103.Contig1_All;CL7103.Contig2_All;CL12656.Contig2_All;Unigene8222_All;Unigene23718_All;Unigene23719_All;CL2112.Contig9_All;CL3919.Contig4_All;Unigene14039_All;CL7405.Contig1_All;CL7405.Contig2_All;CL434.Contig2_All;CL1947.Contig1_All;CL2120.Contig4_All;CL2120.Contig2_All;CL9016.Contig2_All;CL11626.Contig1_All;CL11626.Contig2_All;Unigene4855_All;Unigene11936…
226	Phenylalanine metabolism	3 (0.24%)	224 (0.66%)	0.988615	0.999984	ko00360	Unigene9765_All;Unigene7705_All;Unigene16811_All
227	Hypertrophic cardiomyopathy (HCM)	2 (0.16%)	181 (0.53%)	0.990265	0.999984	ko05410	CL12634.Contig4_All;CL12634.Contig7_All
228	Calcium signaling pathway	2 (0.16%)	184 (0.54%)	0.991162	0.999984	ko04020	CL5587.Contig1_All;Unigene6027_All
229	Base excision repair	4 (0.32%)	279 (0.82%)	0.99146	0.999984	ko03410	Unigene5857_All;Unigene11758_All;CL383.Contig3_All;CL6687.Contig1_All
230	Histidine metabolism	1 (0.08%)	132 (0.39%)	0.99237	0.999984	ko00340	Unigene2007_All
231	Citrate cycle (TCA cycle)	3 (0.24%)	240 (0.7%)	0.992887	0.999984	ko00020	CL4807.Contig1_All;Unigene43067_All;CL6980.Contig2_All
232	Proteasome	1 (0.08%)	140 (0.41%)	0.994326	0.999984	ko03050	CL11222.Contig1_All
233	Long-term potentiation	3 (0.24%)	251 (0.74%)	0.994874	0.999984	ko04720	CL7444.Contig4_All;CL9813.Contig3_All;Unigene14749_All
234	Lysosome	9 (0.73%)	505 (1.48%)	0.994907	0.999984	ko04142	CL8213.Contig1_All;Unigene19031_All;CL907.Contig18_All;Unigene7229_All;Unigene26319_All;Unigene49706_All;CL5975.Contig2_All;Unigene3598_All;Unigene14236_All
235	Fanconi anemia pathway	14 (1.14%)	695 (2.04%)	0.995032	0.999984	ko03460	CL6232.Contig1_All;Unigene20353_All;Unigene21882_All;CL3880.Contig6_All;Unigene12198_All;Unigene43067_All;Unigene39099_All;CL3091.Contig3_All;CL121.Contig1_All;CL121.Contig2_All;Unigene19375_All;CL383.Contig3_All;Unigene8086_All;Unigene26857_All
236	Biosynthesis of unsaturated fatty acids	2 (0.16%)	202 (0.59%)	0.995076	0.999984	ko01040	CL3056.Contig2_All;CL3056.Contig3_All
237	SNARE interactions in vesicular transport	1 (0.08%)	146 (0.43%)	0.995456	0.999984	ko04130	CL1305.Contig1_All
238	Neurotrophin signaling pathway	21 (1.7%)	954 (2.8%)	0.995725	0.999984	ko04722	CL3752.Contig1_All;CL7375.Contig1_All;Unigene10151_All;CL543.Contig1_All;CL543.Contig2_All;CL5764.Contig4_All;CL9813.Contig3_All;Unigene4875_All;Unigene2534_All;CL433.Contig2_All;CL433.Contig16_All;CL433.Contig17_All;CL433.Contig18_All;CL543.Contig4_All;CL5116.Contig1_All;CL7752.Contig1_All;CL10847.Contig1_All;CL12406.Contig2_All;Unigene14387_All;Unigene19014_All;Unigene14749_All
239	Oocyte meiosis	9 (0.73%)	518 (1.52%)	0.996203	0.999984	ko04114	CL5307.Contig2_All;CL9813.Contig3_All;Unigene12363_All;Unigene14335_All;CL5218.Contig2_All;CL12284.Contig2_All;CL12731.Contig8_All;Unigene14767_All;Unigene14749_All
240	Vascular smooth muscle contraction	2 (0.16%)	210 (0.62%)	0.996211	0.999984	ko04270	CL9813.Contig3_All;Unigene14749_All
241	Gap junction	2 (0.16%)	212 (0.62%)	0.996452	0.999984	ko04540	CL9813.Contig3_All;Unigene14749_All
242	Flavonoid biosynthesis	3 (0.24%)	274 (0.8%)	0.997442	0.999984	ko00941	Unigene10661_All;CL12921.Contig1_All;CL12921.Contig2_All
243	PPAR signaling pathway	1 (0.08%)	164 (0.48%)	0.997667	0.999984	ko03320	Unigene11936_All
244	Tryptophan metabolism	1 (0.08%)	165 (0.48%)	0.997752	0.999984	ko00380	Unigene22477_All
245	Alcoholism	5 (0.41%)	374 (1.1%)	0.997858	0.999984	ko05034	CL390.Contig7_All;CL390.Contig13_All;CL9813.Contig3_All;CL4713.Contig1_All;Unigene14749_All
246	Measles	18 (1.46%)	892 (2.62%)	0.998127	0.999984	ko05162	CL3752.Contig1_All;CL7375.Contig1_All;Unigene10151_All;CL543.Contig1_All;CL543.Contig2_All;CL10116.Contig1_All;CL10116.Contig2_All;CL5764.Contig4_All;Unigene4875_All;Unigene2534_All;CL433.Contig2_All;CL433.Contig16_All;CL433.Contig17_All;CL433.Contig18_All;CL543.Contig4_All;CL5116.Contig1_All;CL10847.Contig1_All;Unigene14387_All
247	Metabolic pathways	295 (23.93%)	9375 (27.52%)	0.998397	0.999984	ko01100	CL1389.Contig1_All;CL1389.Contig4_All;CL11782.Contig2_All;Unigene642_All;Unigene8293_All;CL1835.Contig1_All;CL1835.Contig3_All;CL1835.Contig4_All;CL12255.Contig3_All;Unigene9626_All;CL7375.Contig1_All;CL8712.Contig2_All;Unigene5169_All;Unigene7592_All;Unigene11950_All;Unigene10151_All;CL6232.Contig1_All;CL7444.Contig4_All;CL5340.Contig1_All;Unigene7494_All;Unigene39755_All;CL205.Contig1_All;CL715…
248	Biosynthesis of secondary metabolites	124 (10.06%)	4331 (12.71%)	0.998551	0.999984	ko01110	CL12255.Contig3_All;Unigene11950_All;Unigene10661_All;CL7444.Contig4_All;CL5340.Contig1_All;CL7159.Contig1_All;CL7159.Contig2_All;CL4807.Contig1_All;CL7103.Contig1_All;CL7103.Contig2_All;CL5113.Contig1_All;CL5113.Contig3_All;CL5113.Contig4_All;CL6140.Contig3_All;CL6225.Contig2_All;Unigene12336_All;CL8327.Contig1_All;Unigene14326_All;CL5984.Contig4_All;CL12738.Contig1_All;Unigene43067_All;CL3919.C…
249	Toxoplasmosis	18 (1.46%)	921 (2.7%)	0.998933	0.999984	ko05145	CL3752.Contig1_All;CL7375.Contig1_All;Unigene10151_All;CL3180.Contig2_All;CL3360.Contig1_All;Unigene4766_All;CL5764.Contig4_All;CL9813.Contig3_All;Unigene4875_All;Unigene2534_All;Unigene4400_All;CL3664.Contig1_All;CL3664.Contig2_All;CL5116.Contig1_All;CL10847.Contig1_All;Unigene6100_All;Unigene14387_All;Unigene14749_All
250	Chagas disease (American trypanosomiasis)	16 (1.3%)	847 (2.49%)	0.998948	0.999984	ko05142	CL3752.Contig1_All;CL7375.Contig1_All;Unigene10151_All;CL5764.Contig4_All;CL9813.Contig3_All;Unigene4875_All;Unigene2534_All;Unigene18886_All;Unigene18887_All;Unigene18888_All;Unigene18889_All;CL5116.Contig1_All;CL10847.Contig1_All;CL12731.Contig8_All;Unigene14387_All;Unigene14749_All
251	Legionellosis	1 (0.08%)	187 (0.55%)	0.999005	0.999984	ko05134	CL3347.Contig6_All
252	NF-kappa B signaling pathway	21 (1.7%)	1037 (3.04%)	0.999047	0.999984	ko04064	CL3752.Contig1_All;CL7375.Contig1_All;Unigene10151_All;CL10116.Contig1_All;CL10116.Contig2_All;Unigene28975_All;Unigene1861_All;CL5764.Contig4_All;Unigene4875_All;CL7291.Contig1_All;CL7291.Contig2_All;Unigene2534_All;CL121.Contig1_All;CL121.Contig2_All;CL733.Contig1_All;CL733.Contig2_All;CL5116.Contig1_All;CL8528.Contig2_All;CL8528.Contig3_All;CL10847.Contig1_All;Unigene14387_All
253	Phosphatidylinositol signaling system	3 (0.24%)	322 (0.95%)	0.999422	0.999984	ko04070	CL5411.Contig2_All;Unigene14724_All;Unigene21265_All
254	Bile secretion	7 (0.57%)	517 (1.52%)	0.999498	0.999984	ko04976	CL12255.Contig3_All;CL7375.Contig1_All;CL7336.Contig1_All;CL2845.Contig4_All;CL241.Contig16_All;CL241.Contig23_All;CL5116.Contig1_All
255	Toll-like receptor signaling pathway	14 (1.14%)	806 (2.37%)	0.999506	0.999984	ko04620	CL3752.Contig1_All;CL7375.Contig1_All;Unigene10151_All;CL5764.Contig4_All;CL9813.Contig3_All;Unigene4875_All;Unigene2534_All;CL5116.Contig1_All;CL7752.Contig1_All;CL10847.Contig1_All;CL12406.Contig2_All;Unigene14387_All;Unigene19014_All;Unigene14749_All
256	alpha-Linolenic acid metabolism	1 (0.08%)	209 (0.61%)	0.99956	0.999984	ko00592	Unigene80_All
257	Zeatin biosynthesis	3 (0.24%)	337 (0.99%)	0.99964	0.999984	ko00908	Unigene8362_All;CL10036.Contig2_All;Unigene22179_All
258	Carbon fixation in photosynthetic organisms	2 (0.16%)	283 (0.83%)	0.99967	0.999984	ko00710	Unigene21777_All;CL3679.Contig2_All
259	Apoptosis	19 (1.54%)	1042 (3.06%)	0.999803	0.999984	ko04210	CL3752.Contig1_All;CL7375.Contig1_All;Unigene10151_All;Unigene28975_All;Unigene1861_All;CL5764.Contig4_All;Unigene4875_All;CL7291.Contig1_All;CL7291.Contig2_All;Unigene2534_All;CL121.Contig1_All;CL121.Contig2_All;CL733.Contig1_All;CL733.Contig2_All;CL5116.Contig1_All;CL8528.Contig2_All;CL8528.Contig3_All;CL10847.Contig1_All;Unigene14387_All
260	Influenza A	21 (1.7%)	1197 (3.51%)	0.999962	0.999984	ko05164	CL3752.Contig1_All;CL7375.Contig1_All;Unigene10151_All;CL7444.Contig4_All;CL543.Contig1_All;CL543.Contig2_All;CL5764.Contig4_All;CL9813.Contig3_All;Unigene4875_All;Unigene2534_All;Unigene8977_All;CL433.Contig2_All;CL433.Contig16_All;CL433.Contig17_All;CL433.Contig18_All;CL543.Contig4_All;CL5116.Contig1_All;CL7605.Contig3_All;CL10847.Contig1_All;Unigene14387_All;Unigene14749_All
261	Tuberculosis	17 (1.38%)	1041 (3.06%)	0.999963	0.999984	ko05152	CL3752.Contig1_All;CL7375.Contig1_All;Unigene10151_All;CL7444.Contig4_All;CL5764.Contig4_All;CL9813.Contig3_All;Unigene4875_All;Unigene2534_All;Unigene5857_All;CL5116.Contig1_All;CL6378.Contig3_All;CL6378.Contig4_All;CL6687.Contig1_All;CL10847.Contig1_All;Unigene14236_All;Unigene14387_All;Unigene14749_All
262	Leishmaniasis	11 (0.89%)	794 (2.33%)	0.999964	0.999984	ko05140	CL3752.Contig1_All;CL7375.Contig1_All;Unigene10151_All;CL5764.Contig4_All;CL9813.Contig3_All;Unigene4875_All;Unigene2534_All;CL5116.Contig1_All;CL10847.Contig1_All;Unigene14387_All;Unigene14749_All
263	Pertussis	11 (0.89%)	826 (2.42%)	0.999984	0.999984	ko05133	CL3752.Contig1_All;CL7375.Contig1_All;Unigene10151_All;CL5764.Contig4_All;CL9813.Contig3_All;Unigene4875_All;Unigene2534_All;CL5116.Contig1_All;CL10847.Contig1_All;Unigene14387_All;Unigene14749_All

## Sheet: Novel miRNAs
B. KEGG pathway analysis of genes for differentially expressed novel miRNAs
	KEGG Pathway	Target genes with pathway annotation (24)	All genes of the species with pathway annotation (34067)	P value	Q value	Pathway ID	Genes
1	Porphyrin and chlorophyll metabolism	7 (29.17%)	176 (0.52%)	2.79991e-11	1.09196e-09	ko00860	CL1325.Contig2_All;CL1325.Contig3_All;CL1325.Contig4_All;CL1325.Contig8_All;CL1325.Contig9_All;CL1325.Contig10_All;CL1325.Contig11_All
2	Two-component system	7 (29.17%)	435 (1.28%)	1.51343e-08	2.95119e-07	ko02020	CL1325.Contig2_All;CL1325.Contig3_All;CL1325.Contig4_All;CL1325.Contig8_All;CL1325.Contig9_All;CL1325.Contig10_All;CL1325.Contig11_All
3	Oxidative phosphorylation	7 (29.17%)	535 (1.57%)	6.22049e-08	8.08664e-07	ko00190	CL1325.Contig2_All;CL1325.Contig3_All;CL1325.Contig4_All;CL1325.Contig8_All;CL1325.Contig9_All;CL1325.Contig10_All;CL1325.Contig11_All
4	Biosynthesis of secondary metabolites	9 (37.5%)	4331 (12.71%)	0.00186079	0.0181427	ko01110	CL1325.Contig2_All;CL1325.Contig3_All;CL1325.Contig4_All;CL1325.Contig8_All;CL1325.Contig9_All;CL1325.Contig10_All;CL1325.Contig11_All;CL12579.Contig8_All;CL12579.Contig10_All
5	Fatty acid elongation	2 (8.33%)	121 (0.36%)	0.00328101	0.0255918	ko00062	CL12579.Contig8_All;CL12579.Contig10_All
6	Biosynthesis of unsaturated fatty acids	2 (8.33%)	202 (0.59%)	0.0088617	0.0576011	ko01040	CL12579.Contig8_All;CL12579.Contig10_All
7	NF-kappa B signaling pathway	3 (12.5%)	1037 (3.04%)	0.0353716	0.163707	ko04064	CL1242.Contig3_All;CL733.Contig1_All;CL733.Contig2_All
8	Apoptosis	3 (12.5%)	1042 (3.06%)	0.0358042	0.163707	ko04210	CL1242.Contig3_All;CL733.Contig1_All;CL733.Contig2_All
9	p53 signaling pathway	2 (8.33%)	461 (1.35%)	0.0414498	0.163707	ko04115	CL733.Contig1_All;CL733.Contig2_All
10	Metabolic pathways	11 (45.83%)	9375 (27.52%)	0.0419761	0.163707	ko01100	CL1242.Contig3_All;CL1325.Contig2_All;CL1325.Contig3_All;CL1325.Contig4_All;CL1325.Contig8_All;CL1325.Contig9_All;CL1325.Contig10_All;CL1325.Contig11_All;CL11805.Contig2_All;CL3143.Contig3_All;Unigene47346_All
11	Transcriptional misregulation in cancer	2 (8.33%)	516 (1.51%)	0.0507463	0.179919	ko05202	CL733.Contig1_All;CL733.Contig2_All
12	HTLV-I infection	2 (8.33%)	860 (2.52%)	0.122082	0.333272	ko05166	CL733.Contig1_All;CL733.Contig2_All
13	Cell cycle	2 (8.33%)	879 (2.58%)	0.126532	0.333272	ko04110	CL733.Contig1_All;CL733.Contig2_All
14	Regulation of autophagy	1 (4.17%)	193 (0.57%)	0.127507	0.333272	ko04140	Unigene12487_All
15	Ribosome biogenesis in eukaryotes	2 (8.33%)	886 (2.6%)	0.128182	0.333272	ko03008	CL733.Contig1_All;CL733.Contig2_All
16	RNA degradation	2 (8.33%)	996 (2.92%)	0.15476	0.349145	ko03018	CL733.Contig1_All;CL733.Contig2_All
17	Spliceosome	2 (8.33%)	1024 (3.01%)	0.161699	0.349145	ko03040	Unigene27574_All;Unigene27575_All
18	Ethylbenzene degradation	2 (8.33%)	1051 (3.09%)	0.168448	0.349145	ko00642	CL1242.Contig3_All;Unigene47346_All
19	Galactose metabolism	1 (4.17%)	276 (0.81%)	0.177411	0.349145	ko00052	CL11805.Contig2_All
20	Benzoate degradation	2 (8.33%)	1093 (3.21%)	0.179048	0.349145	ko00362	CL1242.Contig3_All;Unigene47346_All
21	Inositol phosphate metabolism	1 (4.17%)	300 (0.88%)	0.191324	0.355315	ko00562	CL3143.Contig3_All
22	Phosphatidylinositol signaling system	1 (4.17%)	322 (0.95%)	0.203878	0.361421	ko04070	CL3143.Contig3_All
23	Tyrosine metabolism	2 (8.33%)	1278 (3.75%)	0.226872	0.371957	ko00350	CL1242.Contig3_All;Unigene47346_All
24	Aminobenzoate degradation	2 (8.33%)	1304 (3.83%)	0.233698	0.371957	ko00627	CL1242.Contig3_All;Unigene47346_All
25	Limonene and pinene degradation	2 (8.33%)	1322 (3.88%)	0.238434	0.371957	ko00903	CL1242.Contig3_All;Unigene47346_All
26	Fructose and mannose metabolism	2 (8.33%)	1400 (4.11%)	0.259029	0.388544	ko00051	CL1242.Contig3_All;Unigene47346_All
27	mRNA surveillance pathway	1 (4.17%)	696 (2.04%)	0.39078	0.550847	ko03015	CL7803.Contig1_All
28	Pyrimidine metabolism	2 (8.33%)	1939 (5.69%)	0.400127	0.550847	ko00240	CL1242.Contig3_All;Unigene47346_All
29	Leishmaniasis	1 (4.17%)	794 (2.33%)	0.432312	0.550847	ko05140	CL1242.Contig3_All
30	Toll-like receptor signaling pathway	1 (4.17%)	806 (2.37%)	0.437207	0.550847	ko04620	CL1242.Contig3_All
31	Pertussis	1 (4.17%)	826 (2.42%)	0.445276	0.550847	ko05133	CL1242.Contig3_All
32	Chagas disease (American trypanosomiasis)	1 (4.17%)	847 (2.49%)	0.453629	0.550847	ko05142	CL1242.Contig3_All
33	Measles	1 (4.17%)	892 (2.62%)	0.471123	0.550847	ko05162	CL1242.Contig3_All
34	Toxoplasmosis	1 (4.17%)	921 (2.7%)	0.482112	0.550847	ko05145	CL1242.Contig3_All
35	Neurotrophin signaling pathway	1 (4.17%)	954 (2.8%)	0.49435	0.550847	ko04722	CL1242.Contig3_All
36	Tuberculosis	1 (4.17%)	1041 (3.06%)	0.5253	0.561636	ko05152	CL1242.Contig3_All
37	Starch and sucrose metabolism	1 (4.17%)	1063 (3.12%)	0.532834	0.561636	ko00500	CL11805.Contig2_All
38	Influenza A	1 (4.17%)	1197 (3.51%)	0.576307	0.591473	ko05164	CL1242.Contig3_All
39	Microbial metabolism in diverse environments	2 (8.33%)	2848 (8.36%)	0.607667	0.607667	ko01120	CL1242.Contig3_All;Unigene47346_All
