# Supplementary material for: Differential microRNA Analysis of Glandular Trichomes and Young Leaves in Xanthium strumarium L. Reveals Their Putative Roles in Regulating Terpenoid Biosynthesis
Source: PLoS One. 2015 Sep 25;10(9):e0139002. doi: 10.1371/journal.pone.0139002 (PMC4583480; doi:10.1371/journal.pone.0139002)
Supplement: S8 Table — (XLSX) [file pone.0139002.s008.xlsx]

## Sheet: cellular component
Table S8 GO enrichment analysis of target genes for the differentially expressed miRNAs
A. For the cellular component category
GO accession	Gene Ontology term	Cluster frequency	Genome frequency of use	Enrichment factor	Corrected P-value	Gene names
GO:0005751	mitochondrial respiratory chain complex IV	7 of 18 in the list	18 of 33842 in the genome	731.154	4.4e-18	CL1325.Contig4_All,CL1325.Contig9_All,CL1325.Contig11_All,CL1325.Contig3_All,CL1325.Contig8_All,CL1325.Contig2_All,CL1325.Contig10_All
GO:0045277	respiratory chain complex IV	7 of 18 in the list	18 of 33842 in the genome	731.154	4.4e-18	CL1325.Contig4_All,CL1325.Contig9_All,CL1325.Contig11_All,CL1325.Contig3_All,CL1325.Contig8_All,CL1325.Contig2_All,CL1325.Contig10_All
GO:0005746	mitochondrial respiratory chain	7 of 18 in the list	210 of 33842 in the genome	62.6704	4.23e-10	CL1325.Contig4_All,CL1325.Contig9_All,CL1325.Contig11_All,CL1325.Contig3_All,CL1325.Contig8_All,CL1325.Contig2_All,CL1325.Contig10_All
GO:0070469	respiratory chain	7 of 18 in the list	233 of 33842 in the genome	56.484	8.79e-10	CL1325.Contig4_All,CL1325.Contig9_All,CL1325.Contig11_All,CL1325.Contig3_All,CL1325.Contig8_All,CL1325.Contig2_All,CL1325.Contig10_All
GO:0044455	mitochondrial membrane part	7 of 18 in the list	337 of 33842 in the genome	39.0528	1.16e-08	CL1325.Contig4_All,CL1325.Contig9_All,CL1325.Contig11_All,CL1325.Contig3_All,CL1325.Contig8_All,CL1325.Contig2_All,CL1325.Contig10_All
GO:0005743	mitochondrial inner membrane	7 of 18 in the list	508 of 33842 in the genome	25.907	2e-07	CL1325.Contig4_All,CL1325.Contig9_All,CL1325.Contig11_All,CL1325.Contig3_All,CL1325.Contig8_All,CL1325.Contig2_All,CL1325.Contig10_All
GO:0031966	mitochondrial membrane	7 of 18 in the list	594 of 33842 in the genome	22.1562	5.86e-07	CL1325.Contig4_All,CL1325.Contig9_All,CL1325.Contig11_All,CL1325.Contig3_All,CL1325.Contig8_All,CL1325.Contig2_All,CL1325.Contig10_All
GO:0005740	mitochondrial envelope	7 of 18 in the list	627 of 33842 in the genome	20.9901	8.5e-07	CL1325.Contig4_All,CL1325.Contig9_All,CL1325.Contig11_All,CL1325.Contig3_All,CL1325.Contig8_All,CL1325.Contig2_All,CL1325.Contig10_All
GO:0019866	organelle inner membrane	7 of 18 in the list	640 of 33842 in the genome	20.5637	9.78e-07	CL1325.Contig4_All,CL1325.Contig9_All,CL1325.Contig11_All,CL1325.Contig3_All,CL1325.Contig8_All,CL1325.Contig2_All,CL1325.Contig10_All
GO:0044429	mitochondrial part	7 of 18 in the list	715 of 33842 in the genome	18.4067	2.08e-06	CL1325.Contig4_All,CL1325.Contig9_All,CL1325.Contig11_All,CL1325.Contig3_All,CL1325.Contig8_All,CL1325.Contig2_All,CL1325.Contig10_All
GO:0016442	RNA-induced silencing complex	4 of 1102 in the list	8 of 33842 in the genome	15.3548	0.01677	CL12864.Contig5_All,CL12864.Contig3_All,CL12864.Contig8_All,CL12864.Contig4_All
GO:0031332	RNAi effector complex	4 of 1102 in the list	8 of 33842 in the genome	15.3548	0.01677	CL12864.Contig5_All,CL12864.Contig3_All,CL12864.Contig8_All,CL12864.Contig4_All
GO:0031967	organelle envelope	7 of 18 in the list	2294 of 33842 in the genome	5.73704	0.00468	CL1325.Contig4_All,CL1325.Contig9_All,CL1325.Contig11_All,CL1325.Contig3_All,CL1325.Contig8_All,CL1325.Contig2_All,CL1325.Contig10_All
GO:0031975	envelope	7 of 18 in the list	2311 of 33842 in the genome	5.69484	0.0049	CL1325.Contig4_All,CL1325.Contig9_All,CL1325.Contig11_All,CL1325.Contig3_All,CL1325.Contig8_All,CL1325.Contig2_All,CL1325.Contig10_All
GO:0031090	organelle membrane	7 of 18 in the list	2383 of 33842 in the genome	5.52278	0.00595	CL1325.Contig4_All,CL1325.Contig9_All,CL1325.Contig11_All,CL1325.Contig3_All,CL1325.Contig8_All,CL1325.Contig2_All,CL1325.Contig10_All
GO:0043234	protein complex	8 of 18 in the list	3544 of 33842 in the genome	4.24404	0.01049	CL1325.Contig8_All,CL1325.Contig2_All,CL1325.Contig10_All,CL1325.Contig4_All,CL1325.Contig9_All,CL1325.Contig11_All,CL1325.Contig3_All,Unigene12487_All
GO:0009504	cell plate	17 of 1102 in the list	139 of 33842 in the genome	3.75585	0.00071	Unigene2751_All,CL206.Contig6_All,CL206.Contig16_All,CL206.Contig2_All,Unigene16606_All,CL206.Contig18_All,CL1305.Contig1_All,CL5307.Contig2_All,CL206.Contig17_All,CL206.Contig1_All,CL206.Contig13_All,CL206.Contig12_All,CL206.Contig15_All,CL206.Contig8_All,CL206.Contig19_All,CL206.Contig3_All,CL206.Contig10_All
GO:0005634	nucleus	399 of 1102 in the list	10445 of 33842 in the genome	1.17311	0.01581	CL8847.Contig2_All,CL12036.Contig3_All,CL3110.Contig3_All,CL852.Contig1_All,Unigene18948_All,Unigene21930_All,Unigene16549_All,Unigene11910_All,CL176.Contig10_All,Unigene10014_All,CL3880.Contig6_All,CL543.Contig1_All,Unigene11758_All,Unigene24432_All,CL6822.Contig3_All,CL1389.Contig4_All,Unigene5691_All,Unigene4779_All,CL2665.Contig3_All,CL1170.Contig1_All,CL4032.Contig3_All,CL12620.Contig1_All,C…

## Sheet: molecular function
B. For the molecular function category
GO accession	Gene Ontology term	Cluster frequency	Genome frequency of use	Enrichment factor	Corrected P-value	Gene_names
GO:0004129	cytochrome-coxidase activity	7 of 14 in the list	31 of 32532 in the genome	524.71	4.11e-17	CL1325.Contig4_All,CL1325.Contig9_All,CL1325.Contig11_All,CL1325.Contig3_All,CL1325.Contig8_All,CL1325.Contig2_All,CL1325.Contig10_All
GO:0015002	heme-copper terminal oxidase activity	7 of 14 in the list	31 of 32532 in the genome	524.71	4.11e-17	CL1325.Contig4_All,CL1325.Contig9_All,CL1325.Contig11_All,CL1325.Contig3_All,CL1325.Contig8_All,CL1325.Contig2_All,CL1325.Contig10_All
GO:0016675	oxidoreductase activity, acting on a heme group of donors	7 of 14 in the list	31 of 32532 in the genome	524.71	4.11e-17	CL1325.Contig4_All,CL1325.Contig9_All,CL1325.Contig11_All,CL1325.Contig3_All,CL1325.Contig8_All,CL1325.Contig2_All,CL1325.Contig10_All
GO:0016676	oxidoreductase activity, acting on a heme group of donors, oxygen as acceptor	7 of 14 in the list	31 of 32532 in the genome	524.71	4.11e-17	CL1325.Contig4_All,CL1325.Contig9_All,CL1325.Contig11_All,CL1325.Contig3_All,CL1325.Contig8_All,CL1325.Contig2_All,CL1325.Contig10_All
GO:0003727	single-stranded RNA binding	2 of 14 in the list	76 of 32532 in the genome	61.1504	0.01684	Unigene27574_All,Unigene27575_All
GO:0003682	chromatin binding	7 of 14 in the list	286 of 32532 in the genome	56.8741	4.29e-10	CL1325.Contig4_All,CL1325.Contig9_All,CL1325.Contig11_All,CL1325.Contig3_All,CL1325.Contig8_All,CL1325.Contig2_All,CL1325.Contig10_All
GO:0015078	hydrogen ion transmembrane transporter activity	7 of 14 in the list	322 of 32532 in the genome	50.5155	9.87e-10	CL1325.Contig4_All,CL1325.Contig9_All,CL1325.Contig11_All,CL1325.Contig3_All,CL1325.Contig8_All,CL1325.Contig2_All,CL1325.Contig10_All
GO:0015077	monovalent inorganic cation transmembrane transporter activity	7 of 14 in the list	538 of 32532 in the genome	30.2342	3.53e-08	CL1325.Contig4_All,CL1325.Contig9_All,CL1325.Contig11_All,CL1325.Contig3_All,CL1325.Contig8_All,CL1325.Contig2_All,CL1325.Contig10_All
GO:0022890	inorganic cation transmembrane transporter activity	7 of 14 in the list	855 of 32532 in the genome	19.0246	8.64e-07	CL1325.Contig4_All,CL1325.Contig9_All,CL1325.Contig11_All,CL1325.Contig3_All,CL1325.Contig8_All,CL1325.Contig2_All,CL1325.Contig10_All
GO:0016627	oxidoreductase activity, acting on the CH-CH group of donors	7 of 14 in the list	889 of 32532 in the genome	18.297	1.12e-06	CL1325.Contig4_All,CL1325.Contig9_All,CL1325.Contig11_All,CL1325.Contig3_All,CL1325.Contig8_All,CL1325.Contig2_All,CL1325.Contig10_All
GO:0050373	UDP-arabinose 4-epimerase activity	4 of 1051 in the list	8 of 32532 in the genome	15.4767	0.03389	CL4121.Contig4_All,Unigene20564_All,Unigene2276_All,CL4121.Contig1_All
GO:0008324	cation transmembrane transporter activity	7 of 14 in the list	1201 of 32532 in the genome	13.5437	8.78e-06	CL1325.Contig4_All,CL1325.Contig9_All,CL1325.Contig11_All,CL1325.Contig3_All,CL1325.Contig8_All,CL1325.Contig2_All,CL1325.Contig10_All
GO:0015075	ion transmembrane transporter activity	7 of 14 in the list	1759 of 32532 in the genome	9.2473	0.00011	CL1325.Contig4_All,CL1325.Contig9_All,CL1325.Contig11_All,CL1325.Contig3_All,CL1325.Contig8_All,CL1325.Contig2_All,CL1325.Contig10_All
GO:0004506	squalene monooxygenase activity	8 of 1051 in the list	30 of 32532 in the genome	8.25423	0.00178	Unigene26139_All,Unigene26142_All,Unigene26143_All,Unigene26140_All,Unigene26141_All,Unigene26146_All,Unigene26144_All,Unigene26145_All
GO:0022891	substrate-specific transmembrane transporter activity	7 of 14 in the list	2073 of 32532 in the genome	7.8466	0.00034	CL1325.Contig4_All,CL1325.Contig9_All,CL1325.Contig11_All,CL1325.Contig3_All,CL1325.Contig8_All,CL1325.Contig2_All,CL1325.Contig10_All
GO:0022892	substrate-specific transporter activity	7 of 14 in the list	2334 of 32532 in the genome	6.96915	0.00074	CL1325.Contig4_All,CL1325.Contig9_All,CL1325.Contig11_All,CL1325.Contig3_All,CL1325.Contig8_All,CL1325.Contig2_All,CL1325.Contig10_All
GO:0022857	transmembrane transporter activity	7 of 14 in the list	2474 of 32532 in the genome	6.57478	0.00108	CL1325.Contig4_All,CL1325.Contig9_All,CL1325.Contig11_All,CL1325.Contig3_All,CL1325.Contig8_All,CL1325.Contig2_All,CL1325.Contig10_All
GO:0003677	DNA binding	7 of 14 in the list	2526 of 32532 in the genome	6.43943	0.00124	CL1325.Contig4_All,CL1325.Contig9_All,CL1325.Contig11_All,CL1325.Contig3_All,CL1325.Contig8_All,CL1325.Contig2_All,CL1325.Contig10_All
GO:0005215	transporter activity	7 of 14 in the list	3166 of 32532 in the genome	5.13771	0.00531	CL1325.Contig4_All,CL1325.Contig9_All,CL1325.Contig11_All,CL1325.Contig3_All,CL1325.Contig8_All,CL1325.Contig2_All,CL1325.Contig10_All
GO:0003676	nucleic acid binding	9 of 14 in the list	5205 of 32532 in the genome	4.01795	0.0022	CL1325.Contig8_All,CL1325.Contig2_All,CL1325.Contig10_All,CL1325.Contig4_All,CL1325.Contig9_All,CL1325.Contig11_All,CL1325.Contig3_All,Unigene27575_All,Unigene27574_All
GO:0016491	oxidoreductase activity	7 of 14 in the list	4081 of 32532 in the genome	3.98579	0.02607	CL1325.Contig4_All,CL1325.Contig9_All,CL1325.Contig11_All,CL1325.Contig3_All,CL1325.Contig8_All,CL1325.Contig2_All,CL1325.Contig10_All
GO:0008170	N-methyltransferase activity	12 of 1051 in the list	99 of 32532 in the genome	3.75192	0.04206	CL4789.Contig1_All,CL1615.Contig12_All,CL6450.Contig1_All,CL1615.Contig11_All,CL3117.Contig2_All,CL1615.Contig14_All,CL1615.Contig1_All,CL12936.Contig2_All,CL212.Contig1_All,CL1615.Contig17_All,CL1615.Contig15_All,CL3117.Contig1_All
GO:0003676	nucleic acid binding	214 of 1051 in the list	5205 of 32532 in the genome	1.27263	0.04127	Unigene4786_All,CL3651.Contig8_All,Unigene9991_All,CL377.Contig5_All,CL11308.Contig1_All,Unigene11910_All,CL176.Contig10_All,CL6863.Contig4_All,Unigene751_All,CL6863.Contig5_All,CL7796.Contig4_All,CL4713.Contig1_All,Unigene20763_All,Unigene658_All,CL4768.Contig3_All,Unigene33467_All,CL4478.Contig2_All,CL7297.Contig2_All,CL6822.Contig3_All,CL801.Contig7_All,CL1389.Contig4_All,Unigene26746_All,CL60…

## Sheet: biological process
C. For the biological process category
GO accession	Gene Ontology term	Cluster frequency	Genome frequency of use	Enrichment factor	Corrected P-value	Gene_names
GO:0006784	heme a biosynthetic process	7 of 20 in the list	12 of 33274 in the genome	970.492	1.07e-18	CL1325.Contig4_All,CL1325.Contig9_All,CL1325.Contig11_All,CL1325.Contig3_All,CL1325.Contig8_All,CL1325.Contig2_All,CL1325.Contig10_All
GO:0046160	heme a metabolic process	7 of 20 in the list	12 of 33274 in the genome	970.492	1.07e-18	CL1325.Contig4_All,CL1325.Contig9_All,CL1325.Contig11_All,CL1325.Contig3_All,CL1325.Contig8_All,CL1325.Contig2_All,CL1325.Contig10_All
GO:0006123	mitochondrial electron transport, cytochrome c to oxygen	7 of 20 in the list	14 of 33274 in the genome	831.85	4.65e-18	CL1325.Contig4_All,CL1325.Contig9_All,CL1325.Contig11_All,CL1325.Contig3_All,CL1325.Contig8_All,CL1325.Contig2_All,CL1325.Contig10_All
GO:0019742	pentacyclic triterpenoid metabolic process	7 of 20 in the list	68 of 33274 in the genome	171.263	1.29e-12	CL1325.Contig4_All,CL1325.Contig9_All,CL1325.Contig11_All,CL1325.Contig3_All,CL1325.Contig8_All,CL1325.Contig2_All,CL1325.Contig10_All
GO:0019745	pentacyclic triterpenoid biosynthetic process	7 of 20 in the list	68 of 33274 in the genome	171.263	1.29e-12	CL1325.Contig4_All,CL1325.Contig9_All,CL1325.Contig11_All,CL1325.Contig3_All,CL1325.Contig8_All,CL1325.Contig2_All,CL1325.Contig10_All
GO:0042775	mitochondrial ATP synthesis coupled electron transport	7 of 20 in the list	69 of 33274 in the genome	168.781	1.43e-12	CL1325.Contig4_All,CL1325.Contig9_All,CL1325.Contig11_All,CL1325.Contig3_All,CL1325.Contig8_All,CL1325.Contig2_All,CL1325.Contig10_All
GO:0006783	heme biosynthetic process	7 of 20 in the list	82 of 33274 in the genome	142.023	5.03e-12	CL1325.Contig4_All,CL1325.Contig9_All,CL1325.Contig11_All,CL1325.Contig3_All,CL1325.Contig8_All,CL1325.Contig2_All,CL1325.Contig10_All
GO:0042168	heme metabolic process	7 of 20 in the list	86 of 33274 in the genome	135.417	7.1e-12	CL1325.Contig4_All,CL1325.Contig9_All,CL1325.Contig11_All,CL1325.Contig3_All,CL1325.Contig8_All,CL1325.Contig2_All,CL1325.Contig10_All
GO:0006722	triterpenoid metabolic process	7 of 20 in the list	92 of 33274 in the genome	126.586	1.15e-11	CL1325.Contig4_All,CL1325.Contig9_All,CL1325.Contig11_All,CL1325.Contig3_All,CL1325.Contig8_All,CL1325.Contig2_All,CL1325.Contig10_All
GO:0016104	triterpenoid biosynthetic process	7 of 20 in the list	92 of 33274 in the genome	126.586	1.15e-11	CL1325.Contig4_All,CL1325.Contig9_All,CL1325.Contig11_All,CL1325.Contig3_All,CL1325.Contig8_All,CL1325.Contig2_All,CL1325.Contig10_All
GO:0042773	ATP synthesis coupled electron transport	7 of 20 in the list	98 of 33274 in the genome	118.836	1.82e-11	CL1325.Contig4_All,CL1325.Contig9_All,CL1325.Contig11_All,CL1325.Contig3_All,CL1325.Contig8_All,CL1325.Contig2_All,CL1325.Contig10_All
GO:0006119	oxidative phosphorylation	7 of 20 in the list	101 of 33274 in the genome	115.306	2.26e-11	CL1325.Contig4_All,CL1325.Contig9_All,CL1325.Contig11_All,CL1325.Contig3_All,CL1325.Contig8_All,CL1325.Contig2_All,CL1325.Contig10_All
GO:0022904	respiratory electron transport chain	7 of 20 in the list	115 of 33274 in the genome	101.269	5.73e-11	CL1325.Contig4_All,CL1325.Contig9_All,CL1325.Contig11_All,CL1325.Contig3_All,CL1325.Contig8_All,CL1325.Contig2_All,CL1325.Contig10_All
GO:0009060	aerobic respiration	7 of 20 in the list	166 of 33274 in the genome	70.156	7.8e-10	CL1325.Contig4_All,CL1325.Contig9_All,CL1325.Contig11_All,CL1325.Contig3_All,CL1325.Contig8_All,CL1325.Contig2_All,CL1325.Contig10_All
GO:0016126	sterol biosynthetic process	7 of 20 in the list	255 of 33274 in the genome	45.6702	1.59e-08	CL1325.Contig4_All,CL1325.Contig9_All,CL1325.Contig11_All,CL1325.Contig3_All,CL1325.Contig8_All,CL1325.Contig2_All,CL1325.Contig10_All
GO:0016125	sterol metabolic process	7 of 20 in the list	268 of 33274 in the genome	43.4549	2.26e-08	CL1325.Contig4_All,CL1325.Contig9_All,CL1325.Contig11_All,CL1325.Contig3_All,CL1325.Contig8_All,CL1325.Contig2_All,CL1325.Contig10_All
GO:0045333	cellular respiration	7 of 20 in the list	279 of 33274 in the genome	41.7416	2.99e-08	CL1325.Contig4_All,CL1325.Contig9_All,CL1325.Contig11_All,CL1325.Contig3_All,CL1325.Contig8_All,CL1325.Contig2_All,CL1325.Contig10_All
GO:0006779	porphyrin-containing compound biosynthetic process	7 of 20 in the list	284 of 33274 in the genome	41.0067	3.39e-08	CL1325.Contig4_All,CL1325.Contig9_All,CL1325.Contig11_All,CL1325.Contig3_All,CL1325.Contig8_All,CL1325.Contig2_All,CL1325.Contig10_All
GO:0015980	energy derivation by oxidation of organic compounds	7 of 20 in the list	290 of 33274 in the genome	40.1583	3.92e-08	CL1325.Contig4_All,CL1325.Contig9_All,CL1325.Contig11_All,CL1325.Contig3_All,CL1325.Contig8_All,CL1325.Contig2_All,CL1325.Contig10_All
GO:0033014	tetrapyrrole biosynthetic process	7 of 20 in the list	290 of 33274 in the genome	40.1583	3.92e-08	CL1325.Contig4_All,CL1325.Contig9_All,CL1325.Contig11_All,CL1325.Contig3_All,CL1325.Contig8_All,CL1325.Contig2_All,CL1325.Contig10_All
GO:0006694	steroid biosynthetic process	7 of 20 in the list	337 of 33274 in the genome	34.5576	1.11e-07	CL1325.Contig4_All,CL1325.Contig9_All,CL1325.Contig11_All,CL1325.Contig3_All,CL1325.Contig8_All,CL1325.Contig2_All,CL1325.Contig10_All
GO:0022900	electron transport chain	7 of 20 in the list	352 of 33274 in the genome	33.0849	1.51e-07	CL1325.Contig4_All,CL1325.Contig9_All,CL1325.Contig11_All,CL1325.Contig3_All,CL1325.Contig8_All,CL1325.Contig2_All,CL1325.Contig10_All
GO:0008202	steroid metabolic process	7 of 20 in the list	391 of 33274 in the genome	29.7849	3.12e-07	CL1325.Contig4_All,CL1325.Contig9_All,CL1325.Contig11_All,CL1325.Contig3_All,CL1325.Contig8_All,CL1325.Contig2_All,CL1325.Contig10_All
GO:0006778	porphyrin-containing compound metabolic process	7 of 20 in the list	444 of 33274 in the genome	26.2295	7.52e-07	CL1325.Contig4_All,CL1325.Contig9_All,CL1325.Contig11_All,CL1325.Contig3_All,CL1325.Contig8_All,CL1325.Contig2_All,CL1325.Contig10_All
GO:0033013	tetrapyrrole metabolic process	7 of 20 in the list	447 of 33274 in the genome	26.0535	7.88e-07	CL1325.Contig4_All,CL1325.Contig9_All,CL1325.Contig11_All,CL1325.Contig3_All,CL1325.Contig8_All,CL1325.Contig2_All,CL1325.Contig10_All
GO:0046148	pigment biosynthetic process	7 of 20 in the list	497 of 33274 in the genome	23.4324	1.63e-06	CL1325.Contig4_All,CL1325.Contig9_All,CL1325.Contig11_All,CL1325.Contig3_All,CL1325.Contig8_All,CL1325.Contig2_All,CL1325.Contig10_All
GO:0046165	alcohol biosynthetic process	7 of 20 in the list	500 of 33274 in the genome	23.2918	1.7e-06	CL1325.Contig4_All,CL1325.Contig9_All,CL1325.Contig11_All,CL1325.Contig3_All,CL1325.Contig8_All,CL1325.Contig2_All,CL1325.Contig10_All
GO:1901617	organic hydroxy compound biosynthetic process	7 of 20 in the list	502 of 33274 in the genome	23.199	1.75e-06	CL1325.Contig4_All,CL1325.Contig9_All,CL1325.Contig11_All,CL1325.Contig3_All,CL1325.Contig8_All,CL1325.Contig2_All,CL1325.Contig10_All
GO:0016556	mRNA modification	3 of 20 in the list	218 of 33274 in the genome	22.895	0.04572	CL2135.Contig5_All,CL2135.Contig6_All,Unigene23225_All
GO:0016114	terpenoid biosynthetic process	7 of 20 in the list	514 of 33274 in the genome	22.6574	2.06e-06	CL1325.Contig4_All,CL1325.Contig9_All,CL1325.Contig11_All,CL1325.Contig3_All,CL1325.Contig8_All,CL1325.Contig2_All,CL1325.Contig10_All
GO:0006721	terpenoid metabolic process	7 of 20 in the list	561 of 33274 in the genome	20.7592	3.75e-06	CL1325.Contig4_All,CL1325.Contig9_All,CL1325.Contig11_All,CL1325.Contig3_All,CL1325.Contig8_All,CL1325.Contig2_All,CL1325.Contig10_All
GO:0051188	cofactor biosynthetic process	7 of 20 in the list	596 of 33274 in the genome	19.5401	5.67e-06	CL1325.Contig4_All,CL1325.Contig9_All,CL1325.Contig11_All,CL1325.Contig3_All,CL1325.Contig8_All,CL1325.Contig2_All,CL1325.Contig10_All
GO:0042440	pigment metabolic process	7 of 20 in the list	639 of 33274 in the genome	18.2252	9.13e-06	CL1325.Contig4_All,CL1325.Contig9_All,CL1325.Contig11_All,CL1325.Contig3_All,CL1325.Contig8_All,CL1325.Contig2_All,CL1325.Contig10_All
GO:0006066	alcohol metabolic process	7 of 20 in the list	749 of 33274 in the genome	15.5486	2.68e-05	CL1325.Contig4_All,CL1325.Contig9_All,CL1325.Contig11_All,CL1325.Contig3_All,CL1325.Contig8_All,CL1325.Contig2_All,CL1325.Contig10_All
GO:1901615	organic hydroxy compound metabolic process	7 of 20 in the list	751 of 33274 in the genome	15.5072	2.73e-05	CL1325.Contig4_All,CL1325.Contig9_All,CL1325.Contig11_All,CL1325.Contig3_All,CL1325.Contig8_All,CL1325.Contig2_All,CL1325.Contig10_All
GO:0008299	isoprenoid biosynthetic process	7 of 20 in the list	872 of 33274 in the genome	13.3554	7.48e-05	CL1325.Contig4_All,CL1325.Contig9_All,CL1325.Contig11_All,CL1325.Contig3_All,CL1325.Contig8_All,CL1325.Contig2_All,CL1325.Contig10_All
GO:0006720	isoprenoid metabolic process	7 of 20 in the list	919 of 33274 in the genome	12.6724	0.0001	CL1325.Contig4_All,CL1325.Contig9_All,CL1325.Contig11_All,CL1325.Contig3_All,CL1325.Contig8_All,CL1325.Contig2_All,CL1325.Contig10_All
GO:0006461	protein complex assembly	7 of 20 in the list	1047 of 33274 in the genome	11.1231	0.00025	CL1325.Contig4_All,CL1325.Contig9_All,CL1325.Contig11_All,CL1325.Contig3_All,CL1325.Contig8_All,CL1325.Contig2_All,CL1325.Contig10_All
GO:0070271	protein complex biogenesis	7 of 20 in the list	1048 of 33274 in the genome	11.1125	0.00025	CL1325.Contig4_All,CL1325.Contig9_All,CL1325.Contig11_All,CL1325.Contig3_All,CL1325.Contig8_All,CL1325.Contig2_All,CL1325.Contig10_All
GO:0032784	regulation of DNA-dependent transcription, elongation	17 of 1119 in the list	46 of 33274 in the genome	10.9892	9.01e-11	CL2062.Contig4_All,Unigene2368_All,Unigene39597_All,CL2062.Contig6_All,Unigene2367_All,Unigene2363_All,CL7785.Contig2_All,CL239.Contig6_All,CL2062.Contig2_All,CL239.Contig12_All,CL239.Contig2_All,CL239.Contig7_All,CL7785.Contig1_All,CL239.Contig11_All,CL2062.Contig5_All,CL239.Contig8_All,CL239.Contig5_All
GO:0065003	macromolecular complex assembly	7 of 20 in the list	1227 of 33274 in the genome	9.49136	0.00072	CL1325.Contig4_All,CL1325.Contig9_All,CL1325.Contig11_All,CL1325.Contig3_All,CL1325.Contig8_All,CL1325.Contig2_All,CL1325.Contig10_All
GO:0006091	generation of precursor metabolites and energy	7 of 20 in the list	1287 of 33274 in the genome	9.04887	0.00099	CL1325.Contig4_All,CL1325.Contig9_All,CL1325.Contig11_All,CL1325.Contig3_All,CL1325.Contig8_All,CL1325.Contig2_All,CL1325.Contig10_All
GO:0051186	cofactor metabolic process	7 of 20 in the list	1289 of 33274 in the genome	9.03483	0.001	CL1325.Contig4_All,CL1325.Contig9_All,CL1325.Contig11_All,CL1325.Contig3_All,CL1325.Contig8_All,CL1325.Contig2_All,CL1325.Contig10_All
GO:0071822	protein complex subunit organization	7 of 20 in the list	1531 of 33274 in the genome	7.60673	0.00308	CL1325.Contig4_All,CL1325.Contig9_All,CL1325.Contig11_All,CL1325.Contig3_All,CL1325.Contig8_All,CL1325.Contig2_All,CL1325.Contig10_All
GO:0080165	callose deposition in phloem sieve plate	11 of 1119 in the list	44 of 33274 in the genome	7.43387	0.00026	CL206.Contig17_All,CL206.Contig23_All,CL206.Contig13_All,CL206.Contig15_All,CL206.Contig12_All,CL206.Contig26_All,CL206.Contig16_All,CL206.Contig21_All,CL206.Contig27_All,CL206.Contig3_All,CL206.Contig18_All
GO:0022607	cellular component assembly	7 of 20 in the list	1569 of 33274 in the genome	7.4225	0.00361	CL1325.Contig4_All,CL1325.Contig9_All,CL1325.Contig11_All,CL1325.Contig3_All,CL1325.Contig8_All,CL1325.Contig2_All,CL1325.Contig10_All
GO:0043933	macromolecular complex subunit organization	7 of 20 in the list	1711 of 33274 in the genome	6.80649	0.00631	CL1325.Contig4_All,CL1325.Contig9_All,CL1325.Contig11_All,CL1325.Contig3_All,CL1325.Contig8_All,CL1325.Contig2_All,CL1325.Contig10_All
GO:0008610	lipid biosynthetic process	7 of 20 in the list	1973 of 33274 in the genome	5.90264	0.01562	CL1325.Contig4_All,CL1325.Contig9_All,CL1325.Contig11_All,CL1325.Contig3_All,CL1325.Contig8_All,CL1325.Contig2_All,CL1325.Contig10_All
GO:0010232	vascular transport	11 of 1119 in the list	58 of 33274 in the genome	5.63949	0.00512	CL206.Contig17_All,CL206.Contig23_All,CL206.Contig13_All,CL206.Contig15_All,CL206.Contig12_All,CL206.Contig26_All,CL206.Contig16_All,CL206.Contig21_All,CL206.Contig27_All,CL206.Contig3_All,CL206.Contig18_All
GO:0010233	phloem transport	11 of 1119 in the list	58 of 33274 in the genome	5.63949	0.00512	CL206.Contig17_All,CL206.Contig23_All,CL206.Contig13_All,CL206.Contig15_All,CL206.Contig12_All,CL206.Contig26_All,CL206.Contig16_All,CL206.Contig21_All,CL206.Contig27_All,CL206.Contig3_All,CL206.Contig18_All
GO:0006357	regulation of transcription from RNA polymerase II promoter	18 of 1119 in the list	95 of 33274 in the genome	5.63409	4.12e-06	CL2062.Contig4_All,Unigene2368_All,Unigene39597_All,CL2062.Contig6_All,Unigene2367_All,Unigene2363_All,CL7785.Contig2_All,CL239.Contig6_All,CL2062.Contig2_All,CL239.Contig12_All,CL239.Contig2_All,CL239.Contig7_All,CL7785.Contig1_All,CL239.Contig11_All,CL2062.Contig5_All,Unigene17061_All,CL239.Contig8_All,CL239.Contig5_All
GO:0018130	heterocycle biosynthetic process	8 of 20 in the list	2395 of 33274 in the genome	5.55724	0.00641	Unigene25940_All,CL1325.Contig8_All,CL1325.Contig2_All,CL1325.Contig10_All,CL1325.Contig4_All,CL1325.Contig9_All,CL1325.Contig11_All,CL1325.Contig3_All
GO:0044271	cellular nitrogen compound biosynthetic process	8 of 20 in the list	2518 of 33274 in the genome	5.28578	0.00919	Unigene25940_All,CL1325.Contig8_All,CL1325.Contig2_All,CL1325.Contig10_All,CL1325.Contig4_All,CL1325.Contig9_All,CL1325.Contig11_All,CL1325.Contig3_All
GO:0044255	cellular lipid metabolic process	8 of 20 in the list	2567 of 33274 in the genome	5.18489	0.01054	CL3143.Contig3_All,CL1325.Contig8_All,CL1325.Contig2_All,CL1325.Contig10_All,CL1325.Contig4_All,CL1325.Contig9_All,CL1325.Contig11_All,CL1325.Contig3_All
GO:1901566	organonitrogen compound biosynthetic process	7 of 20 in the list	2307 of 33274 in the genome	5.04807	0.04151	CL1325.Contig4_All,CL1325.Contig9_All,CL1325.Contig11_All,CL1325.Contig3_All,CL1325.Contig8_All,CL1325.Contig2_All,CL1325.Contig10_All
GO:0019438	aromatic compound biosynthetic process	8 of 20 in the list	2692 of 33274 in the genome	4.94413	0.01479	Unigene25940_All,CL1325.Contig8_All,CL1325.Contig2_All,CL1325.Contig10_All,CL1325.Contig4_All,CL1325.Contig9_All,CL1325.Contig11_All,CL1325.Contig3_All
GO:0009292	genetic transfer	17 of 1119 in the list	114 of 33274 in the genome	4.43424	0.00044	CL12899.Contig7_All,Unigene2357_All,CL241.Contig1_All,Unigene2359_All,CL12257.Contig1_All,CL12810.Contig1_All,CL914.Contig3_All,CL241.Contig10_All,CL12899.Contig2_All,CL12810.Contig2_All,CL12899.Contig5_All,CL6032.Contig2_All,CL241.Contig26_All,CL241.Contig3_All,CL241.Contig11_All,CL12899.Contig3_All,Unigene24132_All
GO:0009294	DNA mediated transformation	17 of 1119 in the list	114 of 33274 in the genome	4.43424	0.00044	CL12899.Contig7_All,Unigene2357_All,CL241.Contig1_All,Unigene2359_All,CL12257.Contig1_All,CL12810.Contig1_All,CL914.Contig3_All,CL241.Contig10_All,CL12899.Contig2_All,CL12810.Contig2_All,CL12899.Contig5_All,CL6032.Contig2_All,CL241.Contig26_All,CL241.Contig3_All,CL241.Contig11_All,CL12899.Contig3_All,Unigene24132_All
GO:0006629	lipid metabolic process	8 of 20 in the list	3138 of 33274 in the genome	4.24143	0.04334	CL3143.Contig3_All,CL1325.Contig8_All,CL1325.Contig2_All,CL1325.Contig10_All,CL1325.Contig4_All,CL1325.Contig9_All,CL1325.Contig11_All,CL1325.Contig3_All
GO:1901362	organic cyclic compound biosynthetic process	8 of 20 in the list	3152 of 33274 in the genome	4.22259	0.04469	Unigene25940_All,CL1325.Contig8_All,CL1325.Contig2_All,CL1325.Contig10_All,CL1325.Contig4_All,CL1325.Contig9_All,CL1325.Contig11_All,CL1325.Contig3_All
GO:0016310	phosphorylation	9 of 20 in the list	4052 of 33274 in the genome	3.69529	0.04346	CL3143.Contig3_All,CL1325.Contig8_All,CL1325.Contig2_All,CL1325.Contig10_All,Unigene47346_All,CL1325.Contig4_All,CL1325.Contig9_All,CL1325.Contig11_All,CL1325.Contig3_All
GO:0009556	microsporogenesis	19 of 1119 in the list	158 of 33274 in the genome	3.57579	0.00271	CL12570.Contig2_All,CL206.Contig6_All,CL206.Contig16_All,CL206.Contig2_All,CL206.Contig18_All,CL206.Contig23_All,CL206.Contig17_All,CL206.Contig1_All,CL206.Contig13_All,CL206.Contig15_All,CL206.Contig12_All,CL206.Contig26_All,CL206.Contig8_All,CL206.Contig19_All,CL206.Contig21_All,CL1529.Contig7_All,CL206.Contig27_All,CL206.Contig3_All,CL206.Contig10_All
GO:0052386	cell wall thickening	23 of 1119 in the list	192 of 33274 in the genome	3.56206	0.00024	CL2122.Contig4_All,CL206.Contig6_All,CL206.Contig16_All,CL206.Contig2_All,CL9154.Contig3_All,CL206.Contig18_All,Unigene1282_All,CL206.Contig1_All,CL206.Contig23_All,CL206.Contig17_All,CL5984.Contig4_All,CL206.Contig13_All,CL206.Contig15_All,CL206.Contig12_All,CL206.Contig26_All,CL206.Contig19_All,CL206.Contig8_All,CL7511.Contig1_All,CL206.Contig21_All,CL1529.Contig7_All,CL206.Contig27_All,CL206.C…
GO:0052543	callose deposition in cell wall	22 of 1119 in the list	187 of 33274 in the genome	3.49829	0.00061	CL2122.Contig4_All,CL206.Contig6_All,CL206.Contig16_All,CL206.Contig2_All,CL9154.Contig3_All,CL206.Contig18_All,Unigene1282_All,CL206.Contig1_All,CL206.Contig23_All,CL206.Contig17_All,CL206.Contig13_All,CL206.Contig15_All,CL206.Contig12_All,CL206.Contig26_All,CL206.Contig19_All,CL206.Contig8_All,CL7511.Contig1_All,CL206.Contig21_All,CL1529.Contig7_All,CL206.Contig27_All,CL206.Contig3_All,CL206.Co…
GO:0048236	plant-type spore development	19 of 1119 in the list	167 of 33274 in the genome	3.38308	0.00623	CL12570.Contig2_All,CL206.Contig6_All,CL206.Contig16_All,CL206.Contig2_All,CL206.Contig18_All,CL206.Contig23_All,CL206.Contig17_All,CL206.Contig1_All,CL206.Contig13_All,CL206.Contig15_All,CL206.Contig12_All,CL206.Contig26_All,CL206.Contig8_All,CL206.Contig19_All,CL206.Contig21_All,CL1529.Contig7_All,CL206.Contig27_All,CL206.Contig3_All,CL206.Contig10_All
GO:0000375	RNA splicing, via transesterification reactions	22 of 1119 in the list	216 of 33274 in the genome	3.02861	0.00702	Unigene4786_All,Unigene14266_All,CL8383.Contig3_All,Unigene14125_All,CL9376.Contig1_All,Unigene4784_All,CL744.Contig4_All,Unigene11910_All,CL7605.Contig4_All,CL6863.Contig4_All,CL6863.Contig5_All,CL1389.Contig3_All,CL1389.Contig1_All,CL1389.Contig4_All,Unigene23617_All,Unigene7173_All,Unigene11911_All,Unigene5107_All,Unigene5242_All,CL8383.Contig4_All,Unigene7174_All,CL6863.Contig3_All
GO:0000377	RNA splicing, via transesterification reactions with bulged adenosine as nucleophile	22 of 1119 in the list	216 of 33274 in the genome	3.02861	0.00702	Unigene4786_All,Unigene14266_All,CL8383.Contig3_All,Unigene14125_All,CL9376.Contig1_All,Unigene4784_All,CL744.Contig4_All,Unigene11910_All,CL7605.Contig4_All,CL6863.Contig4_All,CL6863.Contig5_All,CL1389.Contig3_All,CL1389.Contig1_All,CL1389.Contig4_All,Unigene23617_All,Unigene7173_All,Unigene11911_All,Unigene5107_All,Unigene5242_All,CL8383.Contig4_All,Unigene7174_All,CL6863.Contig3_All
GO:0044764	multi-organism cellular process	19 of 1119 in the list	188 of 33274 in the genome	3.00518	0.03449	CL12899.Contig7_All,CL369.Contig3_All,Unigene2357_All,CL241.Contig1_All,Unigene2359_All,CL12257.Contig1_All,CL12810.Contig1_All,CL914.Contig3_All,CL241.Contig10_All,CL12899.Contig2_All,Unigene20763_All,CL12810.Contig2_All,CL12899.Contig5_All,CL6032.Contig2_All,CL241.Contig26_All,CL241.Contig11_All,CL241.Contig3_All,CL12899.Contig3_All,Unigene24132_All
GO:0034641	cellular nitrogen compound metabolic process	14 of 20 in the list	7931 of 33274 in the genome	2.9368	0.00256	Unigene25940_All,Unigene23225_All,CL1325.Contig8_All,CL1325.Contig2_All,CL1325.Contig10_All,CL7803.Contig1_All,CL1325.Contig4_All,CL1325.Contig9_All,CL2135.Contig5_All,CL2135.Contig6_All,CL1325.Contig11_All,CL1325.Contig3_All,Unigene27575_All,Unigene27574_All
GO:0046483	heterocycle metabolic process	14 of 20 in the list	7942 of 33274 in the genome	2.93274	0.00261	Unigene25940_All,Unigene23225_All,CL1325.Contig8_All,CL1325.Contig2_All,CL1325.Contig10_All,CL7803.Contig1_All,CL1325.Contig4_All,CL1325.Contig9_All,CL2135.Contig5_All,CL2135.Contig6_All,CL1325.Contig11_All,CL1325.Contig3_All,Unigene27575_All,Unigene27574_All
GO:0006754	ATP biosynthetic process	21 of 1119 in the list	214 of 33274 in the genome	2.91797	0.02042	CL848.Contig1_All,CL4347.Contig1_All,Unigene3501_All,Unigene1552_All,Unigene7102_All,Unigene7105_All,CL11425.Contig4_All,CL12653.Contig2_All,CL12122.Contig2_All,Unigene18889_All,CL1735.Contig2_All,Unigene7103_All,CL848.Contig2_All,CL1735.Contig3_All,Unigene2836_All,Unigene26801_All,CL11425.Contig3_All,CL1000.Contig13_All,Unigene7099_All,CL1735.Contig4_All,CL1735.Contig1_All
GO:0006333	chromatin assembly or disassembly	27 of 1119 in the list	280 of 33274 in the genome	2.86735	0.00175	Unigene2368_All,CL12899.Contig7_All,CL12036.Contig3_All,Unigene2357_All,Unigene2367_All,Unigene2359_All,CL497.Contig17_All,Unigene2363_All,CL4521.Contig2_All,CL12036.Contig1_All,CL12810.Contig1_All,CL4713.Contig1_All,CL12899.Contig2_All,CL12810.Contig2_All,CL239.Contig6_All,CL12036.Contig2_All,CL12899.Contig5_All,CL390.Contig13_All,CL239.Contig12_All,CL239.Contig7_All,CL239.Contig2_All,CL239.Cont…
GO:0006725	cellular aromatic compound metabolic process	14 of 20 in the list	8358 of 33274 in the genome	2.78677	0.00487	Unigene25940_All,Unigene23225_All,CL1325.Contig8_All,CL1325.Contig2_All,CL1325.Contig10_All,CL7803.Contig1_All,CL1325.Contig4_All,CL1325.Contig9_All,CL2135.Contig5_All,CL2135.Contig6_All,CL1325.Contig11_All,CL1325.Contig3_All,Unigene27575_All,Unigene27574_All
GO:0016043	cellular component organization	12 of 20 in the list	7212 of 33274 in the genome	2.76822	0.03586	Unigene23225_All,CL1325.Contig8_All,CL1325.Contig2_All,CL1325.Contig10_All,CL1325.Contig4_All,CL1325.Contig9_All,CL2135.Contig5_All,CL2135.Contig6_All,CL1325.Contig11_All,CL1325.Contig3_All,Unigene27575_All,Unigene27574_All
GO:1901360	organic cyclic compound metabolic process	14 of 20 in the list	8771 of 33274 in the genome	2.65555	0.00875	Unigene25940_All,Unigene23225_All,CL1325.Contig8_All,CL1325.Contig2_All,CL1325.Contig10_All,CL7803.Contig1_All,CL1325.Contig4_All,CL1325.Contig9_All,CL2135.Contig5_All,CL2135.Contig6_All,CL1325.Contig11_All,CL1325.Contig3_All,Unigene27575_All,Unigene27574_All
GO:0006807	nitrogen compound metabolic process	14 of 20 in the list	8873 of 33274 in the genome	2.62502	0.01007	Unigene25940_All,Unigene23225_All,CL1325.Contig8_All,CL1325.Contig2_All,CL1325.Contig10_All,CL7803.Contig1_All,CL1325.Contig4_All,CL1325.Contig9_All,CL2135.Contig5_All,CL2135.Contig6_All,CL1325.Contig11_All,CL1325.Contig3_All,Unigene27575_All,Unigene27574_All
GO:0033037	polysaccharide localization	25 of 1119 in the list	285 of 33274 in the genome	2.60838	0.02282	CL2122.Contig4_All,Unigene2276_All,CL206.Contig6_All,CL206.Contig16_All,CL206.Contig2_All,CL9154.Contig3_All,CL206.Contig18_All,Unigene1282_All,CL206.Contig1_All,Unigene20564_All,CL206.Contig23_All,CL206.Contig17_All,CL206.Contig13_All,CL206.Contig15_All,CL206.Contig12_All,CL206.Contig26_All,CL4121.Contig1_All,CL206.Contig19_All,CL206.Contig8_All,CL7511.Contig1_All,CL206.Contig21_All,CL1529.Conti…
GO:0052545	callose localization	25 of 1119 in the list	285 of 33274 in the genome	2.60838	0.02282	CL2122.Contig4_All,Unigene2276_All,CL206.Contig6_All,CL206.Contig16_All,CL206.Contig2_All,CL9154.Contig3_All,CL206.Contig18_All,Unigene1282_All,CL206.Contig1_All,Unigene20564_All,CL206.Contig23_All,CL206.Contig17_All,CL206.Contig13_All,CL206.Contig15_All,CL206.Contig12_All,CL206.Contig26_All,CL4121.Contig1_All,CL206.Contig19_All,CL206.Contig8_All,CL7511.Contig1_All,CL206.Contig21_All,CL1529.Conti…
GO:0008380	RNA splicing	39 of 1119 in the list	569 of 33274 in the genome	2.03811	0.0416	Unigene4786_All,Unigene6086_All,CL8383.Contig3_All,CL8498.Contig4_All,CL744.Contig4_All,CL6463.Contig1_All,Unigene11910_All,CL6863.Contig4_All,CL7785.Contig2_All,CL6863.Contig5_All,Unigene21409_All,CL10266.Contig2_All,Unigene20763_All,CL1389.Contig4_All,CL8498.Contig3_All,CL7785.Contig1_All,Unigene5107_All,CL8383.Contig4_All,Unigene7174_All,Unigene17190_All,CL6863.Contig3_All,Unigene14266_All,Uni…
GO:0044707	single-multicellular organism process	329 of 1119 in the list	7990 of 33274 in the genome	1.2244	0.02476	CL12036.Contig3_All,CL3110.Contig3_All,Unigene18948_All,Unigene21930_All,Unigene16549_All,CL3880.Contig6_All,Unigene21463_All,CL1520.Contig3_All,CL5984.Contig4_All,CL8882.Contig3_All,CL920.Contig1_All,Unigene5691_All,Unigene1346_All,Unigene4779_All,CL2665.Contig3_All,CL1170.Contig1_All,CL720.Contig1_All,CL1191.Contig5_All,CL9934.Contig2_All,Unigene5968_All,Unigene19368_All,CL5140.Contig2_All,CL44…
GO:0032501	multicellular organismal process	332 of 1119 in the list	8066 of 33274 in the genome	1.22392	0.02286	CL12036.Contig3_All,CL3110.Contig3_All,Unigene18948_All,Unigene21930_All,Unigene16549_All,CL3880.Contig6_All,Unigene33254_All,Unigene21463_All,CL1520.Contig3_All,CL5984.Contig4_All,CL8882.Contig3_All,CL920.Contig1_All,Unigene5691_All,Unigene1346_All,Unigene4779_All,CL2665.Contig3_All,CL1170.Contig1_All,CL720.Contig1_All,CL1191.Contig5_All,CL9934.Contig2_All,Unigene5968_All,Unigene19368_All,CL5140…
GO:0044699	single-organism process	709 of 1119 in the list	18945 of 33274 in the genome	1.11282	0.0082	CL848.Contig1_All,CL12036.Contig3_All,CL9327.Contig6_All,CL3110.Contig3_All,CL1336.Contig6_All,Unigene21930_All,CL10186.Contig1_All,CL436.Contig3_All,CL176.Contig10_All,CL11483.Contig2_All,Unigene21813_All,Unigene21463_All,Unigene33467_All,Unigene11758_All,CL8882.Contig3_All,CL920.Contig1_All,Unigene1346_All,CL2665.Contig3_All,CL1170.Contig1_All,CL9934.Contig2_All,CL12911.Contig1_All,CL6315.Conti…
